# Supplementary material for: Genomic continuity of Tai-Kadai-speaking populations from Southern China to Northern Thailand
Source: BMC Biol. 2025 Dec 22;23:361. doi: 10.1186/s12915-025-02467-6 (PMC12723852; doi:10.1186/s12915-025-02467-6)
Supplement: Supplementary file 1 — Additional file 1: Table S1 General information on samples whose data were newly generated in this study. Table S2 Data of populations using for analyzed dataset. Table S3 Result of the f3 (X, Y: Outgroup), where Outgroup = Mbuti. Table S4 Result of the f4 (W, X: Y, Outgroup), where Outgroup = Mbuti. Table S5 Result of the f4 (W, X: Y, Outgroup), where Outgroup = French, W are Ancient groups. Table S6 Surrogates and Targets population for SOURCEFIND and fastGLOBETROTTER analysis. Table S7 Results of SOURCEFIND analysis. Table S8 Results of fastGLOBETROTTER analysis. Table S9 The table lists SNP positions and related information within the top 0.1% PBS scores from the analysis using the Lue population as the target, Li as the ingroup, and Han_Shanxi as the outgroup. [file 12915_2025_2467_MOESM1_ESM.xlsx]

## Sheet: Table S1
Table S1: General information on samples whose data were newly generated in this study.
Code	Ethnicity	Location	Latitude	Longtitude	No. of collected samples	No. of samples in analysed dataset
Lue2N	Lue	Nong Bua, Tha Wang Pha, Nan	19.09	100.78	13	12
Lue4N	Lue	Luang Nuea, Doi Sa Ket, Chiang Mai	18.88	99.12	14	12
Lue5N	Lue	Mae Sab, Samoeng, Chiang Mai	18.51	98.41	14	14
Lue6N	Lue	Klui Luang, Mueang Lampang, Lampang	18.12	99.29	15	15
Lue7N	Lue	Nam Van, Chiang Kham, Phayao	19.29	100.16	14	13
Lue8N	Lue	Sri Don Chai, Chiang Khong, Chiang Rai	20.07	100.24	13	12
YongN	Yong	Muang Noi, Pa Sang, Lamphun	18.28	98.56	14	14
				Total	97	92

## Sheet: Table S2
Table S2: Data of populations using for analysed dataset
No.	IID	Old_PopulationCode	PopulationCode	Region	Country	Type of Sample	Period	Language Family	Group Label	Treemix Group	Reference
1	TL201	LueTL2	Lue2N	Southeast Asia, Asia	Thailand	Modern	Present	Tai-Kadai	Tai-Kadai_SEA	Lue2N	This study
2	TL203	LueTL2	Lue2N	Southeast Asia, Asia	Thailand	Modern	Present	Tai-Kadai	Tai-Kadai_SEA	Lue2N	This study
3	TL207	LueTL2	Lue2N	Southeast Asia, Asia	Thailand	Modern	Present	Tai-Kadai	Tai-Kadai_SEA	Lue2N	This study
4	TL209	LueTL2	Lue2N	Southeast Asia, Asia	Thailand	Modern	Present	Tai-Kadai	Tai-Kadai_SEA	Lue2N	This study
5	TL211	LueTL2	Lue2N	Southeast Asia, Asia	Thailand	Modern	Present	Tai-Kadai	Tai-Kadai_SEA	Lue2N	This study
6	TL221	LueTL2	Lue2N	Southeast Asia, Asia	Thailand	Modern	Present	Tai-Kadai	Tai-Kadai_SEA	Lue2N	This study
7	TL223	LueTL2	Lue2N	Southeast Asia, Asia	Thailand	Modern	Present	Tai-Kadai	Tai-Kadai_SEA	Lue2N	This study
8	TL229	LueTL2	Lue2N	Southeast Asia, Asia	Thailand	Modern	Present	Tai-Kadai	Tai-Kadai_SEA	Lue2N	This study
9	TL231	LueTL2	Lue2N	Southeast Asia, Asia	Thailand	Modern	Present	Tai-Kadai	Tai-Kadai_SEA	Lue2N	This study
10	TL233	LueTL2	Lue2N	Southeast Asia, Asia	Thailand	Modern	Present	Tai-Kadai	Tai-Kadai_SEA	Lue2N	This study
11	TL235	LueTL2	Lue2N	Southeast Asia, Asia	Thailand	Modern	Present	Tai-Kadai	Tai-Kadai_SEA	Lue2N	This study
12	TL239	LueTL2	Lue2N	Southeast Asia, Asia	Thailand	Modern	Present	Tai-Kadai	Tai-Kadai_SEA	Lue2N	This study
13	TL403	LueTL4	Lue4N	Southeast Asia, Asia	Thailand	Modern	Present	Tai-Kadai	Tai-Kadai_SEA	Lue4N	This study
14	TL407	LueTL4	Lue4N	Southeast Asia, Asia	Thailand	Modern	Present	Tai-Kadai	Tai-Kadai_SEA	Lue4N	This study
15	TL409	LueTL4	Lue4N	Southeast Asia, Asia	Thailand	Modern	Present	Tai-Kadai	Tai-Kadai_SEA	Lue4N	This study
16	TL411	LueTL4	Lue4N	Southeast Asia, Asia	Thailand	Modern	Present	Tai-Kadai	Tai-Kadai_SEA	Lue4N	This study
17	TL413	LueTL4	Lue4N	Southeast Asia, Asia	Thailand	Modern	Present	Tai-Kadai	Tai-Kadai_SEA	Lue4N	This study
18	TL417	LueTL4	Lue4N	Southeast Asia, Asia	Thailand	Modern	Present	Tai-Kadai	Tai-Kadai_SEA	Lue4N	This study
19	TL423	LueTL4	Lue4N	Southeast Asia, Asia	Thailand	Modern	Present	Tai-Kadai	Tai-Kadai_SEA	Lue4N	This study
20	TL425	LueTL4	Lue4N	Southeast Asia, Asia	Thailand	Modern	Present	Tai-Kadai	Tai-Kadai_SEA	Lue4N	This study
21	TL429	LueTL4	Lue4N	Southeast Asia, Asia	Thailand	Modern	Present	Tai-Kadai	Tai-Kadai_SEA	Lue4N	This study
22	TL433	LueTL4	Lue4N	Southeast Asia, Asia	Thailand	Modern	Present	Tai-Kadai	Tai-Kadai_SEA	Lue4N	This study
23	TL435	LueTL4	Lue4N	Southeast Asia, Asia	Thailand	Modern	Present	Tai-Kadai	Tai-Kadai_SEA	Lue4N	This study
24	TL437	LueTL4	Lue4N	Southeast Asia, Asia	Thailand	Modern	Present	Tai-Kadai	Tai-Kadai_SEA	Lue4N	This study
25	GTL101	LueGTL1	Lue5N	Southeast Asia, Asia	Thailand	Modern	Present	Tai-Kadai	Tai-Kadai_SEA	Lue5N	This study
26	GTL103	LueGTL1	Lue5N	Southeast Asia, Asia	Thailand	Modern	Present	Tai-Kadai	Tai-Kadai_SEA	Lue5N	This study
27	GTL105	LueGTL1	Lue5N	Southeast Asia, Asia	Thailand	Modern	Present	Tai-Kadai	Tai-Kadai_SEA	Lue5N	This study
28	GTL107	LueGTL1	Lue5N	Southeast Asia, Asia	Thailand	Modern	Present	Tai-Kadai	Tai-Kadai_SEA	Lue5N	This study
29	GTL111	LueGTL1	Lue5N	Southeast Asia, Asia	Thailand	Modern	Present	Tai-Kadai	Tai-Kadai_SEA	Lue5N	This study
30	GTL113	LueGTL1	Lue5N	Southeast Asia, Asia	Thailand	Modern	Present	Tai-Kadai	Tai-Kadai_SEA	Lue5N	This study
31	GTL115	LueGTL1	Lue5N	Southeast Asia, Asia	Thailand	Modern	Present	Tai-Kadai	Tai-Kadai_SEA	Lue5N	This study
32	GTL117	LueGTL1	Lue5N	Southeast Asia, Asia	Thailand	Modern	Present	Tai-Kadai	Tai-Kadai_SEA	Lue5N	This study
33	GTL119	LueGTL1	Lue5N	Southeast Asia, Asia	Thailand	Modern	Present	Tai-Kadai	Tai-Kadai_SEA	Lue5N	This study
34	GTL121	LueGTL1	Lue5N	Southeast Asia, Asia	Thailand	Modern	Present	Tai-Kadai	Tai-Kadai_SEA	Lue5N	This study
35	GTL123	LueGTL1	Lue5N	Southeast Asia, Asia	Thailand	Modern	Present	Tai-Kadai	Tai-Kadai_SEA	Lue5N	This study
36	GTL125	LueGTL1	Lue5N	Southeast Asia, Asia	Thailand	Modern	Present	Tai-Kadai	Tai-Kadai_SEA	Lue5N	This study
37	GTL129	LueGTL1	Lue5N	Southeast Asia, Asia	Thailand	Modern	Present	Tai-Kadai	Tai-Kadai_SEA	Lue5N	This study
38	GTL131	LueGTL1	Lue5N	Southeast Asia, Asia	Thailand	Modern	Present	Tai-Kadai	Tai-Kadai_SEA	Lue5N	This study
39	GTL303	LueGTL3	Lue6N	Southeast Asia, Asia	Thailand	Modern	Present	Tai-Kadai	Tai-Kadai_SEA	Lue6N	This study
40	GTL307	LueGTL3	Lue6N	Southeast Asia, Asia	Thailand	Modern	Present	Tai-Kadai	Tai-Kadai_SEA	Lue6N	This study
41	GTL313	LueGTL3	Lue6N	Southeast Asia, Asia	Thailand	Modern	Present	Tai-Kadai	Tai-Kadai_SEA	Lue6N	This study
42	GTL315	LueGTL3	Lue6N	Southeast Asia, Asia	Thailand	Modern	Present	Tai-Kadai	Tai-Kadai_SEA	Lue6N	This study
43	GTL317	LueGTL3	Lue6N	Southeast Asia, Asia	Thailand	Modern	Present	Tai-Kadai	Tai-Kadai_SEA	Lue6N	This study
44	GTL321	LueGTL3	Lue6N	Southeast Asia, Asia	Thailand	Modern	Present	Tai-Kadai	Tai-Kadai_SEA	Lue6N	This study
45	GTL323	LueGTL3	Lue6N	Southeast Asia, Asia	Thailand	Modern	Present	Tai-Kadai	Tai-Kadai_SEA	Lue6N	This study
46	GTL327	LueGTL3	Lue6N	Southeast Asia, Asia	Thailand	Modern	Present	Tai-Kadai	Tai-Kadai_SEA	Lue6N	This study
47	GTL329	LueGTL3	Lue6N	Southeast Asia, Asia	Thailand	Modern	Present	Tai-Kadai	Tai-Kadai_SEA	Lue6N	This study
48	GTL335	LueGTL3	Lue6N	Southeast Asia, Asia	Thailand	Modern	Present	Tai-Kadai	Tai-Kadai_SEA	Lue6N	This study
49	GTL337	LueGTL3	Lue6N	Southeast Asia, Asia	Thailand	Modern	Present	Tai-Kadai	Tai-Kadai_SEA	Lue6N	This study
50	GTL339	LueGTL3	Lue6N	Southeast Asia, Asia	Thailand	Modern	Present	Tai-Kadai	Tai-Kadai_SEA	Lue6N	This study
51	GTL343	LueGTL3	Lue6N	Southeast Asia, Asia	Thailand	Modern	Present	Tai-Kadai	Tai-Kadai_SEA	Lue6N	This study
52	GTL347	LueGTL3	Lue6N	Southeast Asia, Asia	Thailand	Modern	Present	Tai-Kadai	Tai-Kadai_SEA	Lue6N	This study
53	GTL355	LueGTL3	Lue6N	Southeast Asia, Asia	Thailand	Modern	Present	Tai-Kadai	Tai-Kadai_SEA	Lue6N	This study
54	GTL413	LueGTL4	Lue7N	Southeast Asia, Asia	Thailand	Modern	Present	Tai-Kadai	Tai-Kadai_SEA	Lue7N	This study
55	GTL417	LueGTL4	Lue7N	Southeast Asia, Asia	Thailand	Modern	Present	Tai-Kadai	Tai-Kadai_SEA	Lue7N	This study
56	GTL419	LueGTL4	Lue7N	Southeast Asia, Asia	Thailand	Modern	Present	Tai-Kadai	Tai-Kadai_SEA	Lue7N	This study
57	GTL421	LueGTL4	Lue7N	Southeast Asia, Asia	Thailand	Modern	Present	Tai-Kadai	Tai-Kadai_SEA	Lue7N	This study
58	GTL425	LueGTL4	Lue7N	Southeast Asia, Asia	Thailand	Modern	Present	Tai-Kadai	Tai-Kadai_SEA	Lue7N	This study
59	GTL427	LueGTL4	Lue7N	Southeast Asia, Asia	Thailand	Modern	Present	Tai-Kadai	Tai-Kadai_SEA	Lue7N	This study
60	GTL429	LueGTL4	Lue7N	Southeast Asia, Asia	Thailand	Modern	Present	Tai-Kadai	Tai-Kadai_SEA	Lue7N	This study
61	GTL431	LueGTL4	Lue7N	Southeast Asia, Asia	Thailand	Modern	Present	Tai-Kadai	Tai-Kadai_SEA	Lue7N	This study
62	GTL433	LueGTL4	Lue7N	Southeast Asia, Asia	Thailand	Modern	Present	Tai-Kadai	Tai-Kadai_SEA	Lue7N	This study
63	GTL439	LueGTL4	Lue7N	Southeast Asia, Asia	Thailand	Modern	Present	Tai-Kadai	Tai-Kadai_SEA	Lue7N	This study
64	GTL443	LueGTL4	Lue7N	Southeast Asia, Asia	Thailand	Modern	Present	Tai-Kadai	Tai-Kadai_SEA	Lue7N	This study
65	GTL445	LueGTL4	Lue7N	Southeast Asia, Asia	Thailand	Modern	Present	Tai-Kadai	Tai-Kadai_SEA	Lue7N	This study
66	GTL449	LueGTL4	Lue7N	Southeast Asia, Asia	Thailand	Modern	Present	Tai-Kadai	Tai-Kadai_SEA	Lue7N	This study
67	GTL501	LueGTL5	Lue8N	Southeast Asia, Asia	Thailand	Modern	Present	Tai-Kadai	Tai-Kadai_SEA	Lue8N	This study
68	GTL505	LueGTL5	Lue8N	Southeast Asia, Asia	Thailand	Modern	Present	Tai-Kadai	Tai-Kadai_SEA	Lue8N	This study
69	GTL507	LueGTL5	Lue8N	Southeast Asia, Asia	Thailand	Modern	Present	Tai-Kadai	Tai-Kadai_SEA	Lue8N	This study
70	GTL511	LueGTL5	Lue8N	Southeast Asia, Asia	Thailand	Modern	Present	Tai-Kadai	Tai-Kadai_SEA	Lue8N	This study
71	GTL513	LueGTL5	Lue8N	Southeast Asia, Asia	Thailand	Modern	Present	Tai-Kadai	Tai-Kadai_SEA	Lue8N	This study
72	GTL515	LueGTL5	Lue8N	Southeast Asia, Asia	Thailand	Modern	Present	Tai-Kadai	Tai-Kadai_SEA	Lue8N	This study
73	GTL517	LueGTL5	Lue8N	Southeast Asia, Asia	Thailand	Modern	Present	Tai-Kadai	Tai-Kadai_SEA	Lue8N	This study
74	GTL519	LueGTL5	Lue8N	Southeast Asia, Asia	Thailand	Modern	Present	Tai-Kadai	Tai-Kadai_SEA	Lue8N	This study
75	GTL521	LueGTL5	Lue8N	Southeast Asia, Asia	Thailand	Modern	Present	Tai-Kadai	Tai-Kadai_SEA	Lue8N	This study
76	GTL525	LueGTL5	Lue8N	Southeast Asia, Asia	Thailand	Modern	Present	Tai-Kadai	Tai-Kadai_SEA	Lue8N	This study
77	GTL527	LueGTL5	Lue8N	Southeast Asia, Asia	Thailand	Modern	Present	Tai-Kadai	Tai-Kadai_SEA	Lue8N	This study
78	GTL529	LueGTL5	Lue8N	Southeast Asia, Asia	Thailand	Modern	Present	Tai-Kadai	Tai-Kadai_SEA	Lue8N	This study
79	GTL603	YongGTL6	YongN	Southeast Asia, Asia	Thailand	Modern	Present	Tai-Kadai	Tai-Kadai_SEA	YongN	This study
80	GTL605	YongGTL6	YongN	Southeast Asia, Asia	Thailand	Modern	Present	Tai-Kadai	Tai-Kadai_SEA	YongN	This study
81	GTL609	YongGTL6	YongN	Southeast Asia, Asia	Thailand	Modern	Present	Tai-Kadai	Tai-Kadai_SEA	YongN	This study
82	GTL611	YongGTL6	YongN	Southeast Asia, Asia	Thailand	Modern	Present	Tai-Kadai	Tai-Kadai_SEA	YongN	This study
83	GTL617	YongGTL6	YongN	Southeast Asia, Asia	Thailand	Modern	Present	Tai-Kadai	Tai-Kadai_SEA	YongN	This study
84	GTL619	YongGTL6	YongN	Southeast Asia, Asia	Thailand	Modern	Present	Tai-Kadai	Tai-Kadai_SEA	YongN	This study
85	GTL623	YongGTL6	YongN	Southeast Asia, Asia	Thailand	Modern	Present	Tai-Kadai	Tai-Kadai_SEA	YongN	This study
86	GTL627	YongGTL6	YongN	Southeast Asia, Asia	Thailand	Modern	Present	Tai-Kadai	Tai-Kadai_SEA	YongN	This study
87	GTL629	YongGTL6	YongN	Southeast Asia, Asia	Thailand	Modern	Present	Tai-Kadai	Tai-Kadai_SEA	YongN	This study
88	GTL631	YongGTL6	YongN	Southeast Asia, Asia	Thailand	Modern	Present	Tai-Kadai	Tai-Kadai_SEA	YongN	This study
89	GTL637	YongGTL6	YongN	Southeast Asia, Asia	Thailand	Modern	Present	Tai-Kadai	Tai-Kadai_SEA	YongN	This study
90	GTL639	YongGTL6	YongN	Southeast Asia, Asia	Thailand	Modern	Present	Tai-Kadai	Tai-Kadai_SEA	YongN	This study
91	GTL641	YongGTL6	YongN	Southeast Asia, Asia	Thailand	Modern	Present	Tai-Kadai	Tai-Kadai_SEA	YongN	This study
92	GTL643	YongGTL6	YongN	Southeast Asia, Asia	Thailand	Modern	Present	Tai-Kadai	Tai-Kadai_SEA	YongN	This study
93	TL114	LueTL1	Lue1N	Southeast Asia, Asia	Thailand	Modern	Present	Tai-Kadai	Tai-Kadai_SEA	Lue1N	Kutanan2021
94	TL118	LueTL1	Lue1N	Southeast Asia, Asia	Thailand	Modern	Present	Tai-Kadai	Tai-Kadai_SEA	Lue1N	Kutanan2021
95	TL120	LueTL1	Lue1N	Southeast Asia, Asia	Thailand	Modern	Present	Tai-Kadai	Tai-Kadai_SEA	Lue1N	Kutanan2021
96	TL128	LueTL1	Lue1N	Southeast Asia, Asia	Thailand	Modern	Present	Tai-Kadai	Tai-Kadai_SEA	Lue1N	Kutanan2021
97	TL148	LueTL1	Lue1N	Southeast Asia, Asia	Thailand	Modern	Present	Tai-Kadai	Tai-Kadai_SEA	Lue1N	Kutanan2021
98	TL152	LueTL1	Lue1N	Southeast Asia, Asia	Thailand	Modern	Present	Tai-Kadai	Tai-Kadai_SEA	Lue1N	Kutanan2021
99	TL160	LueTL1	Lue1N	Southeast Asia, Asia	Thailand	Modern	Present	Tai-Kadai	Tai-Kadai_SEA	Lue1N	Kutanan2021
100	TL166	LueTL1	Lue1N	Southeast Asia, Asia	Thailand	Modern	Present	Tai-Kadai	Tai-Kadai_SEA	Lue1N	Kutanan2021
101	TL170	LueTL1	Lue1N	Southeast Asia, Asia	Thailand	Modern	Present	Tai-Kadai	Tai-Kadai_SEA	Lue1N	Kutanan2021
102	TL316.HO	LueTL3	Lue3N	Southeast Asia, Asia	Thailand	Modern	Present	Tai-Kadai	Tai-Kadai_SEA	Lue3N	ChangmaiPLoSGenetics2022
103	TL319.HO	LueTL3	Lue3N	Southeast Asia, Asia	Thailand	Modern	Present	Tai-Kadai	Tai-Kadai_SEA	Lue3N	ChangmaiPLoSGenetics2022
104	TL323.HO	LueTL3	Lue3N	Southeast Asia, Asia	Thailand	Modern	Present	Tai-Kadai	Tai-Kadai_SEA	Lue3N	ChangmaiPLoSGenetics2022
105	TL326.HO	LueTL3	Lue3N	Southeast Asia, Asia	Thailand	Modern	Present	Tai-Kadai	Tai-Kadai_SEA	Lue3N	ChangmaiPLoSGenetics2022
106	TL329.HO	LueTL3	Lue3N	Southeast Asia, Asia	Thailand	Modern	Present	Tai-Kadai	Tai-Kadai_SEA	Lue3N	ChangmaiPLoSGenetics2022
107	TL338.HO	LueTL3	Lue3N	Southeast Asia, Asia	Thailand	Modern	Present	Tai-Kadai	Tai-Kadai_SEA	Lue3N	ChangmaiPLoSGenetics2022
108	TL343.HO	LueTL3	Lue3N	Southeast Asia, Asia	Thailand	Modern	Present	Tai-Kadai	Tai-Kadai_SEA	Lue3N	ChangmaiPLoSGenetics2022
109	TL348.HO	LueTL3	Lue3N	Southeast Asia, Asia	Thailand	Modern	Present	Tai-Kadai	Tai-Kadai_SEA	Lue3N	ChangmaiPLoSGenetics2022
110	TL351.HO	LueTL3	Lue3N	Southeast Asia, Asia	Thailand	Modern	Present	Tai-Kadai	Tai-Kadai_SEA	Lue3N	ChangmaiPLoSGenetics2022
111	TL362.HO	LueTL3	Lue3N	Southeast Asia, Asia	Thailand	Modern	Present	Tai-Kadai	Tai-Kadai_SEA	Lue3N	ChangmaiPLoSGenetics2022
112	A005.HO	Mulam.HO	Mulam	East Asia, Asia	China	Modern	Present	Tai-Kadai	Tai-Kadai_CN	Kam-Sui_TK	WangNature2021
113	A015.HO	Mulam.HO	Mulam	East Asia, Asia	China	Modern	Present	Tai-Kadai	Tai-Kadai_CN	Kam-Sui_TK	WangNature2021
114	A016.HO	Mulam.HO	Mulam	East Asia, Asia	China	Modern	Present	Tai-Kadai	Tai-Kadai_CN	Kam-Sui_TK	WangNature2021
115	A019.HO	Mulam.HO	Mulam	East Asia, Asia	China	Modern	Present	Tai-Kadai	Tai-Kadai_CN	Kam-Sui_TK	WangNature2021
116	A114.HO	Mulam.HO	Mulam	East Asia, Asia	China	Modern	Present	Tai-Kadai	Tai-Kadai_CN	Kam-Sui_TK	WangNature2021
117	A123.HO	Mulam.HO	Mulam	East Asia, Asia	China	Modern	Present	Tai-Kadai	Tai-Kadai_CN	Kam-Sui_TK	WangNature2021
118	A1YU101	Khonmueang	KhonmueangN	Southeast Asia, Asia	Thailand	Modern	Present	Tai-Kadai	Tai-Kadai_SEA	KhonmueangN	Kutanan2021
119	A1YU105	Khonmueang	KhonmueangN	Southeast Asia, Asia	Thailand	Modern	Present	Tai-Kadai	Tai-Kadai_SEA	KhonmueangN	Kutanan2021
120	A1YU107	Khonmueang	KhonmueangN	Southeast Asia, Asia	Thailand	Modern	Present	Tai-Kadai	Tai-Kadai_SEA	KhonmueangN	Kutanan2021
121	A1YU111	Khonmueang	KhonmueangN	Southeast Asia, Asia	Thailand	Modern	Present	Tai-Kadai	Tai-Kadai_SEA	KhonmueangN	Kutanan2021
122	A1YU113	Khonmueang	KhonmueangN	Southeast Asia, Asia	Thailand	Modern	Present	Tai-Kadai	Tai-Kadai_SEA	KhonmueangN	Kutanan2021
123	A1YU115	Khonmueang	KhonmueangN	Southeast Asia, Asia	Thailand	Modern	Present	Tai-Kadai	Tai-Kadai_SEA	KhonmueangN	Kutanan2021
124	A1YU125	Khonmueang	KhonmueangN	Southeast Asia, Asia	Thailand	Modern	Present	Tai-Kadai	Tai-Kadai_SEA	KhonmueangN	Kutanan2021
125	A1YU129	Khonmueang	KhonmueangN	Southeast Asia, Asia	Thailand	Modern	Present	Tai-Kadai	Tai-Kadai_SEA	KhonmueangN	Kutanan2021
126	A1YU131	Khonmueang	KhonmueangN	Southeast Asia, Asia	Thailand	Modern	Present	Tai-Kadai	Tai-Kadai_SEA	KhonmueangN	Kutanan2021
127	A1YU132	Khonmueang	KhonmueangN	Southeast Asia, Asia	Thailand	Modern	Present	Tai-Kadai	Tai-Kadai_SEA	KhonmueangN	Kutanan2021
128	A2YU301	Khonmueang	KhonmueangN	Southeast Asia, Asia	Thailand	Modern	Present	Tai-Kadai	Tai-Kadai_SEA	KhonmueangN	Kutanan2021
129	A2YU303	Khonmueang	KhonmueangN	Southeast Asia, Asia	Thailand	Modern	Present	Tai-Kadai	Tai-Kadai_SEA	KhonmueangN	Kutanan2021
130	A2YU305	Khonmueang	KhonmueangN	Southeast Asia, Asia	Thailand	Modern	Present	Tai-Kadai	Tai-Kadai_SEA	KhonmueangN	Kutanan2021
131	A2YU307	Khonmueang	KhonmueangN	Southeast Asia, Asia	Thailand	Modern	Present	Tai-Kadai	Tai-Kadai_SEA	KhonmueangN	Kutanan2021
132	A2YU313	Khonmueang	KhonmueangN	Southeast Asia, Asia	Thailand	Modern	Present	Tai-Kadai	Tai-Kadai_SEA	KhonmueangN	Kutanan2021
133	A2YU321	Khonmueang	KhonmueangN	Southeast Asia, Asia	Thailand	Modern	Present	Tai-Kadai	Tai-Kadai_SEA	KhonmueangN	Kutanan2021
134	A2YU329	Khonmueang	KhonmueangN	Southeast Asia, Asia	Thailand	Modern	Present	Tai-Kadai	Tai-Kadai_SEA	KhonmueangN	Kutanan2021
135	A2YU331	Khonmueang	KhonmueangN	Southeast Asia, Asia	Thailand	Modern	Present	Tai-Kadai	Tai-Kadai_SEA	KhonmueangN	Kutanan2021
136	A2YU337	Khonmueang	KhonmueangN	Southeast Asia, Asia	Thailand	Modern	Present	Tai-Kadai	Tai-Kadai_SEA	KhonmueangN	Kutanan2021
137	A2YU353	Khonmueang	KhonmueangN	Southeast Asia, Asia	Thailand	Modern	Present	Tai-Kadai	Tai-Kadai_SEA	KhonmueangN	Kutanan2021
138	B14.HO	Mulam.HO	Mulam	East Asia, Asia	China	Modern	Present	Tai-Kadai	Tai-Kadai_CN	Kam-Sui_TK	WangNature2021
139	B18.HO	Mulam.HO	Mulam	East Asia, Asia	China	Modern	Present	Tai-Kadai	Tai-Kadai_CN	Kam-Sui_TK	WangNature2021
140	B26.HO	Mulam.HO	Mulam	East Asia, Asia	China	Modern	Present	Tai-Kadai	Tai-Kadai_CN	Kam-Sui_TK	WangNature2021
141	B3.HO	Mulam.HO	Mulam	East Asia, Asia	China	Modern	Present	Tai-Kadai	Tai-Kadai_CN	Kam-Sui_TK	WangNature2021
142	B32.HO	Mulam.HO	Mulam	East Asia, Asia	China	Modern	Present	Tai-Kadai	Tai-Kadai_CN	Kam-Sui_TK	WangNature2021
143	B43.HO	Mulam.HO	Mulam	East Asia, Asia	China	Modern	Present	Tai-Kadai	Tai-Kadai_CN	Kam-Sui_TK	WangNature2021
144	B48.HO	Mulam.HO	Mulam	East Asia, Asia	China	Modern	Present	Tai-Kadai	Tai-Kadai_CN	Kam-Sui_TK	WangNature2021
145	B49.HO	Mulam.HO	Mulam	East Asia, Asia	China	Modern	Present	Tai-Kadai	Tai-Kadai_CN	Kam-Sui_TK	WangNature2021
146	B8.HO	Mulam.HO	Mulam	East Asia, Asia	China	Modern	Present	Tai-Kadai	Tai-Kadai_CN	Kam-Sui_TK	WangNature2021
147	B81.HO	Mulam.HO	Mulam	East Asia, Asia	China	Modern	Present	Tai-Kadai	Tai-Kadai_CN	Kam-Sui_TK	WangNature2021
148	B87.HO	Mulam.HO	Mulam	East Asia, Asia	China	Modern	Present	Tai-Kadai	Tai-Kadai_CN	Kam-Sui_TK	WangNature2021
149	BoY186	Boy	Boy	Southeast Asia, Asia	Vietnam	Modern	Present	Tai-Kadai	Tai-Kadai_SEA	Boy	Liu2020
150	BoY188	Boy	Boy	Southeast Asia, Asia	Vietnam	Modern	Present	Tai-Kadai	Tai-Kadai_SEA	Boy	Liu2020
151	BoY189	Boy	Boy	Southeast Asia, Asia	Vietnam	Modern	Present	Tai-Kadai	Tai-Kadai_SEA	Boy	Liu2020
152	BoY191	Boy	Boy	Southeast Asia, Asia	Vietnam	Modern	Present	Tai-Kadai	Tai-Kadai_SEA	Boy	Liu2020
153	BoY193_2	Boy	Boy	Southeast Asia, Asia	Vietnam	Modern	Present	Tai-Kadai	Tai-Kadai_SEA	Boy	Liu2020
154	BST101	SouthernThai_TK	SouthernThai_TKS	Southeast Asia, Asia	Thailand	Modern	Present	Tai-Kadai	Tai-Kadai_SEA	SouthernThai_TKS	Kutanan2021
155	BST103	SouthernThai_TK	SouthernThai_TKS	Southeast Asia, Asia	Thailand	Modern	Present	Tai-Kadai	Tai-Kadai_SEA	SouthernThai_TKS	Kutanan2021
156	BST105	SouthernThai_TK	SouthernThai_TKS	Southeast Asia, Asia	Thailand	Modern	Present	Tai-Kadai	Tai-Kadai_SEA	SouthernThai_TKS	Kutanan2021
157	BST107	SouthernThai_TK	SouthernThai_TKS	Southeast Asia, Asia	Thailand	Modern	Present	Tai-Kadai	Tai-Kadai_SEA	SouthernThai_TKS	Kutanan2021
158	BST111	SouthernThai_TK	SouthernThai_TKS	Southeast Asia, Asia	Thailand	Modern	Present	Tai-Kadai	Tai-Kadai_SEA	SouthernThai_TKS	Kutanan2021
159	BST113	SouthernThai_TK	SouthernThai_TKS	Southeast Asia, Asia	Thailand	Modern	Present	Tai-Kadai	Tai-Kadai_SEA	SouthernThai_TKS	Kutanan2021
160	BST115	SouthernThai_TK	SouthernThai_TKS	Southeast Asia, Asia	Thailand	Modern	Present	Tai-Kadai	Tai-Kadai_SEA	SouthernThai_TKS	Kutanan2021
161	BST117	SouthernThai_TK	SouthernThai_TKS	Southeast Asia, Asia	Thailand	Modern	Present	Tai-Kadai	Tai-Kadai_SEA	SouthernThai_TKS	Kutanan2021
162	BST119	SouthernThai_TK	SouthernThai_TKS	Southeast Asia, Asia	Thailand	Modern	Present	Tai-Kadai	Tai-Kadai_SEA	SouthernThai_TKS	Kutanan2021
163	BST121	SouthernThai_TK	SouthernThai_TKS	Southeast Asia, Asia	Thailand	Modern	Present	Tai-Kadai	Tai-Kadai_SEA	SouthernThai_TKS	Kutanan2021
164	BST123	SouthernThai_TK	SouthernThai_TKS	Southeast Asia, Asia	Thailand	Modern	Present	Tai-Kadai	Tai-Kadai_SEA	SouthernThai_TKS	Kutanan2021
165	BST125	SouthernThai_TK	SouthernThai_TKS	Southeast Asia, Asia	Thailand	Modern	Present	Tai-Kadai	Tai-Kadai_SEA	SouthernThai_TKS	Kutanan2021
166	BST129	SouthernThai_TK	SouthernThai_TKS	Southeast Asia, Asia	Thailand	Modern	Present	Tai-Kadai	Tai-Kadai_SEA	SouthernThai_TKS	Kutanan2021
167	BST131	SouthernThai_TK	SouthernThai_TKS	Southeast Asia, Asia	Thailand	Modern	Present	Tai-Kadai	Tai-Kadai_SEA	SouthernThai_TKS	Kutanan2021
168	BTA101	BlackTai	BlackTaiNE	Southeast Asia, Asia	Thailand	Modern	Present	Tai-Kadai	Tai-Kadai_SEA	BlackTaiNE	Kutanan2021
169	BTA103	BlackTai	BlackTaiNE	Southeast Asia, Asia	Thailand	Modern	Present	Tai-Kadai	Tai-Kadai_SEA	BlackTaiNE	Kutanan2021
170	BTA105	BlackTai	BlackTaiNE	Southeast Asia, Asia	Thailand	Modern	Present	Tai-Kadai	Tai-Kadai_SEA	BlackTaiNE	Kutanan2021
171	BTA107	BlackTai	BlackTaiNE	Southeast Asia, Asia	Thailand	Modern	Present	Tai-Kadai	Tai-Kadai_SEA	BlackTaiNE	Kutanan2021
172	BTA111	BlackTai	BlackTaiNE	Southeast Asia, Asia	Thailand	Modern	Present	Tai-Kadai	Tai-Kadai_SEA	BlackTaiNE	Kutanan2021
173	BTA113	BlackTai	BlackTaiNE	Southeast Asia, Asia	Thailand	Modern	Present	Tai-Kadai	Tai-Kadai_SEA	BlackTaiNE	Kutanan2021
174	BTA117	BlackTai	BlackTaiNE	Southeast Asia, Asia	Thailand	Modern	Present	Tai-Kadai	Tai-Kadai_SEA	BlackTaiNE	Kutanan2021
175	BTA119	BlackTai	BlackTaiNE	Southeast Asia, Asia	Thailand	Modern	Present	Tai-Kadai	Tai-Kadai_SEA	BlackTaiNE	Kutanan2021
176	CHI007.HO	Thai.HO	ThaiC	Southeast Asia, Asia	Thailand	Modern	Present	Tai-Kadai	Tai-Kadai_SEA	ThaiC	LazaridisNature2014
177	CHI034.HO	Thai.HO	ThaiC	Southeast Asia, Asia	Thailand	Modern	Present	Tai-Kadai	Tai-Kadai_SEA	ThaiC	LazaridisNature2014
178	CoLao566	Colao	Colao	Southeast Asia, Asia	Vietnam	Modern	Present	Tai-Kadai	Tai-Kadai_SEA	Kra-Western_TK	Liu2020
179	CoLao567	Colao	Colao	Southeast Asia, Asia	Vietnam	Modern	Present	Tai-Kadai	Tai-Kadai_SEA	Kra-Western_TK	Liu2020
180	CoLao568	Colao	Colao	Southeast Asia, Asia	Vietnam	Modern	Present	Tai-Kadai	Tai-Kadai_SEA	Kra-Western_TK	Liu2020
181	CoLao569	Colao	Colao	Southeast Asia, Asia	Vietnam	Modern	Present	Tai-Kadai	Tai-Kadai_SEA	Kra-Western_TK	Liu2020
182	CoLao570	Colao	Colao	Southeast Asia, Asia	Vietnam	Modern	Present	Tai-Kadai	Tai-Kadai_SEA	Kra-Western_TK	Liu2020
183	CoLao571	Colao	Colao	Southeast Asia, Asia	Vietnam	Modern	Present	Tai-Kadai	Tai-Kadai_SEA	Kra-Western_TK	Liu2020
184	CoLao572	Colao	Colao	Southeast Asia, Asia	Vietnam	Modern	Present	Tai-Kadai	Tai-Kadai_SEA	Kra-Western_TK	Liu2020
185	CoLao573	Colao	Colao	Southeast Asia, Asia	Vietnam	Modern	Present	Tai-Kadai	Tai-Kadai_SEA	Kra-Western_TK	Liu2020
186	CoLao574	Colao	Colao	Southeast Asia, Asia	Vietnam	Modern	Present	Tai-Kadai	Tai-Kadai_SEA	Kra-Western_TK	Liu2020
187	CoLao575	Colao	Colao	Southeast Asia, Asia	Vietnam	Modern	Present	Tai-Kadai	Tai-Kadai_SEA	Kra-Western_TK	Liu2020
188	CoLao576	Colao	Colao	Southeast Asia, Asia	Vietnam	Modern	Present	Tai-Kadai	Tai-Kadai_SEA	Kra-Western_TK	Liu2020
189	CoLao577	Colao	Colao	Southeast Asia, Asia	Vietnam	Modern	Present	Tai-Kadai	Tai-Kadai_SEA	Kra-Western_TK	Liu2020
190	CS411.HO	Li.HO	Li	East Asia, Asia	China	Modern	Present	Tai-Kadai	Tai-Kadai_CN	Li	WangNature2021
191	CT201	CentralThai	CentralThaiC	Southeast Asia, Asia	Thailand	Modern	Present	Tai-Kadai	Tai-Kadai_SEA	CentralThaiC	Kutanan2021
192	CT203	CentralThai	CentralThaiC	Southeast Asia, Asia	Thailand	Modern	Present	Tai-Kadai	Tai-Kadai_SEA	CentralThaiC	Kutanan2021
193	CT205	CentralThai	CentralThaiC	Southeast Asia, Asia	Thailand	Modern	Present	Tai-Kadai	Tai-Kadai_SEA	CentralThaiC	Kutanan2021
194	CT207	CentralThai	CentralThaiC	Southeast Asia, Asia	Thailand	Modern	Present	Tai-Kadai	Tai-Kadai_SEA	CentralThaiC	Kutanan2021
195	CT209	CentralThai	CentralThaiC	Southeast Asia, Asia	Thailand	Modern	Present	Tai-Kadai	Tai-Kadai_SEA	CentralThaiC	Kutanan2021
196	CT211	CentralThai	CentralThaiC	Southeast Asia, Asia	Thailand	Modern	Present	Tai-Kadai	Tai-Kadai_SEA	CentralThaiC	Kutanan2021
197	CT213	CentralThai	CentralThaiC	Southeast Asia, Asia	Thailand	Modern	Present	Tai-Kadai	Tai-Kadai_SEA	CentralThaiC	Kutanan2021
198	CT215	CentralThai	CentralThaiC	Southeast Asia, Asia	Thailand	Modern	Present	Tai-Kadai	Tai-Kadai_SEA	CentralThaiC	Kutanan2021
199	CT217	CentralThai	CentralThaiC	Southeast Asia, Asia	Thailand	Modern	Present	Tai-Kadai	Tai-Kadai_SEA	CentralThaiC	Kutanan2021
200	CT219	CentralThai	CentralThaiC	Southeast Asia, Asia	Thailand	Modern	Present	Tai-Kadai	Tai-Kadai_SEA	CentralThaiC	Kutanan2021
201	CT301	CentralThai	CentralThaiC	Southeast Asia, Asia	Thailand	Modern	Present	Tai-Kadai	Tai-Kadai_SEA	CentralThaiC	Kutanan2021
202	CT303	CentralThai	CentralThaiC	Southeast Asia, Asia	Thailand	Modern	Present	Tai-Kadai	Tai-Kadai_SEA	CentralThaiC	Kutanan2021
203	CT305	CentralThai	CentralThaiC	Southeast Asia, Asia	Thailand	Modern	Present	Tai-Kadai	Tai-Kadai_SEA	CentralThaiC	Kutanan2021
204	CT307	CentralThai	CentralThaiC	Southeast Asia, Asia	Thailand	Modern	Present	Tai-Kadai	Tai-Kadai_SEA	CentralThaiC	Kutanan2021
205	CT309	CentralThai	CentralThaiC	Southeast Asia, Asia	Thailand	Modern	Present	Tai-Kadai	Tai-Kadai_SEA	CentralThaiC	Kutanan2021
206	CT311	CentralThai	CentralThaiC	Southeast Asia, Asia	Thailand	Modern	Present	Tai-Kadai	Tai-Kadai_SEA	CentralThaiC	Kutanan2021
207	CT313	CentralThai	CentralThaiC	Southeast Asia, Asia	Thailand	Modern	Present	Tai-Kadai	Tai-Kadai_SEA	CentralThaiC	Kutanan2021
208	CT315	CentralThai	CentralThaiC	Southeast Asia, Asia	Thailand	Modern	Present	Tai-Kadai	Tai-Kadai_SEA	CentralThaiC	Kutanan2021
209	CT317	CentralThai	CentralThaiC	Southeast Asia, Asia	Thailand	Modern	Present	Tai-Kadai	Tai-Kadai_SEA	CentralThaiC	Kutanan2021
210	CT319	CentralThai	CentralThaiC	Southeast Asia, Asia	Thailand	Modern	Present	Tai-Kadai	Tai-Kadai_SEA	CentralThaiC	Kutanan2021
211	DCH006.HO	Thai.HO	ThaiC	Southeast Asia, Asia	Thailand	Modern	Present	Tai-Kadai	Tai-Kadai_SEA	ThaiC	LazaridisNature2014
212	DCH007.HO	Thai.HO	ThaiC	Southeast Asia, Asia	Thailand	Modern	Present	Tai-Kadai	Tai-Kadai_SEA	ThaiC	LazaridisNature2014
213	DCH008.HO	Thai.HO	ThaiC	Southeast Asia, Asia	Thailand	Modern	Present	Tai-Kadai	Tai-Kadai_SEA	ThaiC	LazaridisNature2014
214	DCH009.HO	Thai.HO	ThaiC	Southeast Asia, Asia	Thailand	Modern	Present	Tai-Kadai	Tai-Kadai_SEA	ThaiC	LazaridisNature2014
215	DCH011.HO	Thai.HO	ThaiC	Southeast Asia, Asia	Thailand	Modern	Present	Tai-Kadai	Tai-Kadai_SEA	ThaiC	LazaridisNature2014
216	DCH012.HO	Thai.HO	ThaiC	Southeast Asia, Asia	Thailand	Modern	Present	Tai-Kadai	Tai-Kadai_SEA	ThaiC	LazaridisNature2014
217	Dong007.HO	Dong.HO	Dong	East Asia, Asia	China	Modern	Present	Tai-Kadai	Tai-Kadai_CN	Kam-Sui_TK	WangNature2021
218	Dong01.HO	Dong.HO	Dong	East Asia, Asia	China	Modern	Present	Tai-Kadai	Tai-Kadai_CN	Kam-Sui_TK	WangNature2021
219	Dong02.HO	Dong.HO	Dong	East Asia, Asia	China	Modern	Present	Tai-Kadai	Tai-Kadai_CN	Kam-Sui_TK	WangNature2021
220	Dong03.HO	Dong.HO	Dong	East Asia, Asia	China	Modern	Present	Tai-Kadai	Tai-Kadai_CN	Kam-Sui_TK	WangNature2021
221	Dong04.HO	Dong.HO	Dong	East Asia, Asia	China	Modern	Present	Tai-Kadai	Tai-Kadai_CN	Kam-Sui_TK	WangNature2021
222	Dong05.HO	Dong.HO	Dong	East Asia, Asia	China	Modern	Present	Tai-Kadai	Tai-Kadai_CN	Kam-Sui_TK	WangNature2021
223	Dong08.HO	Dong.HO	Dong	East Asia, Asia	China	Modern	Present	Tai-Kadai	Tai-Kadai_CN	Kam-Sui_TK	WangNature2021
224	Dong09.HO	Dong.HO	Dong	East Asia, Asia	China	Modern	Present	Tai-Kadai	Tai-Kadai_CN	Kam-Sui_TK	WangNature2021
225	Dong10.HO	Dong.HO	Dong	East Asia, Asia	China	Modern	Present	Tai-Kadai	Tai-Kadai_CN	Kam-Sui_TK	WangNature2021
226	Dong11.HO	Dong.HO	Dong	East Asia, Asia	China	Modern	Present	Tai-Kadai	Tai-Kadai_CN	Kam-Sui_TK	WangNature2021
227	Dong12.HO	Dong.HO	Dong	East Asia, Asia	China	Modern	Present	Tai-Kadai	Tai-Kadai_CN	Kam-Sui_TK	WangNature2021
228	Dong13.HO	Dong.HO	Dong	East Asia, Asia	China	Modern	Present	Tai-Kadai	Tai-Kadai_CN	Kam-Sui_TK	WangNature2021
229	Dong14.HO	Dong.HO	Dong	East Asia, Asia	China	Modern	Present	Tai-Kadai	Tai-Kadai_CN	Kam-Sui_TK	WangNature2021
230	GL01.HO	Gelao.HO	Gelao	East Asia, Asia	China	Modern	Present	Tai-Kadai	Tai-Kadai_CN	Kra-Western_TK	WangNature2021
231	GL02.HO	Gelao.HO	Gelao	East Asia, Asia	China	Modern	Present	Tai-Kadai	Tai-Kadai_CN	Kra-Western_TK	WangNature2021
232	GL07.HO	Gelao.HO	Gelao	East Asia, Asia	China	Modern	Present	Tai-Kadai	Tai-Kadai_CN	Kra-Western_TK	WangNature2021
233	GL09.HO	Gelao.HO	Gelao	East Asia, Asia	China	Modern	Present	Tai-Kadai	Tai-Kadai_CN	Kra-Western_TK	WangNature2021
234	GL10.HO	Gelao.HO	Gelao	East Asia, Asia	China	Modern	Present	Tai-Kadai	Tai-Kadai_CN	Kra-Western_TK	WangNature2021
235	GL13.HO	Gelao.HO	Gelao	East Asia, Asia	China	Modern	Present	Tai-Kadai	Tai-Kadai_CN	Kra-Western_TK	WangNature2021
236	GL16.HO	Gelao.HO	Gelao	East Asia, Asia	China	Modern	Present	Tai-Kadai	Tai-Kadai_CN	Kra-Western_TK	WangNature2021
237	GL20.HO	Gelao.HO	Gelao	East Asia, Asia	China	Modern	Present	Tai-Kadai	Tai-Kadai_CN	Kra-Western_TK	WangNature2021
238	GL23.HO	Gelao.HO	Gelao	East Asia, Asia	China	Modern	Present	Tai-Kadai	Tai-Kadai_CN	Kra-Western_TK	WangNature2021
239	GL24.HO	Gelao.HO	Gelao	East Asia, Asia	China	Modern	Present	Tai-Kadai	Tai-Kadai_CN	Kra-Western_TK	WangNature2021
240	HGDP01307.HO	Dai.HO	Dai	East Asia, Asia	China	Modern	Present	Tai-Kadai	Tai-Kadai_CN	Dai	PattersonGenetics2012
241	HGDP01308.HO	Dai.HO	Dai	East Asia, Asia	China	Modern	Present	Tai-Kadai	Tai-Kadai_CN	Dai	PattersonGenetics2012
242	HGDP01309.HO	Dai.HO	Dai	East Asia, Asia	China	Modern	Present	Tai-Kadai	Tai-Kadai_CN	Dai	PattersonGenetics2012
243	HGDP01310.HO	Dai.HO	Dai	East Asia, Asia	China	Modern	Present	Tai-Kadai	Tai-Kadai_CN	Dai	PattersonGenetics2012
244	HGDP01311.HO	Dai.HO	Dai	East Asia, Asia	China	Modern	Present	Tai-Kadai	Tai-Kadai_CN	Dai	PattersonGenetics2012
245	HGDP01312.HO	Dai.HO	Dai	East Asia, Asia	China	Modern	Present	Tai-Kadai	Tai-Kadai_CN	Dai	PattersonGenetics2012
246	HGDP01313.HO	Dai.HO	Dai	East Asia, Asia	China	Modern	Present	Tai-Kadai	Tai-Kadai_CN	Dai	PattersonGenetics2012
247	HGDP01314.HO	Dai.HO	Dai	East Asia, Asia	China	Modern	Present	Tai-Kadai	Tai-Kadai_CN	Dai	PattersonGenetics2012
248	HGDP01315.HO	Dai.HO	Dai	East Asia, Asia	China	Modern	Present	Tai-Kadai	Tai-Kadai_CN	Dai	PattersonGenetics2012
249	HGDP01316.HO	Dai.HO	Dai	East Asia, Asia	China	Modern	Present	Tai-Kadai	Tai-Kadai_CN	Dai	PattersonGenetics2012
250	HN1-106.HO	Dong.HO	Dong	East Asia, Asia	China	Modern	Present	Tai-Kadai	Tai-Kadai_CN	Kam-Sui_TK	WangNature2021
251	HN1-206.HO	Dong.HO	Dong	East Asia, Asia	China	Modern	Present	Tai-Kadai	Tai-Kadai_CN	Kam-Sui_TK	WangNature2021
252	HN1-218.HO	Dong.HO	Dong	East Asia, Asia	China	Modern	Present	Tai-Kadai	Tai-Kadai_CN	Kam-Sui_TK	WangNature2021
253	HN1-232.HO	Dong.HO	Dong	East Asia, Asia	China	Modern	Present	Tai-Kadai	Tai-Kadai_CN	Kam-Sui_TK	WangNature2021
254	HN1-243.HO	Dong.HO	Dong	East Asia, Asia	China	Modern	Present	Tai-Kadai	Tai-Kadai_CN	Kam-Sui_TK	WangNature2021
255	HN1-260.HO	Dong.HO	Dong	East Asia, Asia	China	Modern	Present	Tai-Kadai	Tai-Kadai_CN	Kam-Sui_TK	WangNature2021
256	HN1-273.HO	Dong.HO	Dong	East Asia, Asia	China	Modern	Present	Tai-Kadai	Tai-Kadai_CN	Kam-Sui_TK	WangNature2021
257	J17.HO	Maonan.HO	Maonan	East Asia, Asia	China	Modern	Present	Tai-Kadai	Tai-Kadai_CN	Kam-Sui_TK	WangNature2021
258	J29.HO	Maonan.HO	Maonan	East Asia, Asia	China	Modern	Present	Tai-Kadai	Tai-Kadai_CN	Kam-Sui_TK	WangNature2021
259	J32.HO	Maonan.HO	Maonan	East Asia, Asia	China	Modern	Present	Tai-Kadai	Tai-Kadai_CN	Kam-Sui_TK	WangNature2021
260	J33.HO	Maonan.HO	Maonan	East Asia, Asia	China	Modern	Present	Tai-Kadai	Tai-Kadai_CN	Kam-Sui_TK	WangNature2021
261	J36.HO	Maonan.HO	Maonan	East Asia, Asia	China	Modern	Present	Tai-Kadai	Tai-Kadai_CN	Kam-Sui_TK	WangNature2021
262	J58.HO	Maonan.HO	Maonan	East Asia, Asia	China	Modern	Present	Tai-Kadai	Tai-Kadai_CN	Kam-Sui_TK	WangNature2021
263	J6.HO	Maonan.HO	Maonan	East Asia, Asia	China	Modern	Present	Tai-Kadai	Tai-Kadai_CN	Kam-Sui_TK	WangNature2021
264	J9.HO	Maonan.HO	Maonan	East Asia, Asia	China	Modern	Present	Tai-Kadai	Tai-Kadai_CN	Kam-Sui_TK	WangNature2021
265	Jk4904	Lao	Lao	Southeast Asia, Asia	Laos	Modern	Present	Tai-Kadai	Tai-Kadai_SEA	Lao	Changmai2023
266	Jk4905	Lao	Lao	Southeast Asia, Asia	Laos	Modern	Present	Tai-Kadai	Tai-Kadai_SEA	Lao	Changmai2023
267	Jk4906	Lao	Lao	Southeast Asia, Asia	Laos	Modern	Present	Tai-Kadai	Tai-Kadai_SEA	Lao	Changmai2023
268	Jk4907	Lao	Lao	Southeast Asia, Asia	Laos	Modern	Present	Tai-Kadai	Tai-Kadai_SEA	Lao	Changmai2023
269	Jk4908	Lao	Lao	Southeast Asia, Asia	Laos	Modern	Present	Tai-Kadai	Tai-Kadai_SEA	Lao	Changmai2023
270	Jk4909	Lao	Lao	Southeast Asia, Asia	Laos	Modern	Present	Tai-Kadai	Tai-Kadai_SEA	Lao	Changmai2023
271	Jk4910	Lao	Lao	Southeast Asia, Asia	Laos	Modern	Present	Tai-Kadai	Tai-Kadai_SEA	Lao	Changmai2023
272	Jk4911	Lao	Lao	Southeast Asia, Asia	Laos	Modern	Present	Tai-Kadai	Tai-Kadai_SEA	Lao	Changmai2023
273	Jk4912	Lao	Lao	Southeast Asia, Asia	Laos	Modern	Present	Tai-Kadai	Tai-Kadai_SEA	Lao	Changmai2023
274	Jk4913	Lao	Lao	Southeast Asia, Asia	Laos	Modern	Present	Tai-Kadai	Tai-Kadai_SEA	Lao	Changmai2023
275	KAL101	Kalueang	KalueangNE	Southeast Asia, Asia	Thailand	Modern	Present	Tai-Kadai	Tai-Kadai_SEA	KalueangNE	Kutanan2021
276	KAL102	Kalueang	KalueangNE	Southeast Asia, Asia	Thailand	Modern	Present	Tai-Kadai	Tai-Kadai_SEA	KalueangNE	Kutanan2021
277	KAL105	Kalueang	KalueangNE	Southeast Asia, Asia	Thailand	Modern	Present	Tai-Kadai	Tai-Kadai_SEA	KalueangNE	Kutanan2021
278	KAL107	Kalueang	KalueangNE	Southeast Asia, Asia	Thailand	Modern	Present	Tai-Kadai	Tai-Kadai_SEA	KalueangNE	Kutanan2021
279	KAL110	Kalueang	KalueangNE	Southeast Asia, Asia	Thailand	Modern	Present	Tai-Kadai	Tai-Kadai_SEA	KalueangNE	Kutanan2021
280	KAL112	Kalueang	KalueangNE	Southeast Asia, Asia	Thailand	Modern	Present	Tai-Kadai	Tai-Kadai_SEA	KalueangNE	Kutanan2021
281	KAL113	Kalueang	KalueangNE	Southeast Asia, Asia	Thailand	Modern	Present	Tai-Kadai	Tai-Kadai_SEA	KalueangNE	Kutanan2021
282	KAL115	Kalueang	KalueangNE	Southeast Asia, Asia	Thailand	Modern	Present	Tai-Kadai	Tai-Kadai_SEA	KalueangNE	Kutanan2021
283	KAL116	Kalueang	KalueangNE	Southeast Asia, Asia	Thailand	Modern	Present	Tai-Kadai	Tai-Kadai_SEA	KalueangNE	Kutanan2021
284	KAL118	Kalueang	KalueangNE	Southeast Asia, Asia	Thailand	Modern	Present	Tai-Kadai	Tai-Kadai_SEA	KalueangNE	Kutanan2021
285	LaChi530	Lachi	Lachi	Southeast Asia, Asia	Vietnam	Modern	Present	Tai-Kadai	Tai-Kadai_SEA	Kra-Western_TK	Liu2020
286	LaChi532	Lachi	Lachi	Southeast Asia, Asia	Vietnam	Modern	Present	Tai-Kadai	Tai-Kadai_SEA	Kra-Western_TK	Liu2020
287	LaChi533	Lachi	Lachi	Southeast Asia, Asia	Vietnam	Modern	Present	Tai-Kadai	Tai-Kadai_SEA	Kra-Western_TK	Liu2020
288	LaChi534	Lachi	Lachi	Southeast Asia, Asia	Vietnam	Modern	Present	Tai-Kadai	Tai-Kadai_SEA	Kra-Western_TK	Liu2020
289	LaChi535	Lachi	Lachi	Southeast Asia, Asia	Vietnam	Modern	Present	Tai-Kadai	Tai-Kadai_SEA	Kra-Western_TK	Liu2020
290	LaChi554	Lachi	Lachi	Southeast Asia, Asia	Vietnam	Modern	Present	Tai-Kadai	Tai-Kadai_SEA	Kra-Western_TK	Liu2020
291	LaChi555	Lachi	Lachi	Southeast Asia, Asia	Vietnam	Modern	Present	Tai-Kadai	Tai-Kadai_SEA	Kra-Western_TK	Liu2020
292	LaChi556	Lachi	Lachi	Southeast Asia, Asia	Vietnam	Modern	Present	Tai-Kadai	Tai-Kadai_SEA	Kra-Western_TK	Liu2020
293	LaChi557	Lachi	Lachi	Southeast Asia, Asia	Vietnam	Modern	Present	Tai-Kadai	Tai-Kadai_SEA	Kra-Western_TK	Liu2020
294	LaChi558	Lachi	Lachi	Southeast Asia, Asia	Vietnam	Modern	Present	Tai-Kadai	Tai-Kadai_SEA	Kra-Western_TK	Liu2020
295	LaChi559	Lachi	Lachi	Southeast Asia, Asia	Vietnam	Modern	Present	Tai-Kadai	Tai-Kadai_SEA	Kra-Western_TK	Liu2020
296	LaChi560	Lachi	Lachi	Southeast Asia, Asia	Vietnam	Modern	Present	Tai-Kadai	Tai-Kadai_SEA	Kra-Western_TK	Liu2020
297	LAO101	LaoIsan	LaoIsanNE	Southeast Asia, Asia	Thailand	Modern	Present	Tai-Kadai	Tai-Kadai_SEA	LaoIsanNE	Kutanan2021
298	LAO103	LaoIsan	LaoIsanNE	Southeast Asia, Asia	Thailand	Modern	Present	Tai-Kadai	Tai-Kadai_SEA	LaoIsanNE	Kutanan2021
299	LAO105	LaoIsan	LaoIsanNE	Southeast Asia, Asia	Thailand	Modern	Present	Tai-Kadai	Tai-Kadai_SEA	LaoIsanNE	Kutanan2021
300	LAO107	LaoIsan	LaoIsanNE	Southeast Asia, Asia	Thailand	Modern	Present	Tai-Kadai	Tai-Kadai_SEA	LaoIsanNE	Kutanan2021
301	LAO109	LaoIsan	LaoIsanNE	Southeast Asia, Asia	Thailand	Modern	Present	Tai-Kadai	Tai-Kadai_SEA	LaoIsanNE	Kutanan2021
302	LAO111	LaoIsan	LaoIsanNE	Southeast Asia, Asia	Thailand	Modern	Present	Tai-Kadai	Tai-Kadai_SEA	LaoIsanNE	Kutanan2021
303	LAO113	LaoIsan	LaoIsanNE	Southeast Asia, Asia	Thailand	Modern	Present	Tai-Kadai	Tai-Kadai_SEA	LaoIsanNE	Kutanan2021
304	LAO115	LaoIsan	LaoIsanNE	Southeast Asia, Asia	Thailand	Modern	Present	Tai-Kadai	Tai-Kadai_SEA	LaoIsanNE	Kutanan2021
305	LAO117	LaoIsan	LaoIsanNE	Southeast Asia, Asia	Thailand	Modern	Present	Tai-Kadai	Tai-Kadai_SEA	LaoIsanNE	Kutanan2021
306	LAO119	LaoIsan	LaoIsanNE	Southeast Asia, Asia	Thailand	Modern	Present	Tai-Kadai	Tai-Kadai_SEA	LaoIsanNE	Kutanan2021
307	LAO401	LaoIsan	LaoIsanNE	Southeast Asia, Asia	Thailand	Modern	Present	Tai-Kadai	Tai-Kadai_SEA	LaoIsanNE	Kutanan2021
308	LAO403	LaoIsan	LaoIsanNE	Southeast Asia, Asia	Thailand	Modern	Present	Tai-Kadai	Tai-Kadai_SEA	LaoIsanNE	Kutanan2021
309	LAO405	LaoIsan	LaoIsanNE	Southeast Asia, Asia	Thailand	Modern	Present	Tai-Kadai	Tai-Kadai_SEA	LaoIsanNE	Kutanan2021
310	LAO407	LaoIsan	LaoIsanNE	Southeast Asia, Asia	Thailand	Modern	Present	Tai-Kadai	Tai-Kadai_SEA	LaoIsanNE	Kutanan2021
311	LAO409	LaoIsan	LaoIsanNE	Southeast Asia, Asia	Thailand	Modern	Present	Tai-Kadai	Tai-Kadai_SEA	LaoIsanNE	Kutanan2021
312	LAO411	LaoIsan	LaoIsanNE	Southeast Asia, Asia	Thailand	Modern	Present	Tai-Kadai	Tai-Kadai_SEA	LaoIsanNE	Kutanan2021
313	LAO413	LaoIsan	LaoIsanNE	Southeast Asia, Asia	Thailand	Modern	Present	Tai-Kadai	Tai-Kadai_SEA	LaoIsanNE	Kutanan2021
314	LAO417	LaoIsan	LaoIsanNE	Southeast Asia, Asia	Thailand	Modern	Present	Tai-Kadai	Tai-Kadai_SEA	LaoIsanNE	Kutanan2021
315	LAO421	LaoIsan	LaoIsanNE	Southeast Asia, Asia	Thailand	Modern	Present	Tai-Kadai	Tai-Kadai_SEA	LaoIsanNE	Kutanan2021
316	LAO423	LaoIsan	LaoIsanNE	Southeast Asia, Asia	Thailand	Modern	Present	Tai-Kadai	Tai-Kadai_SEA	LaoIsanNE	Kutanan2021
317	LAT101	Laotian	Laotian	Southeast Asia, Asia	Laos	Modern	Present	Tai-Kadai	Tai-Kadai_SEA	LaoIsanNE	Kutanan2021
318	LAT105	Laotian	Laotian	Southeast Asia, Asia	Laos	Modern	Present	Tai-Kadai	Tai-Kadai_SEA	LaoIsanNE	Kutanan2021
319	LAT107	Laotian	Laotian	Southeast Asia, Asia	Laos	Modern	Present	Tai-Kadai	Tai-Kadai_SEA	LaoIsanNE	Kutanan2021
320	LAT109	Laotian	Laotian	Southeast Asia, Asia	Laos	Modern	Present	Tai-Kadai	Tai-Kadai_SEA	LaoIsanNE	Kutanan2021
321	LAT111	Laotian	Laotian	Southeast Asia, Asia	Laos	Modern	Present	Tai-Kadai	Tai-Kadai_SEA	LaoIsanNE	Kutanan2021
322	LAT113	Laotian	Laotian	Southeast Asia, Asia	Laos	Modern	Present	Tai-Kadai	Tai-Kadai_SEA	LaoIsanNE	Kutanan2021
323	LAT115	Laotian	Laotian	Southeast Asia, Asia	Laos	Modern	Present	Tai-Kadai	Tai-Kadai_SEA	LaoIsanNE	Kutanan2021
324	LAT117	Laotian	Laotian	Southeast Asia, Asia	Laos	Modern	Present	Tai-Kadai	Tai-Kadai_SEA	LaoIsanNE	Kutanan2021
325	LAT119	Laotian	Laotian	Southeast Asia, Asia	Laos	Modern	Present	Tai-Kadai	Tai-Kadai_SEA	LaoIsanNE	Kutanan2021
326	LAT121	Laotian	Laotian	Southeast Asia, Asia	Laos	Modern	Present	Tai-Kadai	Tai-Kadai_SEA	LaoIsanNE	Kutanan2021
327	LAT123	Laotian	Laotian	Southeast Asia, Asia	Laos	Modern	Present	Tai-Kadai	Tai-Kadai_SEA	LaoIsanNE	Kutanan2021
328	LAT125	Laotian	Laotian	Southeast Asia, Asia	Laos	Modern	Present	Tai-Kadai	Tai-Kadai_SEA	LaoIsanNE	Kutanan2021
329	LAT127	Laotian	Laotian	Southeast Asia, Asia	Laos	Modern	Present	Tai-Kadai	Tai-Kadai_SEA	LaoIsanNE	Kutanan2021
330	LAT129	Laotian	Laotian	Southeast Asia, Asia	Laos	Modern	Present	Tai-Kadai	Tai-Kadai_SEA	LaoIsanNE	Kutanan2021
331	LAT131	Laotian	Laotian	Southeast Asia, Asia	Laos	Modern	Present	Tai-Kadai	Tai-Kadai_SEA	LaoIsanNE	Kutanan2021
332	LS001.HO	Li.HO	Li	East Asia, Asia	China	Modern	Present	Tai-Kadai	Tai-Kadai_CN	Li	WangNature2021
333	Nung47	Nung	Nung	Southeast Asia, Asia	Vietnam	Modern	Present	Tai-Kadai	Tai-Kadai_SEA	Nung	Liu2020
334	Nung48	Nung	Nung	Southeast Asia, Asia	Vietnam	Modern	Present	Tai-Kadai	Tai-Kadai_SEA	Nung	Liu2020
335	Nung49	Nung	Nung	Southeast Asia, Asia	Vietnam	Modern	Present	Tai-Kadai	Tai-Kadai_SEA	Nung	Liu2020
336	Nung664	Nung	Nung	Southeast Asia, Asia	Vietnam	Modern	Present	Tai-Kadai	Tai-Kadai_SEA	Nung	Liu2020
337	Nung672_1	Nung	Nung	Southeast Asia, Asia	Vietnam	Modern	Present	Tai-Kadai	Tai-Kadai_SEA	Nung	Liu2020
338	Nung674	Nung	Nung	Southeast Asia, Asia	Vietnam	Modern	Present	Tai-Kadai	Tai-Kadai_SEA	Nung	Liu2020
339	Nung677	Nung	Nung	Southeast Asia, Asia	Vietnam	Modern	Present	Tai-Kadai	Tai-Kadai_SEA	Nung	Liu2020
340	Nung678	Nung	Nung	Southeast Asia, Asia	Vietnam	Modern	Present	Tai-Kadai	Tai-Kadai_SEA	Nung	Liu2020
341	Nung680	Nung	Nung	Southeast Asia, Asia	Vietnam	Modern	Present	Tai-Kadai	Tai-Kadai_SEA	Nung	Liu2020
342	Nung681	Nung	Nung	Southeast Asia, Asia	Vietnam	Modern	Present	Tai-Kadai	Tai-Kadai_SEA	Nung	Liu2020
343	Nung687	Nung	Nung	Southeast Asia, Asia	Vietnam	Modern	Present	Tai-Kadai	Tai-Kadai_SEA	Nung	Liu2020
344	Nung691	Nung	Nung	Southeast Asia, Asia	Vietnam	Modern	Present	Tai-Kadai	Tai-Kadai_SEA	Nung	Liu2020
345	PUT102	Phutai	PhutaiNE	Southeast Asia, Asia	Thailand	Modern	Present	Tai-Kadai	Tai-Kadai_SEA	PhutaiNE	Kutanan2021
346	PUT103	Phutai	PhutaiNE	Southeast Asia, Asia	Thailand	Modern	Present	Tai-Kadai	Tai-Kadai_SEA	PhutaiNE	Kutanan2021
347	PUT105	Phutai	PhutaiNE	Southeast Asia, Asia	Thailand	Modern	Present	Tai-Kadai	Tai-Kadai_SEA	PhutaiNE	Kutanan2021
348	PUT109	Phutai	PhutaiNE	Southeast Asia, Asia	Thailand	Modern	Present	Tai-Kadai	Tai-Kadai_SEA	PhutaiNE	Kutanan2021
349	PUT110	Phutai	PhutaiNE	Southeast Asia, Asia	Thailand	Modern	Present	Tai-Kadai	Tai-Kadai_SEA	PhutaiNE	Kutanan2021
350	PUT111	Phutai	PhutaiNE	Southeast Asia, Asia	Thailand	Modern	Present	Tai-Kadai	Tai-Kadai_SEA	PhutaiNE	Kutanan2021
351	PUT112	Phutai	PhutaiNE	Southeast Asia, Asia	Thailand	Modern	Present	Tai-Kadai	Tai-Kadai_SEA	PhutaiNE	Kutanan2021
352	PUT113	Phutai	PhutaiNE	Southeast Asia, Asia	Thailand	Modern	Present	Tai-Kadai	Tai-Kadai_SEA	PhutaiNE	Kutanan2021
353	PUT114	Phutai	PhutaiNE	Southeast Asia, Asia	Thailand	Modern	Present	Tai-Kadai	Tai-Kadai_SEA	PhutaiNE	Kutanan2021
354	RY112	Yuan	YuanC	Southeast Asia, Asia	Thailand	Modern	Present	Tai-Kadai	Tai-Kadai_SEA	YuanC	Kutanan2021
355	RY130	Yuan	YuanC	Southeast Asia, Asia	Thailand	Modern	Present	Tai-Kadai	Tai-Kadai_SEA	YuanC	Kutanan2021
356	RY132	Yuan	YuanC	Southeast Asia, Asia	Thailand	Modern	Present	Tai-Kadai	Tai-Kadai_SEA	YuanC	Kutanan2021
357	RY136	Yuan	YuanC	Southeast Asia, Asia	Thailand	Modern	Present	Tai-Kadai	Tai-Kadai_SEA	YuanC	Kutanan2021
358	RY137	Yuan	YuanC	Southeast Asia, Asia	Thailand	Modern	Present	Tai-Kadai	Tai-Kadai_SEA	YuanC	Kutanan2021
359	RY139	Yuan	YuanC	Southeast Asia, Asia	Thailand	Modern	Present	Tai-Kadai	Tai-Kadai_SEA	YuanC	Kutanan2021
360	RY141	Yuan	YuanC	Southeast Asia, Asia	Thailand	Modern	Present	Tai-Kadai	Tai-Kadai_SEA	YuanC	Kutanan2021
361	RY143	Yuan	YuanC	Southeast Asia, Asia	Thailand	Modern	Present	Tai-Kadai	Tai-Kadai_SEA	YuanC	Kutanan2021
362	SAK105	Saek	SaekNE	Southeast Asia, Asia	Thailand	Modern	Present	Tai-Kadai	Tai-Kadai_SEA	SaekNE	Kutanan2021
363	SAK108	Saek	SaekNE	Southeast Asia, Asia	Thailand	Modern	Present	Tai-Kadai	Tai-Kadai_SEA	SaekNE	Kutanan2021
364	SAK110	Saek	SaekNE	Southeast Asia, Asia	Thailand	Modern	Present	Tai-Kadai	Tai-Kadai_SEA	SaekNE	Kutanan2021
365	SAK111	Saek	SaekNE	Southeast Asia, Asia	Thailand	Modern	Present	Tai-Kadai	Tai-Kadai_SEA	SaekNE	Kutanan2021
366	SAK112	Saek	SaekNE	Southeast Asia, Asia	Thailand	Modern	Present	Tai-Kadai	Tai-Kadai_SEA	SaekNE	Kutanan2021
367	SAK114	Saek	SaekNE	Southeast Asia, Asia	Thailand	Modern	Present	Tai-Kadai	Tai-Kadai_SEA	SaekNE	Kutanan2021
368	SAK116	Saek	SaekNE	Southeast Asia, Asia	Thailand	Modern	Present	Tai-Kadai	Tai-Kadai_SEA	SaekNE	Kutanan2021
369	SAK118	Saek	SaekNE	Southeast Asia, Asia	Thailand	Modern	Present	Tai-Kadai	Tai-Kadai_SEA	SaekNE	Kutanan2021
370	SAK120	Saek	SaekNE	Southeast Asia, Asia	Thailand	Modern	Present	Tai-Kadai	Tai-Kadai_SEA	SaekNE	Kutanan2021
371	SAK126	Saek	SaekNE	Southeast Asia, Asia	Thailand	Modern	Present	Tai-Kadai	Tai-Kadai_SEA	SaekNE	Kutanan2021
372	SAK128	Saek	SaekNE	Southeast Asia, Asia	Thailand	Modern	Present	Tai-Kadai	Tai-Kadai_SEA	SaekNE	Kutanan2021
373	SAK130	Saek	SaekNE	Southeast Asia, Asia	Thailand	Modern	Present	Tai-Kadai	Tai-Kadai_SEA	SaekNE	Kutanan2021
374	SAK136	Saek	SaekNE	Southeast Asia, Asia	Thailand	Modern	Present	Tai-Kadai	Tai-Kadai_SEA	SaekNE	Kutanan2021
375	SAK138	Saek	SaekNE	Southeast Asia, Asia	Thailand	Modern	Present	Tai-Kadai	Tai-Kadai_SEA	SaekNE	Kutanan2021
376	STP101	Phuan	PhuanN	Southeast Asia, Asia	Thailand	Modern	Present	Tai-Kadai	Tai-Kadai_SEA	PhuanN	Kutanan2021
377	STP103	Phuan	PhuanN	Southeast Asia, Asia	Thailand	Modern	Present	Tai-Kadai	Tai-Kadai_SEA	PhuanN	Kutanan2021
378	STP106	Phuan	PhuanN	Southeast Asia, Asia	Thailand	Modern	Present	Tai-Kadai	Tai-Kadai_SEA	PhuanN	Kutanan2021
379	STP107	Phuan	PhuanN	Southeast Asia, Asia	Thailand	Modern	Present	Tai-Kadai	Tai-Kadai_SEA	PhuanN	Kutanan2021
380	STP111	Phuan	PhuanN	Southeast Asia, Asia	Thailand	Modern	Present	Tai-Kadai	Tai-Kadai_SEA	PhuanN	Kutanan2021
381	STP113	Phuan	PhuanN	Southeast Asia, Asia	Thailand	Modern	Present	Tai-Kadai	Tai-Kadai_SEA	PhuanN	Kutanan2021
382	STP115	Phuan	PhuanN	Southeast Asia, Asia	Thailand	Modern	Present	Tai-Kadai	Tai-Kadai_SEA	PhuanN	Kutanan2021
383	STP117	Phuan	PhuanN	Southeast Asia, Asia	Thailand	Modern	Present	Tai-Kadai	Tai-Kadai_SEA	PhuanN	Kutanan2021
384	STP121	Phuan	PhuanN	Southeast Asia, Asia	Thailand	Modern	Present	Tai-Kadai	Tai-Kadai_SEA	PhuanN	Kutanan2021
385	STP123	Phuan	PhuanN	Southeast Asia, Asia	Thailand	Modern	Present	Tai-Kadai	Tai-Kadai_SEA	PhuanN	Kutanan2021
386	SY071.HO	Li.HO	Li	East Asia, Asia	China	Modern	Present	Tai-Kadai	Tai-Kadai_CN	Li	WangNature2021
387	Tay138	Tay	Tay	Southeast Asia, Asia	Vietnam	Modern	Present	Tai-Kadai	Tai-Kadai_SEA	Tay	Liu2020
388	Tay155	Tay	Tay	Southeast Asia, Asia	Vietnam	Modern	Present	Tai-Kadai	Tai-Kadai_SEA	Tay	Liu2020
389	Tay156	Tay	Tay	Southeast Asia, Asia	Vietnam	Modern	Present	Tai-Kadai	Tai-Kadai_SEA	Tay	Liu2020
390	Tay157	Tay	Tay	Southeast Asia, Asia	Vietnam	Modern	Present	Tai-Kadai	Tai-Kadai_SEA	Tay	Liu2020
391	Tay158	Tay	Tay	Southeast Asia, Asia	Vietnam	Modern	Present	Tai-Kadai	Tai-Kadai_SEA	Tay	Liu2020
392	Tay160	Tay	Tay	Southeast Asia, Asia	Vietnam	Modern	Present	Tai-Kadai	Tai-Kadai_SEA	Tay	Liu2020
393	Tay161	Tay	Tay	Southeast Asia, Asia	Vietnam	Modern	Present	Tai-Kadai	Tai-Kadai_SEA	Tay	Liu2020
394	Tay162_1	Tay	Tay	Southeast Asia, Asia	Vietnam	Modern	Present	Tai-Kadai	Tai-Kadai_SEA	Tay	Liu2020
395	Tay163	Tay	Tay	Southeast Asia, Asia	Vietnam	Modern	Present	Tai-Kadai	Tai-Kadai_SEA	Tay	Liu2020
396	Tay164	Tay	Tay	Southeast Asia, Asia	Vietnam	Modern	Present	Tai-Kadai	Tai-Kadai_SEA	Tay	Liu2020
397	Tay84	Tay	Tay	Southeast Asia, Asia	Vietnam	Modern	Present	Tai-Kadai	Tai-Kadai_SEA	Tay	Liu2020
398	Tay87	Tay	Tay	Southeast Asia, Asia	Vietnam	Modern	Present	Tai-Kadai	Tai-Kadai_SEA	Tay	Liu2020
399	Thai248	ThaiVN	Thai_VN	Southeast Asia, Asia	Vietnam	Modern	Present	Tai-Kadai	Tai-Kadai_SEA	ThaiVN	Liu2020
400	Thai249_2	ThaiVN	Thai_VN	Southeast Asia, Asia	Vietnam	Modern	Present	Tai-Kadai	Tai-Kadai_SEA	ThaiVN	Liu2020
401	Thai250	ThaiVN	Thai_VN	Southeast Asia, Asia	Vietnam	Modern	Present	Tai-Kadai	Tai-Kadai_SEA	ThaiVN	Liu2020
402	Thai251	ThaiVN	Thai_VN	Southeast Asia, Asia	Vietnam	Modern	Present	Tai-Kadai	Tai-Kadai_SEA	ThaiVN	Liu2020
403	Thai252	ThaiVN	Thai_VN	Southeast Asia, Asia	Vietnam	Modern	Present	Tai-Kadai	Tai-Kadai_SEA	ThaiVN	Liu2020
404	Thai253_2	ThaiVN	Thai_VN	Southeast Asia, Asia	Vietnam	Modern	Present	Tai-Kadai	Tai-Kadai_SEA	ThaiVN	Liu2020
405	Thai254	ThaiVN	Thai_VN	Southeast Asia, Asia	Vietnam	Modern	Present	Tai-Kadai	Tai-Kadai_SEA	ThaiVN	Liu2020
406	Thai255	ThaiVN	Thai_VN	Southeast Asia, Asia	Vietnam	Modern	Present	Tai-Kadai	Tai-Kadai_SEA	ThaiVN	Liu2020
407	Thai257	ThaiVN	Thai_VN	Southeast Asia, Asia	Vietnam	Modern	Present	Tai-Kadai	Tai-Kadai_SEA	ThaiVN	Liu2020
408	Thai55	ThaiVN	Thai_VN	Southeast Asia, Asia	Vietnam	Modern	Present	Tai-Kadai	Tai-Kadai_SEA	ThaiVN	Liu2020
409	Thai56	ThaiVN	Thai_VN	Southeast Asia, Asia	Vietnam	Modern	Present	Tai-Kadai	Tai-Kadai_SEA	ThaiVN	Liu2020
410	Thai57	ThaiVN	Thai_VN	Southeast Asia, Asia	Vietnam	Modern	Present	Tai-Kadai	Tai-Kadai_SEA	ThaiVN	Liu2020
411	TK102	Khuen	KhuenN	Southeast Asia, Asia	Thailand	Modern	Present	Tai-Kadai	Tai-Kadai_SEA	KhuenN	Kutanan2021
412	TK104	Khuen	KhuenN	Southeast Asia, Asia	Thailand	Modern	Present	Tai-Kadai	Tai-Kadai_SEA	KhuenN	Kutanan2021
413	TK114	Khuen	KhuenN	Southeast Asia, Asia	Thailand	Modern	Present	Tai-Kadai	Tai-Kadai_SEA	KhuenN	Kutanan2021
414	TK118	Khuen	KhuenN	Southeast Asia, Asia	Thailand	Modern	Present	Tai-Kadai	Tai-Kadai_SEA	KhuenN	Kutanan2021
415	TK119	Khuen	KhuenN	Southeast Asia, Asia	Thailand	Modern	Present	Tai-Kadai	Tai-Kadai_SEA	KhuenN	Kutanan2021
416	TK120	Khuen	KhuenN	Southeast Asia, Asia	Thailand	Modern	Present	Tai-Kadai	Tai-Kadai_SEA	KhuenN	Kutanan2021
417	TK121	Khuen	KhuenN	Southeast Asia, Asia	Thailand	Modern	Present	Tai-Kadai	Tai-Kadai_SEA	KhuenN	Kutanan2021
418	TK127	Khuen	KhuenN	Southeast Asia, Asia	Thailand	Modern	Present	Tai-Kadai	Tai-Kadai_SEA	KhuenN	Kutanan2021
419	TK139	Khuen	KhuenN	Southeast Asia, Asia	Thailand	Modern	Present	Tai-Kadai	Tai-Kadai_SEA	KhuenN	Kutanan2021
420	VIE126	Laotian	Laotian	Southeast Asia, Asia	Laos	Modern	Present	Tai-Kadai	Tai-Kadai_SEA	Laotian	Kutanan2021
421	VIE128	Laotian	Laotian	Southeast Asia, Asia	Laos	Modern	Present	Tai-Kadai	Tai-Kadai_SEA	Laotian	Kutanan2021
422	VIE136	Laotian	Laotian	Southeast Asia, Asia	Laos	Modern	Present	Tai-Kadai	Tai-Kadai_SEA	Laotian	Kutanan2021
423	VIE138	Laotian	Laotian	Southeast Asia, Asia	Laos	Modern	Present	Tai-Kadai	Tai-Kadai_SEA	Laotian	Kutanan2021
424	VIE140	Laotian	Laotian	Southeast Asia, Asia	Laos	Modern	Present	Tai-Kadai	Tai-Kadai_SEA	Laotian	Kutanan2021
425	VIE142	Laotian	Laotian	Southeast Asia, Asia	Laos	Modern	Present	Tai-Kadai	Tai-Kadai_SEA	Laotian	Kutanan2021
426	VIE150	Laotian	Laotian	Southeast Asia, Asia	Laos	Modern	Present	Tai-Kadai	Tai-Kadai_SEA	Laotian	Kutanan2021
427	VIE152	Laotian	Laotian	Southeast Asia, Asia	Laos	Modern	Present	Tai-Kadai	Tai-Kadai_SEA	Laotian	Kutanan2021
428	VIE154	Laotian	Laotian	Southeast Asia, Asia	Laos	Modern	Present	Tai-Kadai	Tai-Kadai_SEA	Laotian	Kutanan2021
429	VIE156	Laotian	Laotian	Southeast Asia, Asia	Laos	Modern	Present	Tai-Kadai	Tai-Kadai_SEA	Laotian	Kutanan2021
430	VIE158	Laotian	Laotian	Southeast Asia, Asia	Laos	Modern	Present	Tai-Kadai	Tai-Kadai_SEA	Laotian	Kutanan2021
431	VIE162	Laotian	Laotian	Southeast Asia, Asia	Laos	Modern	Present	Tai-Kadai	Tai-Kadai_SEA	Laotian	Kutanan2021
432	VIE164	Laotian	Laotian	Southeast Asia, Asia	Laos	Modern	Present	Tai-Kadai	Tai-Kadai_SEA	Laotian	Kutanan2021
433	VIE168	Laotian	Laotian	Southeast Asia, Asia	Laos	Modern	Present	Tai-Kadai	Tai-Kadai_SEA	Laotian	Kutanan2021
434	VIE170	Laotian	Laotian	Southeast Asia, Asia	Laos	Modern	Present	Tai-Kadai	Tai-Kadai_SEA	Laotian	Kutanan2021
435	W10.HO	Maonan.HO	Maonan	East Asia, Asia	China	Modern	Present	Tai-Kadai	Tai-Kadai_CN	Kam-Sui_TK	WangNature2021
436	W11.HO	Maonan.HO	Maonan	East Asia, Asia	China	Modern	Present	Tai-Kadai	Tai-Kadai_CN	Kam-Sui_TK	WangNature2021
437	W13.HO	Maonan.HO	Maonan	East Asia, Asia	China	Modern	Present	Tai-Kadai	Tai-Kadai_CN	Kam-Sui_TK	WangNature2021
438	W14.HO	Maonan.HO	Maonan	East Asia, Asia	China	Modern	Present	Tai-Kadai	Tai-Kadai_CN	Kam-Sui_TK	WangNature2021
439	W15.HO	Maonan.HO	Maonan	East Asia, Asia	China	Modern	Present	Tai-Kadai	Tai-Kadai_CN	Kam-Sui_TK	WangNature2021
440	W26.HO	Maonan.HO	Maonan	East Asia, Asia	China	Modern	Present	Tai-Kadai	Tai-Kadai_CN	Kam-Sui_TK	WangNature2021
441	W29.HO	Maonan.HO	Maonan	East Asia, Asia	China	Modern	Present	Tai-Kadai	Tai-Kadai_CN	Kam-Sui_TK	WangNature2021
442	W3.HO	Maonan.HO	Maonan	East Asia, Asia	China	Modern	Present	Tai-Kadai	Tai-Kadai_CN	Kam-Sui_TK	WangNature2021
443	W41.HO	Maonan.HO	Maonan	East Asia, Asia	China	Modern	Present	Tai-Kadai	Tai-Kadai_CN	Kam-Sui_TK	WangNature2021
444	WZS058.HO	Li.HO	Li	East Asia, Asia	China	Modern	Present	Tai-Kadai	Tai-Kadai_CN	Li	WangNature2021
445	YA102	Shan	ShanN	Southeast Asia, Asia	Thailand	Modern	Present	Tai-Kadai	Tai-Kadai_SEA	ShanN	Kutanan2021
446	YA107	Shan	ShanN	Southeast Asia, Asia	Thailand	Modern	Present	Tai-Kadai	Tai-Kadai_SEA	ShanN	Kutanan2021
447	YA111	Shan	ShanN	Southeast Asia, Asia	Thailand	Modern	Present	Tai-Kadai	Tai-Kadai_SEA	ShanN	Kutanan2021
448	YA113	Shan	ShanN	Southeast Asia, Asia	Thailand	Modern	Present	Tai-Kadai	Tai-Kadai_SEA	ShanN	Kutanan2021
449	YA115	Shan	ShanN	Southeast Asia, Asia	Thailand	Modern	Present	Tai-Kadai	Tai-Kadai_SEA	ShanN	Kutanan2021
450	YA117	Shan	ShanN	Southeast Asia, Asia	Thailand	Modern	Present	Tai-Kadai	Tai-Kadai_SEA	ShanN	Kutanan2021
451	YA118	Shan	ShanN	Southeast Asia, Asia	Thailand	Modern	Present	Tai-Kadai	Tai-Kadai_SEA	ShanN	Kutanan2021
452	YA121	Shan	ShanN	Southeast Asia, Asia	Thailand	Modern	Present	Tai-Kadai	Tai-Kadai_SEA	ShanN	Kutanan2021
453	YA122	Shan	ShanN	Southeast Asia, Asia	Thailand	Modern	Present	Tai-Kadai	Tai-Kadai_SEA	ShanN	Kutanan2021
454	YOH103	Nyaw	NyawNE	Southeast Asia, Asia	Thailand	Modern	Present	Tai-Kadai	Tai-Kadai_SEA	Nyaw	Kutanan2021
455	YOH105	Nyaw	NyawNE	Southeast Asia, Asia	Thailand	Modern	Present	Tai-Kadai	Tai-Kadai_SEA	Nyaw	Kutanan2021
456	YOH107	Nyaw	NyawNE	Southeast Asia, Asia	Thailand	Modern	Present	Tai-Kadai	Tai-Kadai_SEA	Nyaw	Kutanan2021
457	YOH109	Nyaw	NyawNE	Southeast Asia, Asia	Thailand	Modern	Present	Tai-Kadai	Tai-Kadai_SEA	Nyaw	Kutanan2021
458	YOH111	Nyaw	NyawNE	Southeast Asia, Asia	Thailand	Modern	Present	Tai-Kadai	Tai-Kadai_SEA	Nyaw	Kutanan2021
459	YOH113	Nyaw	NyawNE	Southeast Asia, Asia	Thailand	Modern	Present	Tai-Kadai	Tai-Kadai_SEA	Nyaw	Kutanan2021
460	YOH115	Nyaw	NyawNE	Southeast Asia, Asia	Thailand	Modern	Present	Tai-Kadai	Tai-Kadai_SEA	Nyaw	Kutanan2021
461	YOH117	Nyaw	NyawNE	Southeast Asia, Asia	Thailand	Modern	Present	Tai-Kadai	Tai-Kadai_SEA	Nyaw	Kutanan2021
462	YOH121	Nyaw	NyawNE	Southeast Asia, Asia	Thailand	Modern	Present	Tai-Kadai	Tai-Kadai_SEA	Nyaw	Kutanan2021
463	YOH123	Nyaw	NyawNE	Southeast Asia, Asia	Thailand	Modern	Present	Tai-Kadai	Tai-Kadai_SEA	Nyaw	Kutanan2021
464	Zhuang01.HO	Zhuang.HO	Zhuang	East Asia, Asia	China	Modern	Present	Tai-Kadai	Tai-Kadai_CN	Zhuang	WangNature2021
465	Zhuang012.HO	Zhuang.HO	Zhuang	East Asia, Asia	China	Modern	Present	Tai-Kadai	Tai-Kadai_CN	Zhuang	WangNature2021
466	Zhuang013.HO	Zhuang.HO	Zhuang	East Asia, Asia	China	Modern	Present	Tai-Kadai	Tai-Kadai_CN	Zhuang	WangNature2021
467	Zhuang015.HO	Zhuang.HO	Zhuang	East Asia, Asia	China	Modern	Present	Tai-Kadai	Tai-Kadai_CN	Zhuang	WangNature2021
468	Zhuang017.HO	Zhuang.HO	Zhuang	East Asia, Asia	China	Modern	Present	Tai-Kadai	Tai-Kadai_CN	Zhuang	WangNature2021
469	Zhuang018.HO	Zhuang.HO	Zhuang	East Asia, Asia	China	Modern	Present	Tai-Kadai	Tai-Kadai_CN	Zhuang	WangNature2021
470	Zhuang019.HO	Zhuang.HO	Zhuang	East Asia, Asia	China	Modern	Present	Tai-Kadai	Tai-Kadai_CN	Zhuang	WangNature2021
471	Zhuang02.HO	Zhuang.HO	Zhuang	East Asia, Asia	China	Modern	Present	Tai-Kadai	Tai-Kadai_CN	Zhuang	WangNature2021
472	Zhuang020.HO	Zhuang.HO	Zhuang	East Asia, Asia	China	Modern	Present	Tai-Kadai	Tai-Kadai_CN	Zhuang	WangNature2021
473	Zhuang03.HO	Zhuang.HO	Zhuang	East Asia, Asia	China	Modern	Present	Tai-Kadai	Tai-Kadai_CN	Zhuang	WangNature2021
474	Zhuang04.HO	Zhuang.HO	Zhuang	East Asia, Asia	China	Modern	Present	Tai-Kadai	Tai-Kadai_CN	Zhuang	WangNature2021
475	Zhuang05.HO	Zhuang.HO	Zhuang	East Asia, Asia	China	Modern	Present	Tai-Kadai	Tai-Kadai_CN	Zhuang	WangNature2021
476	Zhuang06.HO	Zhuang.HO	Zhuang	East Asia, Asia	China	Modern	Present	Tai-Kadai	Tai-Kadai_CN	Zhuang	WangNature2021
477	Zhuang07.HO	Zhuang.HO	Zhuang	East Asia, Asia	China	Modern	Present	Tai-Kadai	Tai-Kadai_CN	Zhuang	WangNature2021
478	Zhuang08.HO	Zhuang.HO	Zhuang	East Asia, Asia	China	Modern	Present	Tai-Kadai	Tai-Kadai_CN	Zhuang	WangNature2021
479	Zhuang09.HO	Zhuang.HO	Zhuang	East Asia, Asia	China	Modern	Present	Tai-Kadai	Tai-Kadai_CN	Zhuang	WangNature2021
480	Zhuang10.HO	Zhuang.HO	Zhuang	East Asia, Asia	China	Modern	Present	Tai-Kadai	Tai-Kadai_CN	Zhuang	WangNature2021
481	Zhuang11.HO	Zhuang.HO	Zhuang	East Asia, Asia	China	Modern	Present	Tai-Kadai	Tai-Kadai_CN	Zhuang	WangNature2021
482	Zhuang16.HO	Zhuang.HO	Zhuang	East Asia, Asia	China	Modern	Present	Tai-Kadai	Tai-Kadai_CN	Zhuang	WangNature2021
483	Cham127	Cham	Cham	Southeast Asia, Asia	Vietnam	Modern	Present	Austronesian	Austronesian	Vietnamese_AN	Liu2020
484	Cham133	Cham	Cham	Southeast Asia, Asia	Vietnam	Modern	Present	Austronesian	Austronesian	Vietnamese_AN	Liu2020
485	Cham137	Cham	Cham	Southeast Asia, Asia	Vietnam	Modern	Present	Austronesian	Austronesian	Vietnamese_AN	Liu2020
486	Cham58	Cham	Cham	Southeast Asia, Asia	Vietnam	Modern	Present	Austronesian	Austronesian	Vietnamese_AN	Liu2020
487	Cham64	Cham	Cham	Southeast Asia, Asia	Vietnam	Modern	Present	Austronesian	Austronesian	Vietnamese_AN	Liu2020
488	Cham66	Cham	Cham	Southeast Asia, Asia	Vietnam	Modern	Present	Austronesian	Austronesian	Vietnamese_AN	Liu2020
489	Cham75	Cham	Cham	Southeast Asia, Asia	Vietnam	Modern	Present	Austronesian	Austronesian	Vietnamese_AN	Liu2020
490	Cham80	Cham	Cham	Southeast Asia, Asia	Vietnam	Modern	Present	Austronesian	Austronesian	Vietnamese_AN	Liu2020
491	Cham83	Cham	Cham	Southeast Asia, Asia	Vietnam	Modern	Present	Austronesian	Austronesian	Vietnamese_AN	Liu2020
492	Cham89	Cham	Cham	Southeast Asia, Asia	Vietnam	Modern	Present	Austronesian	Austronesian	Vietnamese_AN	Liu2020
493	Dusun10.HO	Dusun.HO	Dusun	Southeast Asia, Asia	Brunei	Modern	Present	Austronesian	Austronesian	EastAsian_AN	SkoglundNature2016
494	Dusun11.HO	Dusun.HO	Dusun	Southeast Asia, Asia	Brunei	Modern	Present	Austronesian	Austronesian	EastAsian_AN	SkoglundNature2016
495	Dusun12.HO	Dusun.HO	Dusun	Southeast Asia, Asia	Brunei	Modern	Present	Austronesian	Austronesian	EastAsian_AN	SkoglundNature2016
496	Dusun14.HO	Dusun.HO	Dusun	Southeast Asia, Asia	Brunei	Modern	Present	Austronesian	Austronesian	EastAsian_AN	SkoglundNature2016
497	Dusun21.HO	Dusun.HO	Dusun	Southeast Asia, Asia	Brunei	Modern	Present	Austronesian	Austronesian	EastAsian_AN	SkoglundNature2016
498	Dusun22.HO	Dusun.HO	Dusun	Southeast Asia, Asia	Brunei	Modern	Present	Austronesian	Austronesian	EastAsian_AN	SkoglundNature2016
499	Dusun23.HO	Dusun.HO	Dusun	Southeast Asia, Asia	Brunei	Modern	Present	Austronesian	Austronesian	EastAsian_AN	SkoglundNature2016
500	Dusun4.HO	Dusun.HO	Dusun	Southeast Asia, Asia	Brunei	Modern	Present	Austronesian	Austronesian	EastAsian_AN	SkoglundNature2016
501	Dusun7.HO	Dusun.HO	Dusun	Southeast Asia, Asia	Brunei	Modern	Present	Austronesian	Austronesian	EastAsian_AN	SkoglundNature2016
502	Dusun8.HO	Dusun.HO	Dusun	Southeast Asia, Asia	Brunei	Modern	Present	Austronesian	Austronesian	EastAsian_AN	SkoglundNature2016
503	Ede102	Ede	Ede	Southeast Asia, Asia	Vietnam	Modern	Present	Austronesian	Austronesian	Vietnamese_AN	Liu2020
504	Ede112	Ede	Ede	Southeast Asia, Asia	Vietnam	Modern	Present	Austronesian	Austronesian	Vietnamese_AN	Liu2020
505	Ede123	Ede	Ede	Southeast Asia, Asia	Vietnam	Modern	Present	Austronesian	Austronesian	Vietnamese_AN	Liu2020
506	Ede61	Ede	Ede	Southeast Asia, Asia	Vietnam	Modern	Present	Austronesian	Austronesian	Vietnamese_AN	Liu2020
507	Ede736	Ede	Ede	Southeast Asia, Asia	Vietnam	Modern	Present	Austronesian	Austronesian	Vietnamese_AN	Liu2020
508	Ede737	Ede	Ede	Southeast Asia, Asia	Vietnam	Modern	Present	Austronesian	Austronesian	Vietnamese_AN	Liu2020
509	Ede738	Ede	Ede	Southeast Asia, Asia	Vietnam	Modern	Present	Austronesian	Austronesian	Vietnamese_AN	Liu2020
510	Ede74	Ede	Ede	Southeast Asia, Asia	Vietnam	Modern	Present	Austronesian	Austronesian	Vietnamese_AN	Liu2020
511	Ede740	Ede	Ede	Southeast Asia, Asia	Vietnam	Modern	Present	Austronesian	Austronesian	Vietnamese_AN	Liu2020
512	Ede95	Ede	Ede	Southeast Asia, Asia	Vietnam	Modern	Present	Austronesian	Austronesian	Vietnamese_AN	Liu2020
513	Ede97	Ede	Ede	Southeast Asia, Asia	Vietnam	Modern	Present	Austronesian	Austronesian	Vietnamese_AN	Liu2020
514	Giarai100	Giarai	Giarai	Southeast Asia, Asia	Vietnam	Modern	Present	Austronesian	Austronesian	Vietnamese_AN	Liu2020
515	Giarai107	Giarai	Giarai	Southeast Asia, Asia	Vietnam	Modern	Present	Austronesian	Austronesian	Vietnamese_AN	Liu2020
516	Giarai124	Giarai	Giarai	Southeast Asia, Asia	Vietnam	Modern	Present	Austronesian	Austronesian	Vietnamese_AN	Liu2020
517	Giarai134	Giarai	Giarai	Southeast Asia, Asia	Vietnam	Modern	Present	Austronesian	Austronesian	Vietnamese_AN	Liu2020
518	Giarai60	Giarai	Giarai	Southeast Asia, Asia	Vietnam	Modern	Present	Austronesian	Austronesian	Vietnamese_AN	Liu2020
519	Giarai67	Giarai	Giarai	Southeast Asia, Asia	Vietnam	Modern	Present	Austronesian	Austronesian	Vietnamese_AN	Liu2020
520	Giarai716	Giarai	Giarai	Southeast Asia, Asia	Vietnam	Modern	Present	Austronesian	Austronesian	Vietnamese_AN	Liu2020
521	Giarai718	Giarai	Giarai	Southeast Asia, Asia	Vietnam	Modern	Present	Austronesian	Austronesian	Vietnamese_AN	Liu2020
522	Giarai719	Giarai	Giarai	Southeast Asia, Asia	Vietnam	Modern	Present	Austronesian	Austronesian	Vietnamese_AN	Liu2020
523	Giarai722	Giarai	Giarai	Southeast Asia, Asia	Vietnam	Modern	Present	Austronesian	Austronesian	Vietnamese_AN	Liu2020
524	Giarai723	Giarai	Giarai	Southeast Asia, Asia	Vietnam	Modern	Present	Austronesian	Austronesian	Vietnamese_AN	Liu2020
525	Giarai91	Giarai	Giarai	Southeast Asia, Asia	Vietnam	Modern	Present	Austronesian	Austronesian	Vietnamese_AN	Liu2020
526	Igorot10.HO	Kankanaey.HO	Kankanaey	Southeast Asia, Asia	Philippines	Modern	Present	Austronesian	Austronesian	EastAsian_AN	SkoglundNature2016
527	Igorot11.HO	Kankanaey.HO	Kankanaey	Southeast Asia, Asia	Philippines	Modern	Present	Austronesian	Austronesian	EastAsian_AN	SkoglundNature2016
528	Igorot13.HO	Kankanaey.HO	Kankanaey	Southeast Asia, Asia	Philippines	Modern	Present	Austronesian	Austronesian	EastAsian_AN	SkoglundNature2016
529	Igorot17.HO	Kankanaey.HO	Kankanaey	Southeast Asia, Asia	Philippines	Modern	Present	Austronesian	Austronesian	EastAsian_AN	SkoglundNature2016
530	Igorot21.HO	Kankanaey.HO	Kankanaey	Southeast Asia, Asia	Philippines	Modern	Present	Austronesian	Austronesian	EastAsian_AN	SkoglundNature2016
531	Igorot23.HO	Kankanaey.HO	Kankanaey	Southeast Asia, Asia	Philippines	Modern	Present	Austronesian	Austronesian	EastAsian_AN	SkoglundNature2016
532	Igorot3.HO	Kankanaey.HO	Kankanaey	Southeast Asia, Asia	Philippines	Modern	Present	Austronesian	Austronesian	EastAsian_AN	SkoglundNature2016
533	Igorot4.HO	Kankanaey.HO	Kankanaey	Southeast Asia, Asia	Philippines	Modern	Present	Austronesian	Austronesian	EastAsian_AN	SkoglundNature2016
534	Igorot5.HO	Kankanaey.HO	Kankanaey	Southeast Asia, Asia	Philippines	Modern	Present	Austronesian	Austronesian	EastAsian_AN	SkoglundNature2016
535	Igorot6.HO	Kankanaey.HO	Kankanaey	Southeast Asia, Asia	Philippines	Modern	Present	Austronesian	Austronesian	EastAsian_AN	SkoglundNature2016
536	Luz10.HO	Tagalog.HO	Tagalog	Southeast Asia, Asia	Philippines	Modern	Present	Austronesian	Austronesian	EastAsian_AN	SkoglundNature2016
537	Luz11.HO	Tagalog.HO	Tagalog	Southeast Asia, Asia	Philippines	Modern	Present	Austronesian	Austronesian	EastAsian_AN	SkoglundNature2016
538	Luz2.HO	Ilocano.HO	Ilocano	Southeast Asia, Asia	Philippines	Modern	Present	Austronesian	Austronesian	EastAsian_AN	SkoglundNature2016
539	Luz5.HO	Tagalog.HO	Tagalog	Southeast Asia, Asia	Philippines	Modern	Present	Austronesian	Austronesian	EastAsian_AN	SkoglundNature2016
540	Luz6.HO	Ilocano.HO	Ilocano	Southeast Asia, Asia	Philippines	Modern	Present	Austronesian	Austronesian	EastAsian_AN	SkoglundNature2016
541	Luz8.HO	Tagalog.HO	Tagalog	Southeast Asia, Asia	Philippines	Modern	Present	Austronesian	Austronesian	EastAsian_AN	SkoglundNature2016
542	Luz9.HO	Tagalog.HO	Tagalog	Southeast Asia, Asia	Philippines	Modern	Present	Austronesian	Austronesian	EastAsian_AN	SkoglundNature2016
543	Malay10.HO	Malay.HO	Malay	Southeast Asia, Asia	Singapore	Modern	Present	Austronesian	Austronesian	EastAsian_AN	SkoglundNature2016
544	Malay11.HO	Malay.HO	Malay	Southeast Asia, Asia	Singapore	Modern	Present	Austronesian	Austronesian	EastAsian_AN	SkoglundNature2016
545	Malay13.HO	Malay.HO	Malay	Southeast Asia, Asia	Singapore	Modern	Present	Austronesian	Austronesian	EastAsian_AN	SkoglundNature2016
546	Malay14.HO	Malay.HO	Malay	Southeast Asia, Asia	Singapore	Modern	Present	Austronesian	Austronesian	EastAsian_AN	SkoglundNature2016
547	Malay2.HO	Malay.HO	Malay	Southeast Asia, Asia	Singapore	Modern	Present	Austronesian	Austronesian	EastAsian_AN	SkoglundNature2016
548	Malay20.HO	Malay.HO	Malay	Southeast Asia, Asia	Singapore	Modern	Present	Austronesian	Austronesian	EastAsian_AN	SkoglundNature2016
549	Malay21.HO	Malay.HO	Malay	Southeast Asia, Asia	Singapore	Modern	Present	Austronesian	Austronesian	EastAsian_AN	SkoglundNature2016
550	Malay5.HO	Malay.HO	Malay	Southeast Asia, Asia	Singapore	Modern	Present	Austronesian	Austronesian	EastAsian_AN	SkoglundNature2016
551	Malay6.HO	Malay.HO	Malay	Southeast Asia, Asia	Singapore	Modern	Present	Austronesian	Austronesian	EastAsian_AN	SkoglundNature2016
552	MST101	SouthernThai_AN	SouthernThai_ANS	Southeast Asia, Asia	Thailand	Modern	Present	Austronesian	Austronesian	EastAsian_AN	Kutanan2021
553	MST104	SouthernThai_AN	SouthernThai_ANS	Southeast Asia, Asia	Thailand	Modern	Present	Austronesian	Austronesian	EastAsian_AN	Kutanan2021
554	MST106	SouthernThai_AN	SouthernThai_ANS	Southeast Asia, Asia	Thailand	Modern	Present	Austronesian	Austronesian	EastAsian_AN	Kutanan2021
555	MST108	SouthernThai_AN	SouthernThai_ANS	Southeast Asia, Asia	Thailand	Modern	Present	Austronesian	Austronesian	EastAsian_AN	Kutanan2021
556	MST202	SouthernThai_AN	SouthernThai_ANS	Southeast Asia, Asia	Thailand	Modern	Present	Austronesian	Austronesian	EastAsian_AN	Kutanan2021
557	MST204	SouthernThai_AN	SouthernThai_ANS	Southeast Asia, Asia	Thailand	Modern	Present	Austronesian	Austronesian	EastAsian_AN	Kutanan2021
558	MST206	SouthernThai_AN	SouthernThai_ANS	Southeast Asia, Asia	Thailand	Modern	Present	Austronesian	Austronesian	EastAsian_AN	Kutanan2021
559	MST208	SouthernThai_AN	SouthernThai_ANS	Southeast Asia, Asia	Thailand	Modern	Present	Austronesian	Austronesian	EastAsian_AN	Kutanan2021
560	MST302	SouthernThai_AN	SouthernThai_ANS	Southeast Asia, Asia	Thailand	Modern	Present	Austronesian	Austronesian	EastAsian_AN	Kutanan2021
561	MST304	SouthernThai_AN	SouthernThai_ANS	Southeast Asia, Asia	Thailand	Modern	Present	Austronesian	Austronesian	EastAsian_AN	Kutanan2021
562	MST306	SouthernThai_AN	SouthernThai_ANS	Southeast Asia, Asia	Thailand	Modern	Present	Austronesian	Austronesian	EastAsian_AN	Kutanan2021
563	MST308	SouthernThai_AN	SouthernThai_ANS	Southeast Asia, Asia	Thailand	Modern	Present	Austronesian	Austronesian	EastAsian_AN	Kutanan2021
564	MST401	SouthernThai_AN	SouthernThai_ANS	Southeast Asia, Asia	Thailand	Modern	Present	Austronesian	Austronesian	EastAsian_AN	Kutanan2021
565	MST402	SouthernThai_AN	SouthernThai_ANS	Southeast Asia, Asia	Thailand	Modern	Present	Austronesian	Austronesian	EastAsian_AN	Kutanan2021
566	MST403	SouthernThai_AN	SouthernThai_ANS	Southeast Asia, Asia	Thailand	Modern	Present	Austronesian	Austronesian	EastAsian_AN	Kutanan2021
567	Murut11.HO	Murut.HO	Murut	Southeast Asia, Asia	Brunei	Modern	Present	Austronesian	Austronesian	EastAsian_AN	SkoglundNature2016
568	Murut13.HO	Murut.HO	Murut	Southeast Asia, Asia	Brunei	Modern	Present	Austronesian	Austronesian	EastAsian_AN	SkoglundNature2016
569	Murut15.HO	Murut.HO	Murut	Southeast Asia, Asia	Brunei	Modern	Present	Austronesian	Austronesian	EastAsian_AN	SkoglundNature2016
570	Murut17.HO	Murut.HO	Murut	Southeast Asia, Asia	Brunei	Modern	Present	Austronesian	Austronesian	EastAsian_AN	SkoglundNature2016
571	Murut2.HO	Murut.HO	Murut	Southeast Asia, Asia	Brunei	Modern	Present	Austronesian	Austronesian	EastAsian_AN	SkoglundNature2016
572	Murut3.HO	Murut.HO	Murut	Southeast Asia, Asia	Brunei	Modern	Present	Austronesian	Austronesian	EastAsian_AN	SkoglundNature2016
573	Murut4.HO	Murut.HO	Murut	Southeast Asia, Asia	Brunei	Modern	Present	Austronesian	Austronesian	EastAsian_AN	SkoglundNature2016
574	Murut5.HO	Murut.HO	Murut	Southeast Asia, Asia	Brunei	Modern	Present	Austronesian	Austronesian	EastAsian_AN	SkoglundNature2016
575	Murut6.HO	Murut.HO	Murut	Southeast Asia, Asia	Brunei	Modern	Present	Austronesian	Austronesian	EastAsian_AN	SkoglundNature2016
576	Murut9.HO	Murut.HO	Murut	Southeast Asia, Asia	Brunei	Modern	Present	Austronesian	Austronesian	EastAsian_AN	SkoglundNature2016
577	NA13597.HO	Atayal.HO	Atayal	East Asia, Asia	Taiwan	Modern	Present	Austronesian	Austronesian	EastAsian_AN	LazaridisNature2014
578	NA13598.HO	Atayal.HO	Atayal	East Asia, Asia	Taiwan	Modern	Present	Austronesian	Austronesian	EastAsian_AN	LazaridisNature2014
579	NA13599.HO	Atayal.HO	Atayal	East Asia, Asia	Taiwan	Modern	Present	Austronesian	Austronesian	EastAsian_AN	LazaridisNature2014
580	NA13601.HO	Atayal.HO	Atayal	East Asia, Asia	Taiwan	Modern	Present	Austronesian	Austronesian	EastAsian_AN	LazaridisNature2014
581	NA13602.HO	Atayal.HO	Atayal	East Asia, Asia	Taiwan	Modern	Present	Austronesian	Austronesian	EastAsian_AN	LazaridisNature2014
582	NA13603.HO	Atayal.HO	Atayal	East Asia, Asia	Taiwan	Modern	Present	Austronesian	Austronesian	EastAsian_AN	LazaridisNature2014
583	NA13604.HO	Atayal.HO	Atayal	East Asia, Asia	Taiwan	Modern	Present	Austronesian	Austronesian	EastAsian_AN	LazaridisNature2014
584	NA13605.HO	Atayal.HO	Atayal	East Asia, Asia	Taiwan	Modern	Present	Austronesian	Austronesian	EastAsian_AN	LazaridisNature2014
585	NA13606.HO	Atayal.HO	Atayal	East Asia, Asia	Taiwan	Modern	Present	Austronesian	Austronesian	EastAsian_AN	LazaridisNature2014
586	NA13607.HO	Ami.HO	Ami	East Asia, Asia	Taiwan	Modern	Present	Austronesian	Austronesian	EastAsian_AN	LazaridisNature2014
587	NA13608.HO	Ami.HO	Ami	East Asia, Asia	Taiwan	Modern	Present	Austronesian	Austronesian	EastAsian_AN	LazaridisNature2014
588	NA13609.HO	Ami.HO	Ami	East Asia, Asia	Taiwan	Modern	Present	Austronesian	Austronesian	EastAsian_AN	LazaridisNature2014
589	NA13610.HO	Ami.HO	Ami	East Asia, Asia	Taiwan	Modern	Present	Austronesian	Austronesian	EastAsian_AN	LazaridisNature2014
590	NA13611.HO	Ami.HO	Ami	East Asia, Asia	Taiwan	Modern	Present	Austronesian	Austronesian	EastAsian_AN	LazaridisNature2014
591	NA13612.HO	Ami.HO	Ami	East Asia, Asia	Taiwan	Modern	Present	Austronesian	Austronesian	EastAsian_AN	LazaridisNature2014
592	NA13613.HO	Ami.HO	Ami	East Asia, Asia	Taiwan	Modern	Present	Austronesian	Austronesian	EastAsian_AN	LazaridisNature2014
593	NA13614.HO	Ami.HO	Ami	East Asia, Asia	Taiwan	Modern	Present	Austronesian	Austronesian	EastAsian_AN	LazaridisNature2014
594	NA13615.HO	Ami.HO	Ami	East Asia, Asia	Taiwan	Modern	Present	Austronesian	Austronesian	EastAsian_AN	LazaridisNature2014
595	NA13616.HO	Ami.HO	Ami	East Asia, Asia	Taiwan	Modern	Present	Austronesian	Austronesian	EastAsian_AN	LazaridisNature2014
596	Vizaya1.HO	Vizaya.HO	Vizaya	Southeast Asia, Asia	Philippines	Modern	Present	Austronesian	Austronesian	EastAsian_AN	SkoglundNature2016
597	Vizaya2.HO	Vizaya.HO	Vizaya	Southeast Asia, Asia	Philippines	Modern	Present	Austronesian	Austronesian	EastAsian_AN	SkoglundNature2016
598	Vizaya3.HO	Vizaya.HO	Vizaya	Southeast Asia, Asia	Philippines	Modern	Present	Austronesian	Austronesian	EastAsian_AN	SkoglundNature2016
599	Vizaya4.HO	Vizaya.HO	Vizaya	Southeast Asia, Asia	Philippines	Modern	Present	Austronesian	Austronesian	EastAsian_AN	SkoglundNature2016
600	BO104.HO	Nyahkur.HO	NyahkurNE	Southeast Asia, Asia	Thailand	Modern	Present	Austroasiatic	Austroasiatic	Monic_AA	ChangmaiPLoSGenetics2022
601	BO106.HO	Nyahkur.HO	NyahkurNE	Southeast Asia, Asia	Thailand	Modern	Present	Austroasiatic	Austroasiatic	Monic_AA	ChangmaiPLoSGenetics2022
602	BO110.HO	Nyahkur.HO	NyahkurNE	Southeast Asia, Asia	Thailand	Modern	Present	Austroasiatic	Austroasiatic	Monic_AA	ChangmaiPLoSGenetics2022
603	BO114.HO	Nyahkur.HO	NyahkurNE	Southeast Asia, Asia	Thailand	Modern	Present	Austroasiatic	Austroasiatic	Monic_AA	ChangmaiPLoSGenetics2022
604	BO116.HO	Nyahkur.HO	NyahkurNE	Southeast Asia, Asia	Thailand	Modern	Present	Austroasiatic	Austroasiatic	Monic_AA	ChangmaiPLoSGenetics2022
605	BO118.HO	Nyahkur.HO	NyahkurNE	Southeast Asia, Asia	Thailand	Modern	Present	Austroasiatic	Austroasiatic	Monic_AA	ChangmaiPLoSGenetics2022
606	BO124.HO	Nyahkur.HO	NyahkurNE	Southeast Asia, Asia	Thailand	Modern	Present	Austroasiatic	Austroasiatic	Monic_AA	ChangmaiPLoSGenetics2022
607	BO128.HO	Nyahkur.HO	NyahkurNE	Southeast Asia, Asia	Thailand	Modern	Present	Austroasiatic	Austroasiatic	Monic_AA	ChangmaiPLoSGenetics2022
608	BO132.HO	Nyahkur.HO	NyahkurNE	Southeast Asia, Asia	Thailand	Modern	Present	Austroasiatic	Austroasiatic	Monic_AA	ChangmaiPLoSGenetics2022
609	BRU101	Bru	BruNE	Southeast Asia, Asia	Thailand	Modern	Present	Austroasiatic	Austroasiatic	Katuic_AA	Kutanan2021
610	BRU107	Bru	BruNE	Southeast Asia, Asia	Thailand	Modern	Present	Austroasiatic	Austroasiatic	Katuic_AA	Kutanan2021
611	BRU109	Bru	BruNE	Southeast Asia, Asia	Thailand	Modern	Present	Austroasiatic	Austroasiatic	Katuic_AA	Kutanan2021
612	BRU113	Bru	BruNE	Southeast Asia, Asia	Thailand	Modern	Present	Austroasiatic	Austroasiatic	Katuic_AA	Kutanan2021
613	BRU115	Bru	BruNE	Southeast Asia, Asia	Thailand	Modern	Present	Austroasiatic	Austroasiatic	Katuic_AA	Kutanan2021
614	BRU117	Bru	BruNE	Southeast Asia, Asia	Thailand	Modern	Present	Austroasiatic	Austroasiatic	Katuic_AA	Kutanan2021
615	BRU119	Bru	BruNE	Southeast Asia, Asia	Thailand	Modern	Present	Austroasiatic	Austroasiatic	Katuic_AA	Kutanan2021
616	BRU121	Bru	BruNE	Southeast Asia, Asia	Thailand	Modern	Present	Austroasiatic	Austroasiatic	Katuic_AA	Kutanan2021
617	BRU123	Bru	BruNE	Southeast Asia, Asia	Thailand	Modern	Present	Austroasiatic	Austroasiatic	Katuic_AA	Kutanan2021
618	BRU125	Bru	BruNE	Southeast Asia, Asia	Thailand	Modern	Present	Austroasiatic	Austroasiatic	Katuic_AA	Kutanan2021
619	BRU127	Bru	BruNE	Southeast Asia, Asia	Thailand	Modern	Present	Austroasiatic	Austroasiatic	Katuic_AA	Kutanan2021
620	BRU129	Bru	BruNE	Southeast Asia, Asia	Thailand	Modern	Present	Austroasiatic	Austroasiatic	Katuic_AA	Kutanan2021
621	HG01595.HO	Kinh.HO	Kinh	Southeast Asia, Asia	Vietnam	Modern	Present	Austroasiatic	Austroasiatic	Vietic_AA	LazaridisNature2014
622	HG01596.HO	Kinh.HO	Kinh	Southeast Asia, Asia	Vietnam	Modern	Present	Austroasiatic	Austroasiatic	Vietic_AA	LazaridisNature2014
623	HG01597.HO	Kinh.HO	Kinh	Southeast Asia, Asia	Vietnam	Modern	Present	Austroasiatic	Austroasiatic	Vietic_AA	LazaridisNature2014
624	HG01598.HO	Kinh.HO	Kinh	Southeast Asia, Asia	Vietnam	Modern	Present	Austroasiatic	Austroasiatic	Vietic_AA	LazaridisNature2014
625	HG01600.HO	Kinh.HO	Kinh	Southeast Asia, Asia	Vietnam	Modern	Present	Austroasiatic	Austroasiatic	Vietic_AA	LazaridisNature2014
626	HG01842.HO	Kinh.HO	Kinh	Southeast Asia, Asia	Vietnam	Modern	Present	Austroasiatic	Austroasiatic	Vietic_AA	LazaridisNature2014
627	HG01844.HO	Kinh.HO	Kinh	Southeast Asia, Asia	Vietnam	Modern	Present	Austroasiatic	Austroasiatic	Vietic_AA	LazaridisNature2014
628	HG01846.HO	Kinh.HO	Kinh	Southeast Asia, Asia	Vietnam	Modern	Present	Austroasiatic	Austroasiatic	Vietic_AA	LazaridisNature2014
629	HGDP00713.HO	Cambodian.HO	Cambodian	Southeast Asia, Asia	Cambodia	Modern	Present	Austroasiatic	Austroasiatic	Khmer_AA	PattersonGenetics2012
630	HGDP00714.HO	Cambodian.HO	Cambodian	Southeast Asia, Asia	Cambodia	Modern	Present	Austroasiatic	Austroasiatic	Khmer_AA	PattersonGenetics2012
631	HGDP00715.HO	Cambodian.HO	Cambodian	Southeast Asia, Asia	Cambodia	Modern	Present	Austroasiatic	Austroasiatic	Khmer_AA	PattersonGenetics2012
632	HGDP00716.HO	Cambodian.HO	Cambodian	Southeast Asia, Asia	Cambodia	Modern	Present	Austroasiatic	Austroasiatic	Khmer_AA	PattersonGenetics2012
633	HGDP00717.HO	Cambodian.HO	Cambodian	Southeast Asia, Asia	Cambodia	Modern	Present	Austroasiatic	Austroasiatic	Khmer_AA	PattersonGenetics2012
634	HGDP00719.HO	Cambodian.HO	Cambodian	Southeast Asia, Asia	Cambodia	Modern	Present	Austroasiatic	Austroasiatic	Khmer_AA	PattersonGenetics2012
635	HGDP00720.HO	Cambodian.HO	Cambodian	Southeast Asia, Asia	Cambodia	Modern	Present	Austroasiatic	Austroasiatic	Khmer_AA	PattersonGenetics2012
636	HGDP00721.HO	Cambodian.HO	Cambodian	Southeast Asia, Asia	Cambodia	Modern	Present	Austroasiatic	Austroasiatic	Khmer_AA	PattersonGenetics2012
637	KHM126.HO	Khmer	KhmerNE	Southeast Asia, Asia	Thailand	Modern	Present	Austroasiatic	Austroasiatic	Khmer_AA	ChangmaiPLoSGenetics2022
638	KHM138.HO	Khmer	KhmerNE	Southeast Asia, Asia	Thailand	Modern	Present	Austroasiatic	Austroasiatic	Khmer_AA	ChangmaiPLoSGenetics2022
639	KHM204.HO	Khmer	KhmerNE	Southeast Asia, Asia	Thailand	Modern	Present	Austroasiatic	Austroasiatic	Khmer_AA	ChangmaiPLoSGenetics2022
640	KHM210.HO	Khmer	KhmerNE	Southeast Asia, Asia	Thailand	Modern	Present	Austroasiatic	Austroasiatic	Khmer_AA	ChangmaiPLoSGenetics2022
641	KHM214.HO	Khmer	KhmerNE	Southeast Asia, Asia	Thailand	Modern	Present	Austroasiatic	Austroasiatic	Khmer_AA	ChangmaiPLoSGenetics2022
642	KHM220.HO	Khmer	KhmerNE	Southeast Asia, Asia	Thailand	Modern	Present	Austroasiatic	Austroasiatic	Khmer_AA	ChangmaiPLoSGenetics2022
643	KHM226.HO	Khmer	KhmerNE	Southeast Asia, Asia	Thailand	Modern	Present	Austroasiatic	Austroasiatic	Khmer_AA	ChangmaiPLoSGenetics2022
644	KHM230.HO	Khmer	KhmerNE	Southeast Asia, Asia	Thailand	Modern	Present	Austroasiatic	Austroasiatic	Khmer_AA	ChangmaiPLoSGenetics2022
645	KHM234.HO	Khmer	KhmerNE	Southeast Asia, Asia	Thailand	Modern	Present	Austroasiatic	Austroasiatic	Khmer_AA	ChangmaiPLoSGenetics2022
646	KHM236.HO	Khmer	KhmerNE	Southeast Asia, Asia	Thailand	Modern	Present	Austroasiatic	Austroasiatic	Khmer_AA	ChangmaiPLoSGenetics2022
647	KhoMu236	Khomu	Khomu	Southeast Asia, Asia	Vietnam	Modern	Present	Austroasiatic	Austroasiatic	Khmuic_AA	Liu2020
648	KhoMu237	Khomu	Khomu	Southeast Asia, Asia	Vietnam	Modern	Present	Austroasiatic	Austroasiatic	Khmuic_AA	Liu2020
649	KhoMu239	Khomu	Khomu	Southeast Asia, Asia	Vietnam	Modern	Present	Austroasiatic	Austroasiatic	Khmuic_AA	Liu2020
650	KhoMu240	Khomu	Khomu	Southeast Asia, Asia	Vietnam	Modern	Present	Austroasiatic	Austroasiatic	Khmuic_AA	Liu2020
651	KhoMu241	Khomu	Khomu	Southeast Asia, Asia	Vietnam	Modern	Present	Austroasiatic	Austroasiatic	Khmuic_AA	Liu2020
652	KhoMu244	Khomu	Khomu	Southeast Asia, Asia	Vietnam	Modern	Present	Austroasiatic	Austroasiatic	Khmuic_AA	Liu2020
653	KhoMu245_2	Khomu	Khomu	Southeast Asia, Asia	Vietnam	Modern	Present	Austroasiatic	Austroasiatic	Khmuic_AA	Liu2020
654	KhoMu246	Khomu	Khomu	Southeast Asia, Asia	Vietnam	Modern	Present	Austroasiatic	Austroasiatic	Khmuic_AA	Liu2020
655	KhoMu247	Khomu	Khomu	Southeast Asia, Asia	Vietnam	Modern	Present	Austroasiatic	Austroasiatic	Khmuic_AA	Liu2020
656	Kinh01_1	KinhVN	Kinh_VN	Southeast Asia, Asia	Vietnam	Modern	Present	Austroasiatic	Austroasiatic	Vietic_AA	Liu2020
657	Kinh03	KinhVN	Kinh_VN	Southeast Asia, Asia	Vietnam	Modern	Present	Austroasiatic	Austroasiatic	Vietic_AA	Liu2020
658	Kinh05	KinhVN	Kinh_VN	Southeast Asia, Asia	Vietnam	Modern	Present	Austroasiatic	Austroasiatic	Vietic_AA	Liu2020
659	Kinh06	KinhVN	Kinh_VN	Southeast Asia, Asia	Vietnam	Modern	Present	Austroasiatic	Austroasiatic	Vietic_AA	Liu2020
660	Kinh07	KinhVN	Kinh_VN	Southeast Asia, Asia	Vietnam	Modern	Present	Austroasiatic	Austroasiatic	Vietic_AA	Liu2020
661	Kinh08	KinhVN	Kinh_VN	Southeast Asia, Asia	Vietnam	Modern	Present	Austroasiatic	Austroasiatic	Vietic_AA	Liu2020
662	Kinh09	KinhVN	Kinh_VN	Southeast Asia, Asia	Vietnam	Modern	Present	Austroasiatic	Austroasiatic	Vietic_AA	Liu2020
663	Kinh10	KinhVN	Kinh_VN	Southeast Asia, Asia	Vietnam	Modern	Present	Austroasiatic	Austroasiatic	Vietic_AA	Liu2020
664	Kinh11_1	KinhVN	Kinh_VN	Southeast Asia, Asia	Vietnam	Modern	Present	Austroasiatic	Austroasiatic	Vietic_AA	Liu2020
665	Kinh12	KinhVN	Kinh_VN	Southeast Asia, Asia	Vietnam	Modern	Present	Austroasiatic	Austroasiatic	Vietic_AA	Liu2020
666	Kinh14	KinhVN	Kinh_VN	Southeast Asia, Asia	Vietnam	Modern	Present	Austroasiatic	Austroasiatic	Vietic_AA	Liu2020
667	Kinh15	KinhVN	Kinh_VN	Southeast Asia, Asia	Vietnam	Modern	Present	Austroasiatic	Austroasiatic	Vietic_AA	Liu2020
668	KM102	Khmu	KhmuN	Southeast Asia, Asia	Thailand	Modern	Present	Austroasiatic	Austroasiatic	Khmuic_AA	Kutanan2021
669	KM110	Khmu	KhmuN	Southeast Asia, Asia	Thailand	Modern	Present	Austroasiatic	Austroasiatic	Khmuic_AA	Kutanan2021
670	KM115	Khmu	KhmuN	Southeast Asia, Asia	Thailand	Modern	Present	Austroasiatic	Austroasiatic	Khmuic_AA	Kutanan2021
671	KM117	Khmu	KhmuN	Southeast Asia, Asia	Thailand	Modern	Present	Austroasiatic	Austroasiatic	Khmuic_AA	Kutanan2021
672	KM119	Khmu	KhmuN	Southeast Asia, Asia	Thailand	Modern	Present	Austroasiatic	Austroasiatic	Khmuic_AA	Kutanan2021
673	KM120	Khmu	KhmuN	Southeast Asia, Asia	Thailand	Modern	Present	Austroasiatic	Austroasiatic	Khmuic_AA	Kutanan2021
674	KM121	Khmu	KhmuN	Southeast Asia, Asia	Thailand	Modern	Present	Austroasiatic	Austroasiatic	Khmuic_AA	Kutanan2021
675	KM129	Khmu	KhmuN	Southeast Asia, Asia	Thailand	Modern	Present	Austroasiatic	Austroasiatic	Khmuic_AA	Kutanan2021
676	KM133	Khmu	KhmuN	Southeast Asia, Asia	Thailand	Modern	Present	Austroasiatic	Austroasiatic	Khmuic_AA	Kutanan2021
677	LW107.HO	Lawa.HO	LawaN	Southeast Asia, Asia	Thailand	Modern	Present	Austroasiatic	Austroasiatic	Palaungic_AA	ChangmaiPLoSGenetics2022
678	LW108.HO	Lawa.HO	LawaN	Southeast Asia, Asia	Thailand	Modern	Present	Austroasiatic	Austroasiatic	Palaungic_AA	ChangmaiPLoSGenetics2022
679	LW113.HO	Lawa.HO	LawaN	Southeast Asia, Asia	Thailand	Modern	Present	Austroasiatic	Austroasiatic	Palaungic_AA	ChangmaiPLoSGenetics2022
680	LW116.HO	Lawa.HO	LawaN	Southeast Asia, Asia	Thailand	Modern	Present	Austroasiatic	Austroasiatic	Palaungic_AA	ChangmaiPLoSGenetics2022
681	LW120.HO	Lawa.HO	LawaN	Southeast Asia, Asia	Thailand	Modern	Present	Austroasiatic	Austroasiatic	Palaungic_AA	ChangmaiPLoSGenetics2022
682	LW123.HO	Lawa.HO	LawaN	Southeast Asia, Asia	Thailand	Modern	Present	Austroasiatic	Austroasiatic	Palaungic_AA	ChangmaiPLoSGenetics2022
683	LW124.HO	Lawa.HO	LawaN	Southeast Asia, Asia	Thailand	Modern	Present	Austroasiatic	Austroasiatic	Palaungic_AA	ChangmaiPLoSGenetics2022
684	LW131.HO	Lawa.HO	LawaN	Southeast Asia, Asia	Thailand	Modern	Present	Austroasiatic	Austroasiatic	Palaungic_AA	ChangmaiPLoSGenetics2022
685	LW135.HO	Lawa.HO	LawaN	Southeast Asia, Asia	Thailand	Modern	Present	Austroasiatic	Austroasiatic	Palaungic_AA	ChangmaiPLoSGenetics2022
686	LW149.HO	Lawa.HO	LawaN	Southeast Asia, Asia	Thailand	Modern	Present	Austroasiatic	Austroasiatic	Palaungic_AA	ChangmaiPLoSGenetics2022
687	LW502	Lawa_Eastern	Lawa_EasternN	Southeast Asia, Asia	Thailand	Modern	Present	Austroasiatic	Austroasiatic	Palaungic_AA	Kutanan2021
688	LW504	Lawa_Eastern	Lawa_EasternN	Southeast Asia, Asia	Thailand	Modern	Present	Austroasiatic	Austroasiatic	Palaungic_AA	Kutanan2021
689	LW506	Lawa_Eastern	Lawa_EasternN	Southeast Asia, Asia	Thailand	Modern	Present	Austroasiatic	Austroasiatic	Palaungic_AA	Kutanan2021
690	LW510	Lawa_Eastern	Lawa_EasternN	Southeast Asia, Asia	Thailand	Modern	Present	Austroasiatic	Austroasiatic	Palaungic_AA	Kutanan2021
691	LW514	Lawa_Eastern	Lawa_EasternN	Southeast Asia, Asia	Thailand	Modern	Present	Austroasiatic	Austroasiatic	Palaungic_AA	Kutanan2021
692	LW520	Lawa_Eastern	Lawa_EasternN	Southeast Asia, Asia	Thailand	Modern	Present	Austroasiatic	Austroasiatic	Palaungic_AA	Kutanan2021
693	LW522	Lawa_Eastern	Lawa_EasternN	Southeast Asia, Asia	Thailand	Modern	Present	Austroasiatic	Austroasiatic	Palaungic_AA	Kutanan2021
694	LW524	Lawa_Eastern	Lawa_EasternN	Southeast Asia, Asia	Thailand	Modern	Present	Austroasiatic	Austroasiatic	Palaungic_AA	Kutanan2021
695	LW526	Lawa_Eastern	Lawa_EasternN	Southeast Asia, Asia	Thailand	Modern	Present	Austroasiatic	Austroasiatic	Palaungic_AA	Kutanan2021
696	LW528	Lawa_Eastern	Lawa_EasternN	Southeast Asia, Asia	Thailand	Modern	Present	Austroasiatic	Austroasiatic	Palaungic_AA	Kutanan2021
697	LW601	Lawa_Western	Lawa_WesternN	Southeast Asia, Asia	Thailand	Modern	Present	Austroasiatic	Austroasiatic	Palaungic_AA	Kutanan2021
698	LW603	Lawa_Western	Lawa_WesternN	Southeast Asia, Asia	Thailand	Modern	Present	Austroasiatic	Austroasiatic	Palaungic_AA	Kutanan2021
699	LW609	Lawa_Western	Lawa_WesternN	Southeast Asia, Asia	Thailand	Modern	Present	Austroasiatic	Austroasiatic	Palaungic_AA	Kutanan2021
700	LW611	Lawa_Western	Lawa_WesternN	Southeast Asia, Asia	Thailand	Modern	Present	Austroasiatic	Austroasiatic	Palaungic_AA	Kutanan2021
701	LW612	Lawa_Western	Lawa_WesternN	Southeast Asia, Asia	Thailand	Modern	Present	Austroasiatic	Austroasiatic	Palaungic_AA	Kutanan2021
702	LW615	Lawa_Western	Lawa_WesternN	Southeast Asia, Asia	Thailand	Modern	Present	Austroasiatic	Austroasiatic	Palaungic_AA	Kutanan2021
703	LW617	Lawa_Western	Lawa_WesternN	Southeast Asia, Asia	Thailand	Modern	Present	Austroasiatic	Austroasiatic	Palaungic_AA	Kutanan2021
704	LW625	Lawa_Western	Lawa_WesternN	Southeast Asia, Asia	Thailand	Modern	Present	Austroasiatic	Austroasiatic	Palaungic_AA	Kutanan2021
705	MA112.HO	Mlabri.HO	MlabriN	Southeast Asia, Asia	Thailand	Modern	Present	Austroasiatic	Austroasiatic	Khmuic_AA	LipsonScience2018
706	MA113.HO	Mlabri.HO	MlabriN	Southeast Asia, Asia	Thailand	Modern	Present	Austroasiatic	Austroasiatic	Khmuic_AA	LipsonScience2018
707	MA115.HO	Mlabri.HO	MlabriN	Southeast Asia, Asia	Thailand	Modern	Present	Austroasiatic	Austroasiatic	Khmuic_AA	LipsonScience2018
708	MA117.HO	Mlabri.HO	MlabriN	Southeast Asia, Asia	Thailand	Modern	Present	Austroasiatic	Austroasiatic	Khmuic_AA	LipsonScience2018
709	MA119.HO	Mlabri.HO	MlabriN	Southeast Asia, Asia	Thailand	Modern	Present	Austroasiatic	Austroasiatic	Khmuic_AA	LipsonScience2018
710	MA122.HO	Mlabri.HO	MlabriN	Southeast Asia, Asia	Thailand	Modern	Present	Austroasiatic	Austroasiatic	Khmuic_AA	LipsonScience2018
711	MA124.HO	Mlabri.HO	MlabriN	Southeast Asia, Asia	Thailand	Modern	Present	Austroasiatic	Austroasiatic	Khmuic_AA	LipsonScience2018
712	MA126.HO	Mlabri.HO	MlabriN	Southeast Asia, Asia	Thailand	Modern	Present	Austroasiatic	Austroasiatic	Khmuic_AA	LipsonScience2018
713	MA128.HO	Mlabri.HO	MlabriN	Southeast Asia, Asia	Thailand	Modern	Present	Austroasiatic	Austroasiatic	Khmuic_AA	LipsonScience2018
714	Mang273	Mang	Mang	Southeast Asia, Asia	Vietnam	Modern	Present	Austroasiatic	Austroasiatic	Mang_AA	Liu2020
715	Mang274	Mang	Mang	Southeast Asia, Asia	Vietnam	Modern	Present	Austroasiatic	Austroasiatic	Mang_AA	Liu2020
716	Mang276	Mang	Mang	Southeast Asia, Asia	Vietnam	Modern	Present	Austroasiatic	Austroasiatic	Mang_AA	Liu2020
717	Mang278_2	Mang	Mang	Southeast Asia, Asia	Vietnam	Modern	Present	Austroasiatic	Austroasiatic	Mang_AA	Liu2020
718	Mang284_1	Mang	Mang	Southeast Asia, Asia	Vietnam	Modern	Present	Austroasiatic	Austroasiatic	Mang_AA	Liu2020
719	Mang289	Mang	Mang	Southeast Asia, Asia	Vietnam	Modern	Present	Austroasiatic	Austroasiatic	Mang_AA	Liu2020
720	Mang290	Mang	Mang	Southeast Asia, Asia	Vietnam	Modern	Present	Austroasiatic	Austroasiatic	Mang_AA	Liu2020
721	Mang291	Mang	Mang	Southeast Asia, Asia	Vietnam	Modern	Present	Austroasiatic	Austroasiatic	Mang_AA	Liu2020
722	Mang307_1	Mang	Mang	Southeast Asia, Asia	Vietnam	Modern	Present	Austroasiatic	Austroasiatic	Mang_AA	Liu2020
723	Mang308	Mang	Mang	Southeast Asia, Asia	Vietnam	Modern	Present	Austroasiatic	Austroasiatic	Mang_AA	Liu2020
724	Mang310	Mang	Mang	Southeast Asia, Asia	Vietnam	Modern	Present	Austroasiatic	Austroasiatic	Mang_AA	Liu2020
725	Maniq1.HO	Maniq.HO	ManiqS	Southeast Asia, Asia	Thailand	Modern	Present	Austroasiatic	Austroasiatic	Aslian_AA	ChangmaiPLoSGenetics2022
726	Maniq10.HO	Maniq.HO	ManiqS	Southeast Asia, Asia	Thailand	Modern	Present	Austroasiatic	Austroasiatic	Aslian_AA	ChangmaiPLoSGenetics2022
727	Maniq11.HO	Maniq.HO	ManiqS	Southeast Asia, Asia	Thailand	Modern	Present	Austroasiatic	Austroasiatic	Aslian_AA	ChangmaiPLoSGenetics2022
728	Maniq13.HO	Maniq.HO	ManiqS	Southeast Asia, Asia	Thailand	Modern	Present	Austroasiatic	Austroasiatic	Aslian_AA	ChangmaiPLoSGenetics2022
729	Maniq14.HO	Maniq.HO	ManiqS	Southeast Asia, Asia	Thailand	Modern	Present	Austroasiatic	Austroasiatic	Aslian_AA	ChangmaiPLoSGenetics2022
730	Maniq3.HO	Maniq.HO	ManiqS	Southeast Asia, Asia	Thailand	Modern	Present	Austroasiatic	Austroasiatic	Aslian_AA	ChangmaiPLoSGenetics2022
731	Maniq5.HO	Maniq.HO	ManiqS	Southeast Asia, Asia	Thailand	Modern	Present	Austroasiatic	Austroasiatic	Aslian_AA	ChangmaiPLoSGenetics2022
732	Maniq8.HO	Maniq.HO	ManiqS	Southeast Asia, Asia	Thailand	Modern	Present	Austroasiatic	Austroasiatic	Aslian_AA	ChangmaiPLoSGenetics2022
733	Maniq9.HO	Maniq.HO	ManiqS	Southeast Asia, Asia	Thailand	Modern	Present	Austroasiatic	Austroasiatic	Aslian_AA	ChangmaiPLoSGenetics2022
734	MO103	Mon	MonC	Southeast Asia, Asia	Thailand	Modern	Present	Austroasiatic	Austroasiatic	Monic_AA	Kutanan2021
735	MO105	Mon	MonC	Southeast Asia, Asia	Thailand	Modern	Present	Austroasiatic	Austroasiatic	Monic_AA	Kutanan2021
736	MO109	Mon	MonC	Southeast Asia, Asia	Thailand	Modern	Present	Austroasiatic	Austroasiatic	Monic_AA	Kutanan2021
737	MO113	Mon	MonC	Southeast Asia, Asia	Thailand	Modern	Present	Austroasiatic	Austroasiatic	Monic_AA	Kutanan2021
738	MO115	Mon	MonC	Southeast Asia, Asia	Thailand	Modern	Present	Austroasiatic	Austroasiatic	Monic_AA	Kutanan2021
739	MO117	Mon	MonC	Southeast Asia, Asia	Thailand	Modern	Present	Austroasiatic	Austroasiatic	Monic_AA	Kutanan2021
740	MO119	Mon	MonC	Southeast Asia, Asia	Thailand	Modern	Present	Austroasiatic	Austroasiatic	Monic_AA	Kutanan2021
741	MO121	Mon	MonC	Southeast Asia, Asia	Thailand	Modern	Present	Austroasiatic	Austroasiatic	Monic_AA	Kutanan2021
742	MO125	Mon	MonC	Southeast Asia, Asia	Thailand	Modern	Present	Austroasiatic	Austroasiatic	Monic_AA	Kutanan2021
743	MO127	Mon	MonC	Southeast Asia, Asia	Thailand	Modern	Present	Austroasiatic	Austroasiatic	Monic_AA	Kutanan2021
744	MO129	Mon	MonC	Southeast Asia, Asia	Thailand	Modern	Present	Austroasiatic	Austroasiatic	Monic_AA	Kutanan2021
745	MO135	Mon	MonC	Southeast Asia, Asia	Thailand	Modern	Present	Austroasiatic	Austroasiatic	Monic_AA	Kutanan2021
746	MO139	Mon	MonC	Southeast Asia, Asia	Thailand	Modern	Present	Austroasiatic	Austroasiatic	Monic_AA	Kutanan2021
747	MO141	Mon	MonC	Southeast Asia, Asia	Thailand	Modern	Present	Austroasiatic	Austroasiatic	Monic_AA	Kutanan2021
748	MO143	Mon	MonC	Southeast Asia, Asia	Thailand	Modern	Present	Austroasiatic	Austroasiatic	Monic_AA	Kutanan2021
749	MO301	Mon	MonC	Southeast Asia, Asia	Thailand	Modern	Present	Austroasiatic	Austroasiatic	Monic_AA	Kutanan2021
750	MO303	Mon	MonC	Southeast Asia, Asia	Thailand	Modern	Present	Austroasiatic	Austroasiatic	Monic_AA	Kutanan2021
751	MO305	Mon	MonC	Southeast Asia, Asia	Thailand	Modern	Present	Austroasiatic	Austroasiatic	Monic_AA	Kutanan2021
752	MO307	Mon	MonC	Southeast Asia, Asia	Thailand	Modern	Present	Austroasiatic	Austroasiatic	Monic_AA	Kutanan2021
753	MO309	Mon	MonC	Southeast Asia, Asia	Thailand	Modern	Present	Austroasiatic	Austroasiatic	Monic_AA	Kutanan2021
754	MO311	Mon	MonC	Southeast Asia, Asia	Thailand	Modern	Present	Austroasiatic	Austroasiatic	Monic_AA	Kutanan2021
755	MO313	Mon	MonC	Southeast Asia, Asia	Thailand	Modern	Present	Austroasiatic	Austroasiatic	Monic_AA	Kutanan2021
756	MO315	Mon	MonC	Southeast Asia, Asia	Thailand	Modern	Present	Austroasiatic	Austroasiatic	Monic_AA	Kutanan2021
757	MO317	Mon	MonC	Southeast Asia, Asia	Thailand	Modern	Present	Austroasiatic	Austroasiatic	Monic_AA	Kutanan2021
758	MO319	Mon	MonC	Southeast Asia, Asia	Thailand	Modern	Present	Austroasiatic	Austroasiatic	Monic_AA	Kutanan2021
759	MO604.HO	Mon.HO	MonN	Southeast Asia, Asia	Thailand	Modern	Present	Austroasiatic	Austroasiatic	Monic_AA	ChangmaiPLoSGenetics2022
760	MO605.HO	Mon.HO	MonN	Southeast Asia, Asia	Thailand	Modern	Present	Austroasiatic	Austroasiatic	Monic_AA	ChangmaiPLoSGenetics2022
761	MO606.HO	Mon.HO	MonN	Southeast Asia, Asia	Thailand	Modern	Present	Austroasiatic	Austroasiatic	Monic_AA	ChangmaiPLoSGenetics2022
762	MO609.HO	Mon.HO	MonN	Southeast Asia, Asia	Thailand	Modern	Present	Austroasiatic	Austroasiatic	Monic_AA	ChangmaiPLoSGenetics2022
763	MO612.HO	Mon.HO	MonN	Southeast Asia, Asia	Thailand	Modern	Present	Austroasiatic	Austroasiatic	Monic_AA	ChangmaiPLoSGenetics2022
764	MO615.HO	Mon.HO	MonN	Southeast Asia, Asia	Thailand	Modern	Present	Austroasiatic	Austroasiatic	Monic_AA	ChangmaiPLoSGenetics2022
765	MO616.HO	Mon.HO	MonN	Southeast Asia, Asia	Thailand	Modern	Present	Austroasiatic	Austroasiatic	Monic_AA	ChangmaiPLoSGenetics2022
766	MO619.HO	Mon.HO	MonN	Southeast Asia, Asia	Thailand	Modern	Present	Austroasiatic	Austroasiatic	Monic_AA	ChangmaiPLoSGenetics2022
767	MO620.HO	Mon.HO	MonN	Southeast Asia, Asia	Thailand	Modern	Present	Austroasiatic	Austroasiatic	Monic_AA	ChangmaiPLoSGenetics2022
768	MO701	Mon	MonC	Southeast Asia, Asia	Thailand	Modern	Present	Austroasiatic	Austroasiatic	Monic_AA	Kutanan2021
769	MO703	Mon	MonC	Southeast Asia, Asia	Thailand	Modern	Present	Austroasiatic	Austroasiatic	Monic_AA	Kutanan2021
770	MO705	Mon	MonC	Southeast Asia, Asia	Thailand	Modern	Present	Austroasiatic	Austroasiatic	Monic_AA	Kutanan2021
771	MO707	Mon	MonC	Southeast Asia, Asia	Thailand	Modern	Present	Austroasiatic	Austroasiatic	Monic_AA	Kutanan2021
772	MO709	Mon	MonC	Southeast Asia, Asia	Thailand	Modern	Present	Austroasiatic	Austroasiatic	Monic_AA	Kutanan2021
773	MO711	Mon	MonC	Southeast Asia, Asia	Thailand	Modern	Present	Austroasiatic	Austroasiatic	Monic_AA	Kutanan2021
774	MO713	Mon	MonC	Southeast Asia, Asia	Thailand	Modern	Present	Austroasiatic	Austroasiatic	Monic_AA	Kutanan2021
775	MO717	Mon	MonC	Southeast Asia, Asia	Thailand	Modern	Present	Austroasiatic	Austroasiatic	Monic_AA	Kutanan2021
776	MO719	Mon	MonC	Southeast Asia, Asia	Thailand	Modern	Present	Austroasiatic	Austroasiatic	Monic_AA	Kutanan2021
777	mondal_BIR-08.SG	BIR.SG	Birhor	South Asia, Asia	India	Modern	Present	Austroasiatic	Austroasiatic	Munda_AA	MondalNatureGenetics2016
778	mondal_BIR-11.SG	BIR.SG	Birhor	South Asia, Asia	India	Modern	Present	Austroasiatic	Austroasiatic	Munda_AA	MondalNatureGenetics2016
779	mondal_BIR-12.SG	BIR.SG	Birhor	South Asia, Asia	India	Modern	Present	Austroasiatic	Austroasiatic	Munda_AA	MondalNatureGenetics2016
780	mondal_BIR-13.SG	BIR.SG	Birhor	South Asia, Asia	India	Modern	Present	Austroasiatic	Austroasiatic	Munda_AA	MondalNatureGenetics2016
781	mondal_BIR-14.SG	BIR.SG	Birhor	South Asia, Asia	India	Modern	Present	Austroasiatic	Austroasiatic	Munda_AA	MondalNatureGenetics2016
782	mondal_BIR-16.SG	BIR.SG	Birhor	South Asia, Asia	India	Modern	Present	Austroasiatic	Austroasiatic	Munda_AA	MondalNatureGenetics2016
783	mondal_BIR-18.SG	BIR.SG	Birhor	South Asia, Asia	India	Modern	Present	Austroasiatic	Austroasiatic	Munda_AA	MondalNatureGenetics2016
784	mondal_BIR-22.SG	BIR.SG	Birhor	South Asia, Asia	India	Modern	Present	Austroasiatic	Austroasiatic	Munda_AA	MondalNatureGenetics2016
785	Muong121	Muong	Muong	Southeast Asia, Asia	Vietnam	Modern	Present	Austroasiatic	Austroasiatic	Vietic_AA	Liu2020
786	Muong132	Muong	Muong	Southeast Asia, Asia	Vietnam	Modern	Present	Austroasiatic	Austroasiatic	Vietic_AA	Liu2020
787	Muong35	Muong	Muong	Southeast Asia, Asia	Vietnam	Modern	Present	Austroasiatic	Austroasiatic	Vietic_AA	Liu2020
788	Muong36	Muong	Muong	Southeast Asia, Asia	Vietnam	Modern	Present	Austroasiatic	Austroasiatic	Vietic_AA	Liu2020
789	Muong38	Muong	Muong	Southeast Asia, Asia	Vietnam	Modern	Present	Austroasiatic	Austroasiatic	Vietic_AA	Liu2020
790	Muong39	Muong	Muong	Southeast Asia, Asia	Vietnam	Modern	Present	Austroasiatic	Austroasiatic	Vietic_AA	Liu2020
791	Muong40	Muong	Muong	Southeast Asia, Asia	Vietnam	Modern	Present	Austroasiatic	Austroasiatic	Vietic_AA	Liu2020
792	Muong41	Muong	Muong	Southeast Asia, Asia	Vietnam	Modern	Present	Austroasiatic	Austroasiatic	Vietic_AA	Liu2020
793	Muong42	Muong	Muong	Southeast Asia, Asia	Vietnam	Modern	Present	Austroasiatic	Austroasiatic	Vietic_AA	Liu2020
794	Muong43	Muong	Muong	Southeast Asia, Asia	Vietnam	Modern	Present	Austroasiatic	Austroasiatic	Vietic_AA	Liu2020
795	PL113	Palaung	PalaungN	Southeast Asia, Asia	Thailand	Modern	Present	Austroasiatic	Austroasiatic	Palaungic_AA	Kutanan2021
796	PL117	Palaung	PalaungN	Southeast Asia, Asia	Thailand	Modern	Present	Austroasiatic	Austroasiatic	Palaungic_AA	Kutanan2021
797	PL121	Palaung	PalaungN	Southeast Asia, Asia	Thailand	Modern	Present	Austroasiatic	Austroasiatic	Palaungic_AA	Kutanan2021
798	PL123	Palaung	PalaungN	Southeast Asia, Asia	Thailand	Modern	Present	Austroasiatic	Austroasiatic	Palaungic_AA	Kutanan2021
799	PL127	Palaung	PalaungN	Southeast Asia, Asia	Thailand	Modern	Present	Austroasiatic	Austroasiatic	Palaungic_AA	Kutanan2021
800	PL129	Palaung	PalaungN	Southeast Asia, Asia	Thailand	Modern	Present	Austroasiatic	Austroasiatic	Palaungic_AA	Kutanan2021
801	PL133	Palaung	PalaungN	Southeast Asia, Asia	Thailand	Modern	Present	Austroasiatic	Austroasiatic	Palaungic_AA	Kutanan2021
802	PL134	Palaung	PalaungN	Southeast Asia, Asia	Thailand	Modern	Present	Austroasiatic	Austroasiatic	Palaungic_AA	Kutanan2021
803	PL145	Palaung	PalaungN	Southeast Asia, Asia	Thailand	Modern	Present	Austroasiatic	Austroasiatic	Palaungic_AA	Kutanan2021
804	PP101	Blang	BlangN	Southeast Asia, Asia	Thailand	Modern	Present	Austroasiatic	Austroasiatic	Palaungic_AA	Kutanan2021
805	PP103	Blang	BlangN	Southeast Asia, Asia	Thailand	Modern	Present	Austroasiatic	Austroasiatic	Palaungic_AA	Kutanan2021
806	PP109	Blang	BlangN	Southeast Asia, Asia	Thailand	Modern	Present	Austroasiatic	Austroasiatic	Palaungic_AA	Kutanan2021
807	PP119	Blang	BlangN	Southeast Asia, Asia	Thailand	Modern	Present	Austroasiatic	Austroasiatic	Palaungic_AA	Kutanan2021
808	PP211	Blang	BlangN	Southeast Asia, Asia	Thailand	Modern	Present	Austroasiatic	Austroasiatic	Palaungic_AA	Kutanan2021
809	PP257	Blang	BlangN	Southeast Asia, Asia	Thailand	Modern	Present	Austroasiatic	Austroasiatic	Palaungic_AA	Kutanan2021
810	PP259	Blang	BlangN	Southeast Asia, Asia	Thailand	Modern	Present	Austroasiatic	Austroasiatic	Palaungic_AA	Kutanan2021
811	PP263	Blang	BlangN	Southeast Asia, Asia	Thailand	Modern	Present	Austroasiatic	Austroasiatic	Palaungic_AA	Kutanan2021
812	PP265	Blang	BlangN	Southeast Asia, Asia	Thailand	Modern	Present	Austroasiatic	Austroasiatic	Palaungic_AA	Kutanan2021
813	RKU102	Khamu1	Khamu1N	Southeast Asia, Asia	Thailand	Modern	Present	Austroasiatic	Austroasiatic	Khmuic_AA	Kampuansai2023
814	RKU104	Khamu1	Khamu1N	Southeast Asia, Asia	Thailand	Modern	Present	Austroasiatic	Austroasiatic	Khmuic_AA	Kampuansai2023
815	RKU105	Khamu1	Khamu1N	Southeast Asia, Asia	Thailand	Modern	Present	Austroasiatic	Austroasiatic	Khmuic_AA	Kampuansai2023
816	RKU106	Khamu1	Khamu1N	Southeast Asia, Asia	Thailand	Modern	Present	Austroasiatic	Austroasiatic	Khmuic_AA	Kampuansai2023
817	RKU107	Khamu1	Khamu1N	Southeast Asia, Asia	Thailand	Modern	Present	Austroasiatic	Austroasiatic	Khmuic_AA	Kampuansai2023
818	RKU108	Khamu1	Khamu1N	Southeast Asia, Asia	Thailand	Modern	Present	Austroasiatic	Austroasiatic	Khmuic_AA	Kampuansai2023
819	RKU110	Khamu1	Khamu1N	Southeast Asia, Asia	Thailand	Modern	Present	Austroasiatic	Austroasiatic	Khmuic_AA	Kampuansai2023
820	RKU111	Khamu1	Khamu1N	Southeast Asia, Asia	Thailand	Modern	Present	Austroasiatic	Austroasiatic	Khmuic_AA	Kampuansai2023
821	RKU113	Khamu1	Khamu1N	Southeast Asia, Asia	Thailand	Modern	Present	Austroasiatic	Austroasiatic	Khmuic_AA	Kampuansai2023
822	RKU115	Khamu1	Khamu1N	Southeast Asia, Asia	Thailand	Modern	Present	Austroasiatic	Austroasiatic	Khmuic_AA	Kampuansai2023
823	RKU117	Khamu1	Khamu1N	Southeast Asia, Asia	Thailand	Modern	Present	Austroasiatic	Austroasiatic	Khmuic_AA	Kampuansai2023
824	RKU119	Khamu1	Khamu1N	Southeast Asia, Asia	Thailand	Modern	Present	Austroasiatic	Austroasiatic	Khmuic_AA	Kampuansai2023
825	RKU121	Khamu1	Khamu1N	Southeast Asia, Asia	Thailand	Modern	Present	Austroasiatic	Austroasiatic	Khmuic_AA	Kampuansai2023
826	RKU123	Khamu1	Khamu1N	Southeast Asia, Asia	Thailand	Modern	Present	Austroasiatic	Austroasiatic	Khmuic_AA	Kampuansai2023
827	RKU125	Khamu1	Khamu1N	Southeast Asia, Asia	Thailand	Modern	Present	Austroasiatic	Austroasiatic	Khmuic_AA	Kampuansai2023
828	RKU127	Khamu1	Khamu1N	Southeast Asia, Asia	Thailand	Modern	Present	Austroasiatic	Austroasiatic	Khmuic_AA	Kampuansai2023
829	RKU129	Khamu1	Khamu1N	Southeast Asia, Asia	Thailand	Modern	Present	Austroasiatic	Austroasiatic	Khmuic_AA	Kampuansai2023
830	RKU201	Khamu2	Khamu2N	Southeast Asia, Asia	Thailand	Modern	Present	Austroasiatic	Austroasiatic	Khmuic_AA	Kampuansai2023
831	RKU202	Khamu2	Khamu2N	Southeast Asia, Asia	Thailand	Modern	Present	Austroasiatic	Austroasiatic	Khmuic_AA	Kampuansai2023
832	RKU203	Khamu2	Khamu2N	Southeast Asia, Asia	Thailand	Modern	Present	Austroasiatic	Austroasiatic	Khmuic_AA	Kampuansai2023
833	RKU206	Khamu2	Khamu2N	Southeast Asia, Asia	Thailand	Modern	Present	Austroasiatic	Austroasiatic	Khmuic_AA	Kampuansai2023
834	RKU207	Khamu2	Khamu2N	Southeast Asia, Asia	Thailand	Modern	Present	Austroasiatic	Austroasiatic	Khmuic_AA	Kampuansai2023
835	RKU208	Khamu2	Khamu2N	Southeast Asia, Asia	Thailand	Modern	Present	Austroasiatic	Austroasiatic	Khmuic_AA	Kampuansai2023
836	RKU209	Khamu2	Khamu2N	Southeast Asia, Asia	Thailand	Modern	Present	Austroasiatic	Austroasiatic	Khmuic_AA	Kampuansai2023
837	RKU210	Khamu2	Khamu2N	Southeast Asia, Asia	Thailand	Modern	Present	Austroasiatic	Austroasiatic	Khmuic_AA	Kampuansai2023
838	RKU211	Khamu2	Khamu2N	Southeast Asia, Asia	Thailand	Modern	Present	Austroasiatic	Austroasiatic	Khmuic_AA	Kampuansai2023
839	RKU213	Khamu2	Khamu2N	Southeast Asia, Asia	Thailand	Modern	Present	Austroasiatic	Austroasiatic	Khmuic_AA	Kampuansai2023
840	RKU214	Khamu2	Khamu2N	Southeast Asia, Asia	Thailand	Modern	Present	Austroasiatic	Austroasiatic	Khmuic_AA	Kampuansai2023
841	RKU215	Khamu2	Khamu2N	Southeast Asia, Asia	Thailand	Modern	Present	Austroasiatic	Austroasiatic	Khmuic_AA	Kampuansai2023
842	RKU216	Khamu2	Khamu2N	Southeast Asia, Asia	Thailand	Modern	Present	Austroasiatic	Austroasiatic	Khmuic_AA	Kampuansai2023
843	RKU218	Khamu2	Khamu2N	Southeast Asia, Asia	Thailand	Modern	Present	Austroasiatic	Austroasiatic	Khmuic_AA	Kampuansai2023
844	RKU222	Khamu2	Khamu2N	Southeast Asia, Asia	Thailand	Modern	Present	Austroasiatic	Austroasiatic	Khmuic_AA	Kampuansai2023
845	RKU224	Khamu2	Khamu2N	Southeast Asia, Asia	Thailand	Modern	Present	Austroasiatic	Austroasiatic	Khmuic_AA	Kampuansai2023
846	RKU302	Khamu3	Khamu3N	Southeast Asia, Asia	Thailand	Modern	Present	Austroasiatic	Austroasiatic	Khmuic_AA	Kampuansai2023
847	RKU303	Khamu3	Khamu3N	Southeast Asia, Asia	Thailand	Modern	Present	Austroasiatic	Austroasiatic	Khmuic_AA	Kampuansai2023
848	RKU304	Khamu3	Khamu3N	Southeast Asia, Asia	Thailand	Modern	Present	Austroasiatic	Austroasiatic	Khmuic_AA	Kampuansai2023
849	RKU306	Khamu3	Khamu3N	Southeast Asia, Asia	Thailand	Modern	Present	Austroasiatic	Austroasiatic	Khmuic_AA	Kampuansai2023
850	RKU307	Khamu3	Khamu3N	Southeast Asia, Asia	Thailand	Modern	Present	Austroasiatic	Austroasiatic	Khmuic_AA	Kampuansai2023
851	RKU308	Khamu3	Khamu3N	Southeast Asia, Asia	Thailand	Modern	Present	Austroasiatic	Austroasiatic	Khmuic_AA	Kampuansai2023
852	RKU309	Khamu3	Khamu3N	Southeast Asia, Asia	Thailand	Modern	Present	Austroasiatic	Austroasiatic	Khmuic_AA	Kampuansai2023
853	RKU310	Khamu3	Khamu3N	Southeast Asia, Asia	Thailand	Modern	Present	Austroasiatic	Austroasiatic	Khmuic_AA	Kampuansai2023
854	RKU311	Khamu3	Khamu3N	Southeast Asia, Asia	Thailand	Modern	Present	Austroasiatic	Austroasiatic	Khmuic_AA	Kampuansai2023
855	RKU312	Khamu3	Khamu3N	Southeast Asia, Asia	Thailand	Modern	Present	Austroasiatic	Austroasiatic	Khmuic_AA	Kampuansai2023
856	RKU313	Khamu3	Khamu3N	Southeast Asia, Asia	Thailand	Modern	Present	Austroasiatic	Austroasiatic	Khmuic_AA	Kampuansai2023
857	RKU316	Khamu3	Khamu3N	Southeast Asia, Asia	Thailand	Modern	Present	Austroasiatic	Austroasiatic	Khmuic_AA	Kampuansai2023
858	RKU318	Khamu3	Khamu3N	Southeast Asia, Asia	Thailand	Modern	Present	Austroasiatic	Austroasiatic	Khmuic_AA	Kampuansai2023
859	RKU320	Khamu3	Khamu3N	Southeast Asia, Asia	Thailand	Modern	Present	Austroasiatic	Austroasiatic	Khmuic_AA	Kampuansai2023
860	RKU322	Khamu3	Khamu3N	Southeast Asia, Asia	Thailand	Modern	Present	Austroasiatic	Austroasiatic	Khmuic_AA	Kampuansai2023
861	RKU324	Khamu3	Khamu3N	Southeast Asia, Asia	Thailand	Modern	Present	Austroasiatic	Austroasiatic	Khmuic_AA	Kampuansai2023
862	RKU326	Khamu3	Khamu3N	Southeast Asia, Asia	Thailand	Modern	Present	Austroasiatic	Austroasiatic	Khmuic_AA	Kampuansai2023
863	RKU328	Khamu3	Khamu3N	Southeast Asia, Asia	Thailand	Modern	Present	Austroasiatic	Austroasiatic	Khmuic_AA	Kampuansai2023
864	RKU330	Khamu3	Khamu3N	Southeast Asia, Asia	Thailand	Modern	Present	Austroasiatic	Austroasiatic	Khmuic_AA	Kampuansai2023
865	RKU334	Khamu3	Khamu3N	Southeast Asia, Asia	Thailand	Modern	Present	Austroasiatic	Austroasiatic	Khmuic_AA	Kampuansai2023
866	RKU336	Khamu3	Khamu3N	Southeast Asia, Asia	Thailand	Modern	Present	Austroasiatic	Austroasiatic	Khmuic_AA	Kampuansai2023
867	RLA102	LuaRLA1	LuaRLA1N	Southeast Asia, Asia	Thailand	Modern	Present	Austroasiatic	Austroasiatic	Khmuic_AA	Kampuansai2023
868	RLA103	LuaRLA1	LuaRLA1N	Southeast Asia, Asia	Thailand	Modern	Present	Austroasiatic	Austroasiatic	Khmuic_AA	Kampuansai2023
869	RLA107	LuaRLA1	LuaRLA1N	Southeast Asia, Asia	Thailand	Modern	Present	Austroasiatic	Austroasiatic	Khmuic_AA	Kampuansai2023
870	RLA108	LuaRLA1	LuaRLA1N	Southeast Asia, Asia	Thailand	Modern	Present	Austroasiatic	Austroasiatic	Khmuic_AA	Kampuansai2023
871	RLA109	LuaRLA1	LuaRLA1N	Southeast Asia, Asia	Thailand	Modern	Present	Austroasiatic	Austroasiatic	Khmuic_AA	Kampuansai2023
872	RLA111	LuaRLA1	LuaRLA1N	Southeast Asia, Asia	Thailand	Modern	Present	Austroasiatic	Austroasiatic	Khmuic_AA	Kampuansai2023
873	RLA113	LuaRLA1	LuaRLA1N	Southeast Asia, Asia	Thailand	Modern	Present	Austroasiatic	Austroasiatic	Khmuic_AA	Kampuansai2023
874	RLA115	LuaRLA1	LuaRLA1N	Southeast Asia, Asia	Thailand	Modern	Present	Austroasiatic	Austroasiatic	Khmuic_AA	Kampuansai2023
875	RLA118	LuaRLA1	LuaRLA1N	Southeast Asia, Asia	Thailand	Modern	Present	Austroasiatic	Austroasiatic	Khmuic_AA	Kampuansai2023
876	RLA122	LuaRLA1	LuaRLA1N	Southeast Asia, Asia	Thailand	Modern	Present	Austroasiatic	Austroasiatic	Khmuic_AA	Kampuansai2023
877	RLA124	LuaRLA1	LuaRLA1N	Southeast Asia, Asia	Thailand	Modern	Present	Austroasiatic	Austroasiatic	Khmuic_AA	Kampuansai2023
878	RLA126	LuaRLA1	LuaRLA1N	Southeast Asia, Asia	Thailand	Modern	Present	Austroasiatic	Austroasiatic	Khmuic_AA	Kampuansai2023
879	RLA130	LuaRLA1	LuaRLA1N	Southeast Asia, Asia	Thailand	Modern	Present	Austroasiatic	Austroasiatic	Khmuic_AA	Kampuansai2023
880	RLA202	LuaRLA2	LuaRLA2N	Southeast Asia, Asia	Thailand	Modern	Present	Austroasiatic	Austroasiatic	Khmuic_AA	Kampuansai2023
881	RLA204	LuaRLA2	LuaRLA2N	Southeast Asia, Asia	Thailand	Modern	Present	Austroasiatic	Austroasiatic	Khmuic_AA	Kampuansai2023
882	RLA206	LuaRLA2	LuaRLA2N	Southeast Asia, Asia	Thailand	Modern	Present	Austroasiatic	Austroasiatic	Khmuic_AA	Kampuansai2023
883	RLA207	LuaRLA2	LuaRLA2N	Southeast Asia, Asia	Thailand	Modern	Present	Austroasiatic	Austroasiatic	Khmuic_AA	Kampuansai2023
884	RLA208	LuaRLA2	LuaRLA2N	Southeast Asia, Asia	Thailand	Modern	Present	Austroasiatic	Austroasiatic	Khmuic_AA	Kampuansai2023
885	RLA209	LuaRLA2	LuaRLA2N	Southeast Asia, Asia	Thailand	Modern	Present	Austroasiatic	Austroasiatic	Khmuic_AA	Kampuansai2023
886	RLA210	LuaRLA2	LuaRLA2N	Southeast Asia, Asia	Thailand	Modern	Present	Austroasiatic	Austroasiatic	Khmuic_AA	Kampuansai2023
887	RLA211	LuaRLA2	LuaRLA2N	Southeast Asia, Asia	Thailand	Modern	Present	Austroasiatic	Austroasiatic	Khmuic_AA	Kampuansai2023
888	RLA213	LuaRLA2	LuaRLA2N	Southeast Asia, Asia	Thailand	Modern	Present	Austroasiatic	Austroasiatic	Khmuic_AA	Kampuansai2023
889	RLA214	LuaRLA2	LuaRLA2N	Southeast Asia, Asia	Thailand	Modern	Present	Austroasiatic	Austroasiatic	Khmuic_AA	Kampuansai2023
890	RLA215	LuaRLA2	LuaRLA2N	Southeast Asia, Asia	Thailand	Modern	Present	Austroasiatic	Austroasiatic	Khmuic_AA	Kampuansai2023
891	RLA220	LuaRLA2	LuaRLA2N	Southeast Asia, Asia	Thailand	Modern	Present	Austroasiatic	Austroasiatic	Khmuic_AA	Kampuansai2023
892	RLA222	LuaRLA2	LuaRLA2N	Southeast Asia, Asia	Thailand	Modern	Present	Austroasiatic	Austroasiatic	Khmuic_AA	Kampuansai2023
893	RLA226	LuaRLA2	LuaRLA2N	Southeast Asia, Asia	Thailand	Modern	Present	Austroasiatic	Austroasiatic	Khmuic_AA	Kampuansai2023
894	RM101	Mon	MonC	Southeast Asia, Asia	Thailand	Modern	Present	Austroasiatic	Austroasiatic	Monic_AA	Kutanan2021
895	RM103	Mon	MonC	Southeast Asia, Asia	Thailand	Modern	Present	Austroasiatic	Austroasiatic	Monic_AA	Kutanan2021
896	RM105	Mon	MonC	Southeast Asia, Asia	Thailand	Modern	Present	Austroasiatic	Austroasiatic	Monic_AA	Kutanan2021
897	RM107	Mon	MonC	Southeast Asia, Asia	Thailand	Modern	Present	Austroasiatic	Austroasiatic	Monic_AA	Kutanan2021
898	RM109	Mon	MonC	Southeast Asia, Asia	Thailand	Modern	Present	Austroasiatic	Austroasiatic	Monic_AA	Kutanan2021
899	RM110	Mon	MonC	Southeast Asia, Asia	Thailand	Modern	Present	Austroasiatic	Austroasiatic	Monic_AA	Kutanan2021
900	RM111	Mon	MonC	Southeast Asia, Asia	Thailand	Modern	Present	Austroasiatic	Austroasiatic	Monic_AA	Kutanan2021
901	RM112	Mon	MonC	Southeast Asia, Asia	Thailand	Modern	Present	Austroasiatic	Austroasiatic	Monic_AA	Kutanan2021
902	RM115	Mon	MonC	Southeast Asia, Asia	Thailand	Modern	Present	Austroasiatic	Austroasiatic	Monic_AA	Kutanan2021
903	RM117	Mon	MonC	Southeast Asia, Asia	Thailand	Modern	Present	Austroasiatic	Austroasiatic	Monic_AA	Kutanan2021
904	RM119	Mon	MonC	Southeast Asia, Asia	Thailand	Modern	Present	Austroasiatic	Austroasiatic	Monic_AA	Kutanan2021
905	RM121	Mon	MonC	Southeast Asia, Asia	Thailand	Modern	Present	Austroasiatic	Austroasiatic	Monic_AA	Kutanan2021
906	RM123	Mon	MonC	Southeast Asia, Asia	Thailand	Modern	Present	Austroasiatic	Austroasiatic	Monic_AA	Kutanan2021
907	RM127	Mon	MonC	Southeast Asia, Asia	Thailand	Modern	Present	Austroasiatic	Austroasiatic	Monic_AA	Kutanan2021
908	RM129	Mon	MonC	Southeast Asia, Asia	Thailand	Modern	Present	Austroasiatic	Austroasiatic	Monic_AA	Kutanan2021
909	SOA101	Soa	SoaNE	Southeast Asia, Asia	Thailand	Modern	Present	Austroasiatic	Austroasiatic	Katuic_AA	Kutanan2021
910	SOA105	Soa	SoaNE	Southeast Asia, Asia	Thailand	Modern	Present	Austroasiatic	Austroasiatic	Katuic_AA	Kutanan2021
911	SOA107	Soa	SoaNE	Southeast Asia, Asia	Thailand	Modern	Present	Austroasiatic	Austroasiatic	Katuic_AA	Kutanan2021
912	SOA109	Soa	SoaNE	Southeast Asia, Asia	Thailand	Modern	Present	Austroasiatic	Austroasiatic	Katuic_AA	Kutanan2021
913	SOA111	Soa	SoaNE	Southeast Asia, Asia	Thailand	Modern	Present	Austroasiatic	Austroasiatic	Katuic_AA	Kutanan2021
914	SOA113	Soa	SoaNE	Southeast Asia, Asia	Thailand	Modern	Present	Austroasiatic	Austroasiatic	Katuic_AA	Kutanan2021
915	SOA115	Soa	SoaNE	Southeast Asia, Asia	Thailand	Modern	Present	Austroasiatic	Austroasiatic	Katuic_AA	Kutanan2021
916	SOA117	Soa	SoaNE	Southeast Asia, Asia	Thailand	Modern	Present	Austroasiatic	Austroasiatic	Katuic_AA	Kutanan2021
917	SOA119	Soa	SoaNE	Southeast Asia, Asia	Thailand	Modern	Present	Austroasiatic	Austroasiatic	Katuic_AA	Kutanan2021
918	SOA121	Soa	SoaNE	Southeast Asia, Asia	Thailand	Modern	Present	Austroasiatic	Austroasiatic	Katuic_AA	Kutanan2021
919	SOA123	Soa	SoaNE	Southeast Asia, Asia	Thailand	Modern	Present	Austroasiatic	Austroasiatic	Katuic_AA	Kutanan2021
920	SOA125	Soa	SoaNE	Southeast Asia, Asia	Thailand	Modern	Present	Austroasiatic	Austroasiatic	Katuic_AA	Kutanan2021
921	SOA127	Soa	SoaNE	Southeast Asia, Asia	Thailand	Modern	Present	Austroasiatic	Austroasiatic	Katuic_AA	Kutanan2021
922	SOA129	Soa	SoaNE	Southeast Asia, Asia	Thailand	Modern	Present	Austroasiatic	Austroasiatic	Katuic_AA	Kutanan2021
923	SOA137	Soa	SoaNE	Southeast Asia, Asia	Thailand	Modern	Present	Austroasiatic	Austroasiatic	Katuic_AA	Kutanan2021
924	SU106.HO	Kuy_Suay.HO	KuyNE	Southeast Asia, Asia	Thailand	Modern	Present	Austroasiatic	Austroasiatic	Katuic_AA	ChangmaiPLoSGenetics2022
925	SU110.HO	Kuy_Suay.HO	KuyNE	Southeast Asia, Asia	Thailand	Modern	Present	Austroasiatic	Austroasiatic	Katuic_AA	ChangmaiPLoSGenetics2022
926	SU114.HO	Kuy_Suay.HO	KuyNE	Southeast Asia, Asia	Thailand	Modern	Present	Austroasiatic	Austroasiatic	Katuic_AA	ChangmaiPLoSGenetics2022
927	SU118.HO	Kuy_Suay.HO	KuyNE	Southeast Asia, Asia	Thailand	Modern	Present	Austroasiatic	Austroasiatic	Katuic_AA	ChangmaiPLoSGenetics2022
928	SU122.HO	Kuy_Suay.HO	KuyNE	Southeast Asia, Asia	Thailand	Modern	Present	Austroasiatic	Austroasiatic	Katuic_AA	ChangmaiPLoSGenetics2022
929	SU124.HO	Kuy_Suay.HO	KuyNE	Southeast Asia, Asia	Thailand	Modern	Present	Austroasiatic	Austroasiatic	Katuic_AA	ChangmaiPLoSGenetics2022
930	SU128.HO	Kuy_Suay.HO	KuyNE	Southeast Asia, Asia	Thailand	Modern	Present	Austroasiatic	Austroasiatic	Katuic_AA	ChangmaiPLoSGenetics2022
931	SU132.HO	Kuy_Suay.HO	KuyNE	Southeast Asia, Asia	Thailand	Modern	Present	Austroasiatic	Austroasiatic	Katuic_AA	ChangmaiPLoSGenetics2022
932	SU138.HO	Kuy_Suay.HO	KuyNE	Southeast Asia, Asia	Thailand	Modern	Present	Austroasiatic	Austroasiatic	Katuic_AA	ChangmaiPLoSGenetics2022
933	TN102.HO	HtinMal.HO	HtinMalN	Southeast Asia, Asia	Thailand	Modern	Present	Austroasiatic	Austroasiatic	Khmuic_AA	LipsonScience2018
934	TN105.HO	HtinMal.HO	HtinMalN	Southeast Asia, Asia	Thailand	Modern	Present	Austroasiatic	Austroasiatic	Khmuic_AA	LipsonScience2018
935	TN106.HO	HtinMal.HO	HtinMalN	Southeast Asia, Asia	Thailand	Modern	Present	Austroasiatic	Austroasiatic	Khmuic_AA	LipsonScience2018
936	TN110.HO	HtinMal.HO	HtinMalN	Southeast Asia, Asia	Thailand	Modern	Present	Austroasiatic	Austroasiatic	Khmuic_AA	LipsonScience2018
937	TN112.HO	HtinMal.HO	HtinMalN	Southeast Asia, Asia	Thailand	Modern	Present	Austroasiatic	Austroasiatic	Khmuic_AA	LipsonScience2018
938	TN115.HO	HtinMal.HO	HtinMalN	Southeast Asia, Asia	Thailand	Modern	Present	Austroasiatic	Austroasiatic	Khmuic_AA	LipsonScience2018
939	TN122.HO	HtinMal.HO	HtinMalN	Southeast Asia, Asia	Thailand	Modern	Present	Austroasiatic	Austroasiatic	Khmuic_AA	LipsonScience2018
940	TN123.HO	HtinMal.HO	HtinMalN	Southeast Asia, Asia	Thailand	Modern	Present	Austroasiatic	Austroasiatic	Khmuic_AA	LipsonScience2018
941	TN125.HO	HtinMal.HO	HtinMalN	Southeast Asia, Asia	Thailand	Modern	Present	Austroasiatic	Austroasiatic	Khmuic_AA	LipsonScience2018
942	TN147.HO	HtinMal.HO	HtinMalN	Southeast Asia, Asia	Thailand	Modern	Present	Austroasiatic	Austroasiatic	Khmuic_AA	LipsonScience2018
943	TN209	HtinPray	HtinPrayN	Southeast Asia, Asia	Thailand	Modern	Present	Austroasiatic	Austroasiatic	Khmuic_AA	Kutanan2021
944	TN219	HtinPray	HtinPrayN	Southeast Asia, Asia	Thailand	Modern	Present	Austroasiatic	Austroasiatic	Khmuic_AA	Kutanan2021
945	TN223	HtinPray	HtinPrayN	Southeast Asia, Asia	Thailand	Modern	Present	Austroasiatic	Austroasiatic	Khmuic_AA	Kutanan2021
946	TN229	HtinPray	HtinPrayN	Southeast Asia, Asia	Thailand	Modern	Present	Austroasiatic	Austroasiatic	Khmuic_AA	Kutanan2021
947	TN231	HtinPray	HtinPrayN	Southeast Asia, Asia	Thailand	Modern	Present	Austroasiatic	Austroasiatic	Khmuic_AA	Kutanan2021
948	TN234	HtinPray	HtinPrayN	Southeast Asia, Asia	Thailand	Modern	Present	Austroasiatic	Austroasiatic	Khmuic_AA	Kutanan2021
949	TN236	HtinPray	HtinPrayN	Southeast Asia, Asia	Thailand	Modern	Present	Austroasiatic	Austroasiatic	Khmuic_AA	Kutanan2021
950	TN301	HtinPray	HtinPrayN	Southeast Asia, Asia	Thailand	Modern	Present	Austroasiatic	Austroasiatic	Khmuic_AA	Kutanan2021
951	TN303	HtinPray	HtinPrayN	Southeast Asia, Asia	Thailand	Modern	Present	Austroasiatic	Austroasiatic	Khmuic_AA	Kutanan2021
952	TN307	HtinPray	HtinPrayN	Southeast Asia, Asia	Thailand	Modern	Present	Austroasiatic	Austroasiatic	Khmuic_AA	Kutanan2021
953	TN313	HtinPray	HtinPrayN	Southeast Asia, Asia	Thailand	Modern	Present	Austroasiatic	Austroasiatic	Khmuic_AA	Kutanan2021
954	Viet10.HO	Vietnamese.HO	Vietnamese	Southeast Asia, Asia	Vietnam	Modern	Present	Austroasiatic	Austroasiatic	Vietic_AA	SkoglundNature2016
955	Viet12.HO	Vietnamese.HO	Vietnamese	Southeast Asia, Asia	Vietnam	Modern	Present	Austroasiatic	Austroasiatic	Vietic_AA	SkoglundNature2016
956	Viet24.HO	Vietnamese.HO	Vietnamese	Southeast Asia, Asia	Vietnam	Modern	Present	Austroasiatic	Austroasiatic	Vietic_AA	SkoglundNature2016
957	Viet27.HO	Vietnamese.HO	Vietnamese	Southeast Asia, Asia	Vietnam	Modern	Present	Austroasiatic	Austroasiatic	Vietic_AA	SkoglundNature2016
958	Viet29.HO	Vietnamese.HO	Vietnamese	Southeast Asia, Asia	Vietnam	Modern	Present	Austroasiatic	Austroasiatic	Vietic_AA	SkoglundNature2016
959	Viet33.HO	Vietnamese.HO	Vietnamese	Southeast Asia, Asia	Vietnam	Modern	Present	Austroasiatic	Austroasiatic	Vietic_AA	SkoglundNature2016
960	Viet36.HO	Vietnamese.HO	Vietnamese	Southeast Asia, Asia	Vietnam	Modern	Present	Austroasiatic	Austroasiatic	Vietic_AA	SkoglundNature2016
961	Viet5.HO	Vietnamese.HO	Vietnamese	Southeast Asia, Asia	Vietnam	Modern	Present	Austroasiatic	Austroasiatic	Vietic_AA	SkoglundNature2016
962	Viet6.HO	Vietnamese.HO	Vietnamese	Southeast Asia, Asia	Vietnam	Modern	Present	Austroasiatic	Austroasiatic	Vietic_AA	SkoglundNature2016
963	Viet8.HO	Vietnamese.HO	Vietnamese	Southeast Asia, Asia	Vietnam	Modern	Present	Austroasiatic	Austroasiatic	Vietic_AA	SkoglundNature2016
964	Dao50	Dao	Dao	Southeast Asia, Asia	Vietnam	Modern	Present	Hmong-Mien	Hmong-Mien	Hmong-Mien_SEA	Liu2020
965	Dao51	Dao	Dao	Southeast Asia, Asia	Vietnam	Modern	Present	Hmong-Mien	Hmong-Mien	Hmong-Mien_SEA	Liu2020
966	Dao52	Dao	Dao	Southeast Asia, Asia	Vietnam	Modern	Present	Hmong-Mien	Hmong-Mien	Hmong-Mien_SEA	Liu2020
967	Dao623	Dao	Dao	Southeast Asia, Asia	Vietnam	Modern	Present	Hmong-Mien	Hmong-Mien	Hmong-Mien_SEA	Liu2020
968	Dao624_2	Dao	Dao	Southeast Asia, Asia	Vietnam	Modern	Present	Hmong-Mien	Hmong-Mien	Hmong-Mien_SEA	Liu2020
969	Dao625	Dao	Dao	Southeast Asia, Asia	Vietnam	Modern	Present	Hmong-Mien	Hmong-Mien	Hmong-Mien_SEA	Liu2020
970	Dao626	Dao	Dao	Southeast Asia, Asia	Vietnam	Modern	Present	Hmong-Mien	Hmong-Mien	Hmong-Mien_SEA	Liu2020
971	Dao627	Dao	Dao	Southeast Asia, Asia	Vietnam	Modern	Present	Hmong-Mien	Hmong-Mien	Hmong-Mien_SEA	Liu2020
972	Dao629	Dao	Dao	Southeast Asia, Asia	Vietnam	Modern	Present	Hmong-Mien	Hmong-Mien	Hmong-Mien_SEA	Liu2020
973	Dao630	Dao	Dao	Southeast Asia, Asia	Vietnam	Modern	Present	Hmong-Mien	Hmong-Mien	Hmong-Mien_SEA	Liu2020
974	Dao631	Dao	Dao	Southeast Asia, Asia	Vietnam	Modern	Present	Hmong-Mien	Hmong-Mien	Hmong-Mien_SEA	Liu2020
975	Dao632	Dao	Dao	Southeast Asia, Asia	Vietnam	Modern	Present	Hmong-Mien	Hmong-Mien	Hmong-Mien_SEA	Liu2020
976	HGDP01189.HO	Miao.HO	Miao	East Asia, Asia	China	Modern	Present	Hmong-Mien	Hmong-Mien	Hmong-Mien	PattersonGenetics2012
977	HGDP01190.HO	Miao.HO	Miao	East Asia, Asia	China	Modern	Present	Hmong-Mien	Hmong-Mien	Hmong-Mien	PattersonGenetics2012
978	HGDP01191.HO	Miao.HO	Miao	East Asia, Asia	China	Modern	Present	Hmong-Mien	Hmong-Mien	Hmong-Mien	PattersonGenetics2012
979	HGDP01192.HO	Miao.HO	Miao	East Asia, Asia	China	Modern	Present	Hmong-Mien	Hmong-Mien	Hmong-Mien	PattersonGenetics2012
980	HGDP01193.HO	Miao.HO	Miao	East Asia, Asia	China	Modern	Present	Hmong-Mien	Hmong-Mien	Hmong-Mien	PattersonGenetics2012
981	HGDP01194.HO	Miao.HO	Miao	East Asia, Asia	China	Modern	Present	Hmong-Mien	Hmong-Mien	Hmong-Mien	PattersonGenetics2012
982	HGDP01195.HO	Miao.HO	Miao	East Asia, Asia	China	Modern	Present	Hmong-Mien	Hmong-Mien	Hmong-Mien	PattersonGenetics2012
983	HGDP01196.HO	Miao.HO	Miao	East Asia, Asia	China	Modern	Present	Hmong-Mien	Hmong-Mien	Hmong-Mien	PattersonGenetics2012
984	HGDP01197.HO	Miao.HO	Miao	East Asia, Asia	China	Modern	Present	Hmong-Mien	Hmong-Mien	Hmong-Mien	PattersonGenetics2012
985	HGDP01198.HO	Miao.HO	Miao	East Asia, Asia	China	Modern	Present	Hmong-Mien	Hmong-Mien	Hmong-Mien	PattersonGenetics2012
986	HGDP01327.HO	She.HO	She	East Asia, Asia	China	Modern	Present	Hmong-Mien	Hmong-Mien	Hmong-Mien	PattersonGenetics2012
987	HGDP01328.HO	She.HO	She	East Asia, Asia	China	Modern	Present	Hmong-Mien	Hmong-Mien	Hmong-Mien	PattersonGenetics2012
988	HGDP01329.HO	She.HO	She	East Asia, Asia	China	Modern	Present	Hmong-Mien	Hmong-Mien	Hmong-Mien	PattersonGenetics2012
989	HGDP01330.HO	She.HO	She	East Asia, Asia	China	Modern	Present	Hmong-Mien	Hmong-Mien	Hmong-Mien	PattersonGenetics2012
990	HGDP01331.HO	She.HO	She	East Asia, Asia	China	Modern	Present	Hmong-Mien	Hmong-Mien	Hmong-Mien	PattersonGenetics2012
991	HGDP01332.HO	She.HO	She	East Asia, Asia	China	Modern	Present	Hmong-Mien	Hmong-Mien	Hmong-Mien	PattersonGenetics2012
992	HGDP01333.HO	She.HO	She	East Asia, Asia	China	Modern	Present	Hmong-Mien	Hmong-Mien	Hmong-Mien	PattersonGenetics2012
993	HGDP01334.HO	She.HO	She	East Asia, Asia	China	Modern	Present	Hmong-Mien	Hmong-Mien	Hmong-Mien	PattersonGenetics2012
994	HGDP01335.HO	She.HO	She	East Asia, Asia	China	Modern	Present	Hmong-Mien	Hmong-Mien	Hmong-Mien	PattersonGenetics2012
995	HGDP01336.HO	She.HO	She	East Asia, Asia	China	Modern	Present	Hmong-Mien	Hmong-Mien	Hmong-Mien	PattersonGenetics2012
996	HM102	HmongNjua	HmongNjuaN	Southeast Asia, Asia	Thailand	Modern	Present	Hmong-Mien	Hmong-Mien	Hmong-Mien_SEA	Kutanan2021
997	HM104	HmongNjua	HmongNjuaN	Southeast Asia, Asia	Thailand	Modern	Present	Hmong-Mien	Hmong-Mien	Hmong-Mien_SEA	Kutanan2021
998	HM105	HmongNjua	HmongNjuaN	Southeast Asia, Asia	Thailand	Modern	Present	Hmong-Mien	Hmong-Mien	Hmong-Mien_SEA	Kutanan2021
999	HM107	HmongNjua	HmongNjuaN	Southeast Asia, Asia	Thailand	Modern	Present	Hmong-Mien	Hmong-Mien	Hmong-Mien_SEA	Kutanan2021
1000	HM108	HmongNjua	HmongNjuaN	Southeast Asia, Asia	Thailand	Modern	Present	Hmong-Mien	Hmong-Mien	Hmong-Mien_SEA	Kutanan2021
1001	HM109	HmongNjua	HmongNjuaN	Southeast Asia, Asia	Thailand	Modern	Present	Hmong-Mien	Hmong-Mien	Hmong-Mien_SEA	Kutanan2021
1002	HM110	HmongNjua	HmongNjuaN	Southeast Asia, Asia	Thailand	Modern	Present	Hmong-Mien	Hmong-Mien	Hmong-Mien_SEA	Kutanan2021
1003	HM111	HmongNjua	HmongNjuaN	Southeast Asia, Asia	Thailand	Modern	Present	Hmong-Mien	Hmong-Mien	Hmong-Mien_SEA	Kutanan2021
1004	HM112.HO	Hmong.HO	HmongN	Southeast Asia, Asia	Thailand	Modern	Present	Hmong-Mien	Hmong-Mien	Hmong-Mien_SEA	ChangmaiPLoSGenetics2022
1005	HM114.HO	Hmong.HO	HmongN	Southeast Asia, Asia	Thailand	Modern	Present	Hmong-Mien	Hmong-Mien	Hmong-Mien_SEA	ChangmaiPLoSGenetics2022
1006	HM115.HO	Hmong.HO	HmongN	Southeast Asia, Asia	Thailand	Modern	Present	Hmong-Mien	Hmong-Mien	Hmong-Mien_SEA	ChangmaiPLoSGenetics2022
1007	HM123.HO	Hmong.HO	HmongN	Southeast Asia, Asia	Thailand	Modern	Present	Hmong-Mien	Hmong-Mien	Hmong-Mien_SEA	ChangmaiPLoSGenetics2022
1008	HM131.HO	Hmong.HO	HmongN	Southeast Asia, Asia	Thailand	Modern	Present	Hmong-Mien	Hmong-Mien	Hmong-Mien_SEA	ChangmaiPLoSGenetics2022
1009	HM136.HO	Hmong.HO	HmongN	Southeast Asia, Asia	Thailand	Modern	Present	Hmong-Mien	Hmong-Mien	Hmong-Mien_SEA	ChangmaiPLoSGenetics2022
1010	HM148.HO	Hmong.HO	HmongN	Southeast Asia, Asia	Thailand	Modern	Present	Hmong-Mien	Hmong-Mien	Hmong-Mien_SEA	ChangmaiPLoSGenetics2022
1011	HM149.HO	Hmong.HO	HmongN	Southeast Asia, Asia	Thailand	Modern	Present	Hmong-Mien	Hmong-Mien	Hmong-Mien_SEA	ChangmaiPLoSGenetics2022
1012	HM152.HO	Hmong.HO	HmongN	Southeast Asia, Asia	Thailand	Modern	Present	Hmong-Mien	Hmong-Mien	Hmong-Mien_SEA	ChangmaiPLoSGenetics2022
1013	HM401	HmongDaw	HmongDawN	Southeast Asia, Asia	Thailand	Modern	Present	Hmong-Mien	Hmong-Mien	Hmong-Mien_SEA	Kutanan2021
1014	HM403	HmongDaw	HmongDawN	Southeast Asia, Asia	Thailand	Modern	Present	Hmong-Mien	Hmong-Mien	Hmong-Mien_SEA	Kutanan2021
1015	HM404	HmongDaw	HmongDawN	Southeast Asia, Asia	Thailand	Modern	Present	Hmong-Mien	Hmong-Mien	Hmong-Mien_SEA	Kutanan2021
1016	HM405	HmongDaw	HmongDawN	Southeast Asia, Asia	Thailand	Modern	Present	Hmong-Mien	Hmong-Mien	Hmong-Mien_SEA	Kutanan2021
1017	HM406	HmongDaw	HmongDawN	Southeast Asia, Asia	Thailand	Modern	Present	Hmong-Mien	Hmong-Mien	Hmong-Mien_SEA	Kutanan2021
1018	HM407	HmongDaw	HmongDawN	Southeast Asia, Asia	Thailand	Modern	Present	Hmong-Mien	Hmong-Mien	Hmong-Mien_SEA	Kutanan2021
1019	HM409	HmongDaw	HmongDawN	Southeast Asia, Asia	Thailand	Modern	Present	Hmong-Mien	Hmong-Mien	Hmong-Mien_SEA	Kutanan2021
1020	HM413	HmongDaw	HmongDawN	Southeast Asia, Asia	Thailand	Modern	Present	Hmong-Mien	Hmong-Mien	Hmong-Mien_SEA	Kutanan2021
1021	HM415	HmongDaw	HmongDawN	Southeast Asia, Asia	Thailand	Modern	Present	Hmong-Mien	Hmong-Mien	Hmong-Mien_SEA	Kutanan2021
1022	Hmong197_1	HmongVN	Hmong_VN	Southeast Asia, Asia	Vietnam	Modern	Present	Hmong-Mien	Hmong-Mien	Hmong-Mien_SEA	Liu2020
1023	Hmong198	HmongVN	Hmong_VN	Southeast Asia, Asia	Vietnam	Modern	Present	Hmong-Mien	Hmong-Mien	Hmong-Mien_SEA	Liu2020
1024	Hmong200	HmongVN	Hmong_VN	Southeast Asia, Asia	Vietnam	Modern	Present	Hmong-Mien	Hmong-Mien	Hmong-Mien_SEA	Liu2020
1025	Hmong201	HmongVN	Hmong_VN	Southeast Asia, Asia	Vietnam	Modern	Present	Hmong-Mien	Hmong-Mien	Hmong-Mien_SEA	Liu2020
1026	Hmong202	HmongVN	Hmong_VN	Southeast Asia, Asia	Vietnam	Modern	Present	Hmong-Mien	Hmong-Mien	Hmong-Mien_SEA	Liu2020
1027	Hmong203	HmongVN	Hmong_VN	Southeast Asia, Asia	Vietnam	Modern	Present	Hmong-Mien	Hmong-Mien	Hmong-Mien_SEA	Liu2020
1028	Hmong204	HmongVN	Hmong_VN	Southeast Asia, Asia	Vietnam	Modern	Present	Hmong-Mien	Hmong-Mien	Hmong-Mien_SEA	Liu2020
1029	Hmong205	HmongVN	Hmong_VN	Southeast Asia, Asia	Vietnam	Modern	Present	Hmong-Mien	Hmong-Mien	Hmong-Mien_SEA	Liu2020
1030	PaThen494	Pathen	Pathen	Southeast Asia, Asia	Vietnam	Modern	Present	Hmong-Mien	Hmong-Mien	Hmong-Mien_SEA	Liu2020
1031	PaThen495	Pathen	Pathen	Southeast Asia, Asia	Vietnam	Modern	Present	Hmong-Mien	Hmong-Mien	Hmong-Mien_SEA	Liu2020
1032	PaThen496	Pathen	Pathen	Southeast Asia, Asia	Vietnam	Modern	Present	Hmong-Mien	Hmong-Mien	Hmong-Mien_SEA	Liu2020
1033	PaThen497	Pathen	Pathen	Southeast Asia, Asia	Vietnam	Modern	Present	Hmong-Mien	Hmong-Mien	Hmong-Mien_SEA	Liu2020
1034	PaThen498	Pathen	Pathen	Southeast Asia, Asia	Vietnam	Modern	Present	Hmong-Mien	Hmong-Mien	Hmong-Mien_SEA	Liu2020
1035	PaThen499	Pathen	Pathen	Southeast Asia, Asia	Vietnam	Modern	Present	Hmong-Mien	Hmong-Mien	Hmong-Mien_SEA	Liu2020
1036	PaThen500	Pathen	Pathen	Southeast Asia, Asia	Vietnam	Modern	Present	Hmong-Mien	Hmong-Mien	Hmong-Mien_SEA	Liu2020
1037	PaThen503	Pathen	Pathen	Southeast Asia, Asia	Vietnam	Modern	Present	Hmong-Mien	Hmong-Mien	Hmong-Mien_SEA	Liu2020
1038	PaThen504	Pathen	Pathen	Southeast Asia, Asia	Vietnam	Modern	Present	Hmong-Mien	Hmong-Mien	Hmong-Mien_SEA	Liu2020
1039	PaThen505	Pathen	Pathen	Southeast Asia, Asia	Vietnam	Modern	Present	Hmong-Mien	Hmong-Mien	Hmong-Mien_SEA	Liu2020
1040	Y101	IuMienN	IuMien	Southeast Asia, Asia	Thailand	Modern	Present	Hmong-Mien	Hmong-Mien	Hmong-Mien_SEA	Kutanan2021
1041	Y102	IuMienN	IuMien	Southeast Asia, Asia	Thailand	Modern	Present	Hmong-Mien	Hmong-Mien	Hmong-Mien_SEA	Kutanan2021
1042	Y104	IuMienN	IuMien	Southeast Asia, Asia	Thailand	Modern	Present	Hmong-Mien	Hmong-Mien	Hmong-Mien_SEA	Kutanan2021
1043	Y107	IuMienN	IuMien	Southeast Asia, Asia	Thailand	Modern	Present	Hmong-Mien	Hmong-Mien	Hmong-Mien_SEA	Kutanan2021
1044	Y109	IuMienN	IuMien	Southeast Asia, Asia	Thailand	Modern	Present	Hmong-Mien	Hmong-Mien	Hmong-Mien_SEA	Kutanan2021
1045	Y215	IuMienN	IuMien	Southeast Asia, Asia	Thailand	Modern	Present	Hmong-Mien	Hmong-Mien	Hmong-Mien_SEA	Kutanan2021
1046	Y273	IuMienN	IuMien	Southeast Asia, Asia	Thailand	Modern	Present	Hmong-Mien	Hmong-Mien	Hmong-Mien_SEA	Kutanan2021
1047	Y275	IuMienN	IuMien	Southeast Asia, Asia	Thailand	Modern	Present	Hmong-Mien	Hmong-Mien	Hmong-Mien_SEA	Kutanan2021
1048	AKHA1.HO	Akha	AkhaN	Southeast Asia, Asia	Thailand	Modern	Present	Sino-Tibetan	Tibeto-Burman_SEA	Tibeto-Burman_SEA	ChangmaiPLoSGenetics2022
1049	AKHA12.HO	Akha	AkhaN	Southeast Asia, Asia	Thailand	Modern	Present	Sino-Tibetan	Tibeto-Burman_SEA	Tibeto-Burman_SEA	ChangmaiPLoSGenetics2022
1050	AKHA14.HO	Akha	AkhaN	Southeast Asia, Asia	Thailand	Modern	Present	Sino-Tibetan	Tibeto-Burman_SEA	Tibeto-Burman_SEA	ChangmaiPLoSGenetics2022
1051	AKHA17.HO	Akha	AkhaN	Southeast Asia, Asia	Thailand	Modern	Present	Sino-Tibetan	Tibeto-Burman_SEA	Tibeto-Burman_SEA	ChangmaiPLoSGenetics2022
1052	AKHA18.HO	Akha	AkhaN	Southeast Asia, Asia	Thailand	Modern	Present	Sino-Tibetan	Tibeto-Burman_SEA	Tibeto-Burman_SEA	ChangmaiPLoSGenetics2022
1053	AKHA20.HO	Akha	AkhaN	Southeast Asia, Asia	Thailand	Modern	Present	Sino-Tibetan	Tibeto-Burman_SEA	Tibeto-Burman_SEA	ChangmaiPLoSGenetics2022
1054	AKHA21.HO	Akha	AkhaN	Southeast Asia, Asia	Thailand	Modern	Present	Sino-Tibetan	Tibeto-Burman_SEA	Tibeto-Burman_SEA	ChangmaiPLoSGenetics2022
1055	AKHA23.HO	Akha	AkhaN	Southeast Asia, Asia	Thailand	Modern	Present	Sino-Tibetan	Tibeto-Burman_SEA	Tibeto-Burman_SEA	ChangmaiPLoSGenetics2022
1056	AKHA27.HO	Akha	AkhaN	Southeast Asia, Asia	Thailand	Modern	Present	Sino-Tibetan	Tibeto-Burman_SEA	Tibeto-Burman_SEA	ChangmaiPLoSGenetics2022
1057	AKHA29.HO	Akha	AkhaN	Southeast Asia, Asia	Thailand	Modern	Present	Sino-Tibetan	Tibeto-Burman_SEA	Tibeto-Burman_SEA	ChangmaiPLoSGenetics2022
1058	AKHA30.HO	Akha	AkhaN	Southeast Asia, Asia	Thailand	Modern	Present	Sino-Tibetan	Tibeto-Burman_SEA	Tibeto-Burman_SEA	ChangmaiPLoSGenetics2022
1059	AKHA31.HO	Akha	AkhaN	Southeast Asia, Asia	Thailand	Modern	Present	Sino-Tibetan	Tibeto-Burman_SEA	Tibeto-Burman_SEA	ChangmaiPLoSGenetics2022
1060	AKHA33.HO	Akha	AkhaN	Southeast Asia, Asia	Thailand	Modern	Present	Sino-Tibetan	Tibeto-Burman_SEA	Tibeto-Burman_SEA	ChangmaiPLoSGenetics2022
1061	AKHA34.HO	Akha	AkhaN	Southeast Asia, Asia	Thailand	Modern	Present	Sino-Tibetan	Tibeto-Burman_SEA	Tibeto-Burman_SEA	ChangmaiPLoSGenetics2022
1062	AKHA37.HO	Akha	AkhaN	Southeast Asia, Asia	Thailand	Modern	Present	Sino-Tibetan	Tibeto-Burman_SEA	Tibeto-Burman_SEA	ChangmaiPLoSGenetics2022
1063	AKHA39.HO	Akha	AkhaN	Southeast Asia, Asia	Thailand	Modern	Present	Sino-Tibetan	Tibeto-Burman_SEA	Tibeto-Burman_SEA	ChangmaiPLoSGenetics2022
1064	AKHA40.HO	Akha	AkhaN	Southeast Asia, Asia	Thailand	Modern	Present	Sino-Tibetan	Tibeto-Burman_SEA	Tibeto-Burman_SEA	ChangmaiPLoSGenetics2022
1065	AKHA41.HO	Akha	AkhaN	Southeast Asia, Asia	Thailand	Modern	Present	Sino-Tibetan	Tibeto-Burman_SEA	Tibeto-Burman_SEA	ChangmaiPLoSGenetics2022
1066	AKHA44.HO	Akha	AkhaN	Southeast Asia, Asia	Thailand	Modern	Present	Sino-Tibetan	Tibeto-Burman_SEA	Tibeto-Burman_SEA	ChangmaiPLoSGenetics2022
1067	AKHA46.HO	Akha	AkhaN	Southeast Asia, Asia	Thailand	Modern	Present	Sino-Tibetan	Tibeto-Burman_SEA	Tibeto-Burman_SEA	ChangmaiPLoSGenetics2022
1068	AKHA47.HO	Akha	AkhaN	Southeast Asia, Asia	Thailand	Modern	Present	Sino-Tibetan	Tibeto-Burman_SEA	Tibeto-Burman_SEA	ChangmaiPLoSGenetics2022
1069	AKHA5.HO	Akha	AkhaN	Southeast Asia, Asia	Thailand	Modern	Present	Sino-Tibetan	Tibeto-Burman_SEA	Tibeto-Burman_SEA	ChangmaiPLoSGenetics2022
1070	AKHA52.HO	Akha	AkhaN	Southeast Asia, Asia	Thailand	Modern	Present	Sino-Tibetan	Tibeto-Burman_SEA	Tibeto-Burman_SEA	ChangmaiPLoSGenetics2022
1071	AKHA53.HO	Akha	AkhaN	Southeast Asia, Asia	Thailand	Modern	Present	Sino-Tibetan	Tibeto-Burman_SEA	Tibeto-Burman_SEA	ChangmaiPLoSGenetics2022
1072	AKHA54.HO	Akha	AkhaN	Southeast Asia, Asia	Thailand	Modern	Present	Sino-Tibetan	Tibeto-Burman_SEA	Tibeto-Burman_SEA	ChangmaiPLoSGenetics2022
1073	AKHA56.HO	Akha	AkhaN	Southeast Asia, Asia	Thailand	Modern	Present	Sino-Tibetan	Tibeto-Burman_SEA	Tibeto-Burman_SEA	ChangmaiPLoSGenetics2022
1074	AKHA57.HO	Akha	AkhaN	Southeast Asia, Asia	Thailand	Modern	Present	Sino-Tibetan	Tibeto-Burman_SEA	Tibeto-Burman_SEA	ChangmaiPLoSGenetics2022
1075	AKHA58.HO	Akha	AkhaN	Southeast Asia, Asia	Thailand	Modern	Present	Sino-Tibetan	Tibeto-Burman_SEA	Tibeto-Burman_SEA	ChangmaiPLoSGenetics2022
1076	AKHA59.HO	Akha	AkhaN	Southeast Asia, Asia	Thailand	Modern	Present	Sino-Tibetan	Tibeto-Burman_SEA	Tibeto-Burman_SEA	ChangmaiPLoSGenetics2022
1077	AKHA60.HO	Akha	AkhaN	Southeast Asia, Asia	Thailand	Modern	Present	Sino-Tibetan	Tibeto-Burman_SEA	Tibeto-Burman_SEA	ChangmaiPLoSGenetics2022
1078	BM02.HO	Qiang.HO	Qiang_Daofu	East Asia, Asia	China	Modern	Present	Sino-Tibetan	Tibeto-Burman_CN	Tibeto-Burman_CN	WangNature2021
1079	BM10.HO	Qiang.HO	Qiang_Daofu	East Asia, Asia	China	Modern	Present	Sino-Tibetan	Tibeto-Burman_CN	Tibeto-Burman_CN	WangNature2021
1080	BM18.HO	Qiang.HO	Qiang_Daofu	East Asia, Asia	China	Modern	Present	Sino-Tibetan	Tibeto-Burman_CN	Tibeto-Burman_CN	WangNature2021
1081	BM21.HO	Qiang.HO	Qiang_Daofu	East Asia, Asia	China	Modern	Present	Sino-Tibetan	Tibeto-Burman_CN	Tibeto-Burman_CN	WangNature2021
1082	BM24.HO	Qiang.HO	Qiang_Daofu	East Asia, Asia	China	Modern	Present	Sino-Tibetan	Tibeto-Burman_CN	Tibeto-Burman_CN	WangNature2021
1083	BM26.HO	Qiang.HO	Qiang_Daofu	East Asia, Asia	China	Modern	Present	Sino-Tibetan	Tibeto-Burman_CN	Tibeto-Burman_CN	WangNature2021
1084	BM27.HO	Qiang.HO	Qiang_Daofu	East Asia, Asia	China	Modern	Present	Sino-Tibetan	Tibeto-Burman_CN	Tibeto-Burman_CN	WangNature2021
1085	BM28.HO	Qiang.HO	Qiang_Daofu	East Asia, Asia	China	Modern	Present	Sino-Tibetan	Tibeto-Burman_CN	Tibeto-Burman_CN	WangNature2021
1086	BM32.HO	Qiang.HO	Qiang_Daofu	East Asia, Asia	China	Modern	Present	Sino-Tibetan	Tibeto-Burman_CN	Tibeto-Burman_CN	WangNature2021
1087	BM37.HO	Qiang.HO	Qiang_Daofu	East Asia, Asia	China	Modern	Present	Sino-Tibetan	Tibeto-Burman_CN	Tibeto-Burman_CN	WangNature2021
1088	BM43.HO	Qiang.HO	Qiang_Daofu	East Asia, Asia	China	Modern	Present	Sino-Tibetan	Tibeto-Burman_CN	Tibeto-Burman_CN	WangNature2021
1089	Burm10.HO	Burmese.HO	Burmese	Southeast Asia, Asia	Myanmar	Modern	Present	Sino-Tibetan	Tibeto-Burman_SEA	Tibeto-Burman_SEA	SkoglundNature2016
1090	Burm12.HO	Burmese.HO	Burmese	Southeast Asia, Asia	Myanmar	Modern	Present	Sino-Tibetan	Tibeto-Burman_SEA	Tibeto-Burman_SEA	SkoglundNature2016
1091	Burm13.HO	Burmese.HO	Burmese	Southeast Asia, Asia	Myanmar	Modern	Present	Sino-Tibetan	Tibeto-Burman_SEA	Tibeto-Burman_SEA	SkoglundNature2016
1092	Burm14.HO	Burmese.HO	Burmese	Southeast Asia, Asia	Myanmar	Modern	Present	Sino-Tibetan	Tibeto-Burman_SEA	Tibeto-Burman_SEA	SkoglundNature2016
1093	Burm15.HO	Burmese.HO	Burmese	Southeast Asia, Asia	Myanmar	Modern	Present	Sino-Tibetan	Tibeto-Burman_SEA	Tibeto-Burman_SEA	SkoglundNature2016
1094	Burm16.HO	Burmese.HO	Burmese	Southeast Asia, Asia	Myanmar	Modern	Present	Sino-Tibetan	Tibeto-Burman_SEA	Tibeto-Burman_SEA	SkoglundNature2016
1095	Burm4.HO	Burmese.HO	Burmese	Southeast Asia, Asia	Myanmar	Modern	Present	Sino-Tibetan	Tibeto-Burman_SEA	Tibeto-Burman_SEA	SkoglundNature2016
1096	Burm7.HO	Burmese.HO	Burmese	Southeast Asia, Asia	Myanmar	Modern	Present	Sino-Tibetan	Tibeto-Burman_SEA	Tibeto-Burman_SEA	SkoglundNature2016
1097	Burm8.HO	Burmese.HO	Burmese	Southeast Asia, Asia	Myanmar	Modern	Present	Sino-Tibetan	Tibeto-Burman_SEA	Tibeto-Burman_SEA	SkoglundNature2016
1098	Burm9.HO	Burmese.HO	Burmese	Southeast Asia, Asia	Myanmar	Modern	Present	Sino-Tibetan	Tibeto-Burman_SEA	Tibeto-Burman_SEA	SkoglundNature2016
1099	Cong410	Cong	Cong	Southeast Asia, Asia	Vietnam	Modern	Present	Sino-Tibetan	Tibeto-Burman_SEA	Tibeto-Burman_SEA	Liu2020
1100	Cong412	Cong	Cong	Southeast Asia, Asia	Vietnam	Modern	Present	Sino-Tibetan	Tibeto-Burman_SEA	Tibeto-Burman_SEA	Liu2020
1101	Cong413	Cong	Cong	Southeast Asia, Asia	Vietnam	Modern	Present	Sino-Tibetan	Tibeto-Burman_SEA	Tibeto-Burman_SEA	Liu2020
1102	Cong414	Cong	Cong	Southeast Asia, Asia	Vietnam	Modern	Present	Sino-Tibetan	Tibeto-Burman_SEA	Tibeto-Burman_SEA	Liu2020
1103	Cong415	Cong	Cong	Southeast Asia, Asia	Vietnam	Modern	Present	Sino-Tibetan	Tibeto-Burman_SEA	Tibeto-Burman_SEA	Liu2020
1104	Cong416	Cong	Cong	Southeast Asia, Asia	Vietnam	Modern	Present	Sino-Tibetan	Tibeto-Burman_SEA	Tibeto-Burman_SEA	Liu2020
1105	Cong420	Cong	Cong	Southeast Asia, Asia	Vietnam	Modern	Present	Sino-Tibetan	Tibeto-Burman_SEA	Tibeto-Burman_SEA	Liu2020
1106	Cong421	Cong	Cong	Southeast Asia, Asia	Vietnam	Modern	Present	Sino-Tibetan	Tibeto-Burman_SEA	Tibeto-Burman_SEA	Liu2020
1107	Cong423	Cong	Cong	Southeast Asia, Asia	Vietnam	Modern	Present	Sino-Tibetan	Tibeto-Burman_SEA	Tibeto-Burman_SEA	Liu2020
1108	Cong424	Cong	Cong	Southeast Asia, Asia	Vietnam	Modern	Present	Sino-Tibetan	Tibeto-Burman_SEA	Tibeto-Burman_SEA	Liu2020
1109	Cong425	Cong	Cong	Southeast Asia, Asia	Vietnam	Modern	Present	Sino-Tibetan	Tibeto-Burman_SEA	Tibeto-Burman_SEA	Liu2020
1110	DBA01.HO	Qiang.HO	Qiang_Danba	East Asia, Asia	China	Modern	Present	Sino-Tibetan	Tibeto-Burman_CN	Tibeto-Burman_CN	WangNature2021
1111	DBA017.HO	Qiang.HO	Qiang_Danba	East Asia, Asia	China	Modern	Present	Sino-Tibetan	Tibeto-Burman_CN	Tibeto-Burman_CN	WangNature2021
1112	DBA018.HO	Qiang.HO	Qiang_Danba	East Asia, Asia	China	Modern	Present	Sino-Tibetan	Tibeto-Burman_CN	Tibeto-Burman_CN	WangNature2021
1113	DBA021.HO	Qiang.HO	Qiang_Danba	East Asia, Asia	China	Modern	Present	Sino-Tibetan	Tibeto-Burman_CN	Tibeto-Burman_CN	WangNature2021
1114	DBA19.HO	Qiang.HO	Qiang_Danba	East Asia, Asia	China	Modern	Present	Sino-Tibetan	Tibeto-Burman_CN	Tibeto-Burman_CN	WangNature2021
1115	DBB001.HO	Qiang.HO	Qiang_Danba	East Asia, Asia	China	Modern	Present	Sino-Tibetan	Tibeto-Burman_CN	Tibeto-Burman_CN	WangNature2021
1116	DBB002.HO	Qiang.HO	Qiang_Danba	East Asia, Asia	China	Modern	Present	Sino-Tibetan	Tibeto-Burman_CN	Tibeto-Burman_CN	WangNature2021
1117	DBB006.HO	Qiang.HO	Qiang_Danba	East Asia, Asia	China	Modern	Present	Sino-Tibetan	Tibeto-Burman_CN	Tibeto-Burman_CN	WangNature2021
1118	DBB007.HO	Qiang.HO	Qiang_Danba	East Asia, Asia	China	Modern	Present	Sino-Tibetan	Tibeto-Burman_CN	Tibeto-Burman_CN	WangNature2021
1119	EBK102.HO	Karen_Sgaw.HO	KarenSkaw2N	Southeast Asia, Asia	Thailand	Modern	Present	Sino-Tibetan	Tibeto-Burman_SEA	Tibeto-Burman_SEA	ChangmaiPLoSGenetics2022
1120	EBK104.HO	Karen_Sgaw.HO	KarenSkaw2N	Southeast Asia, Asia	Thailand	Modern	Present	Sino-Tibetan	Tibeto-Burman_SEA	Tibeto-Burman_SEA	ChangmaiPLoSGenetics2022
1121	EBK108.HO	Karen_Sgaw.HO	KarenSkaw2N	Southeast Asia, Asia	Thailand	Modern	Present	Sino-Tibetan	Tibeto-Burman_SEA	Tibeto-Burman_SEA	ChangmaiPLoSGenetics2022
1122	EBK113.HO	Karen_Sgaw.HO	KarenSkaw2N	Southeast Asia, Asia	Thailand	Modern	Present	Sino-Tibetan	Tibeto-Burman_SEA	Tibeto-Burman_SEA	ChangmaiPLoSGenetics2022
1123	EBK114.HO	Karen_Sgaw.HO	KarenSkaw2N	Southeast Asia, Asia	Thailand	Modern	Present	Sino-Tibetan	Tibeto-Burman_SEA	Tibeto-Burman_SEA	ChangmaiPLoSGenetics2022
1124	EBK115.HO	Karen_Sgaw.HO	KarenSkaw2N	Southeast Asia, Asia	Thailand	Modern	Present	Sino-Tibetan	Tibeto-Burman_SEA	Tibeto-Burman_SEA	ChangmaiPLoSGenetics2022
1125	EBK123.HO	Karen_Sgaw.HO	KarenSkaw2N	Southeast Asia, Asia	Thailand	Modern	Present	Sino-Tibetan	Tibeto-Burman_SEA	Tibeto-Burman_SEA	ChangmaiPLoSGenetics2022
1126	EBK124.HO	Karen_Sgaw.HO	KarenSkaw2N	Southeast Asia, Asia	Thailand	Modern	Present	Sino-Tibetan	Tibeto-Burman_SEA	Tibeto-Burman_SEA	ChangmaiPLoSGenetics2022
1127	EBK129.HO	Karen_Sgaw.HO	KarenSkaw2N	Southeast Asia, Asia	Thailand	Modern	Present	Sino-Tibetan	Tibeto-Burman_SEA	Tibeto-Burman_SEA	ChangmaiPLoSGenetics2022
1128	EBK131.HO	Karen_Sgaw.HO	KarenSkaw2N	Southeast Asia, Asia	Thailand	Modern	Present	Sino-Tibetan	Tibeto-Burman_SEA	Tibeto-Burman_SEA	ChangmaiPLoSGenetics2022
1129	EMS301	KarenPwo	KarenPwoN	Southeast Asia, Asia	Thailand	Modern	Present	Sino-Tibetan	Tibeto-Burman_SEA	Tibeto-Burman_SEA	Kutanan2021
1130	EMS305	KarenPwo	KarenPwoN	Southeast Asia, Asia	Thailand	Modern	Present	Sino-Tibetan	Tibeto-Burman_SEA	Tibeto-Burman_SEA	Kutanan2021
1131	EMS306	KarenPwo	KarenPwoN	Southeast Asia, Asia	Thailand	Modern	Present	Sino-Tibetan	Tibeto-Burman_SEA	Tibeto-Burman_SEA	Kutanan2021
1132	EMS308	KarenPwo	KarenPwoN	Southeast Asia, Asia	Thailand	Modern	Present	Sino-Tibetan	Tibeto-Burman_SEA	Tibeto-Burman_SEA	Kutanan2021
1133	EMS309	KarenPwo	KarenPwoN	Southeast Asia, Asia	Thailand	Modern	Present	Sino-Tibetan	Tibeto-Burman_SEA	Tibeto-Burman_SEA	Kutanan2021
1134	EMS313	KarenPwo	KarenPwoN	Southeast Asia, Asia	Thailand	Modern	Present	Sino-Tibetan	Tibeto-Burman_SEA	Tibeto-Burman_SEA	Kutanan2021
1135	EMS314	KarenPwo	KarenPwoN	Southeast Asia, Asia	Thailand	Modern	Present	Sino-Tibetan	Tibeto-Burman_SEA	Tibeto-Burman_SEA	Kutanan2021
1136	EMS316	KarenPwo	KarenPwoN	Southeast Asia, Asia	Thailand	Modern	Present	Sino-Tibetan	Tibeto-Burman_SEA	Tibeto-Burman_SEA	Kutanan2021
1137	EMS318	KarenPwo	KarenPwoN	Southeast Asia, Asia	Thailand	Modern	Present	Sino-Tibetan	Tibeto-Burman_SEA	Tibeto-Burman_SEA	Kutanan2021
1138	EMS322	KarenPwo	KarenPwoN	Southeast Asia, Asia	Thailand	Modern	Present	Sino-Tibetan	Tibeto-Burman_SEA	Tibeto-Burman_SEA	Kutanan2021
1139	EPB501	KarenPadaung	KarenPadaungN	Southeast Asia, Asia	Thailand	Modern	Present	Sino-Tibetan	Tibeto-Burman_SEA	Tibeto-Burman_SEA	Kutanan2021
1140	EPB504	KarenPadaung	KarenPadaungN	Southeast Asia, Asia	Thailand	Modern	Present	Sino-Tibetan	Tibeto-Burman_SEA	Tibeto-Burman_SEA	Kutanan2021
1141	EPB507	KarenPadaung	KarenPadaungN	Southeast Asia, Asia	Thailand	Modern	Present	Sino-Tibetan	Tibeto-Burman_SEA	Tibeto-Burman_SEA	Kutanan2021
1142	EPB508	KarenPadaung	KarenPadaungN	Southeast Asia, Asia	Thailand	Modern	Present	Sino-Tibetan	Tibeto-Burman_SEA	Tibeto-Burman_SEA	Kutanan2021
1143	EPB511	KarenPadaung	KarenPadaungN	Southeast Asia, Asia	Thailand	Modern	Present	Sino-Tibetan	Tibeto-Burman_SEA	Tibeto-Burman_SEA	Kutanan2021
1144	EPB516	KarenPadaung	KarenPadaungN	Southeast Asia, Asia	Thailand	Modern	Present	Sino-Tibetan	Tibeto-Burman_SEA	Tibeto-Burman_SEA	Kutanan2021
1145	EPB522	KarenPadaung	KarenPadaungN	Southeast Asia, Asia	Thailand	Modern	Present	Sino-Tibetan	Tibeto-Burman_SEA	Tibeto-Burman_SEA	Kutanan2021
1146	EPB523	KarenPadaung	KarenPadaungN	Southeast Asia, Asia	Thailand	Modern	Present	Sino-Tibetan	Tibeto-Burman_SEA	Tibeto-Burman_SEA	Kutanan2021
1147	EPB525	KarenPadaung	KarenPadaungN	Southeast Asia, Asia	Thailand	Modern	Present	Sino-Tibetan	Tibeto-Burman_SEA	Tibeto-Burman_SEA	Kutanan2021
1148	EPB528	KarenPadaung	KarenPadaungN	Southeast Asia, Asia	Thailand	Modern	Present	Sino-Tibetan	Tibeto-Burman_SEA	Tibeto-Burman_SEA	Kutanan2021
1149	GN01.HO	Tibetan.HO	Tibetan_Gannan	East Asia, Asia	China	Modern	Present	Sino-Tibetan	Tibeto-Burman_CN	Tibeto-Burman_CN	WangNature2021
1150	GN03.HO	Tibetan.HO	Tibetan_Gannan	East Asia, Asia	China	Modern	Present	Sino-Tibetan	Tibeto-Burman_CN	Tibeto-Burman_CN	WangNature2021
1151	GN10.HO	Tibetan.HO	Tibetan_Gannan	East Asia, Asia	China	Modern	Present	Sino-Tibetan	Tibeto-Burman_CN	Tibeto-Burman_CN	WangNature2021
1152	GN17.HO	Tibetan.HO	Tibetan_Gannan	East Asia, Asia	China	Modern	Present	Sino-Tibetan	Tibeto-Burman_CN	Tibeto-Burman_CN	WangNature2021
1153	GN19.HO	Tibetan.HO	Tibetan_Gannan	East Asia, Asia	China	Modern	Present	Sino-Tibetan	Tibeto-Burman_CN	Tibeto-Burman_CN	WangNature2021
1154	Gu18.HO	Gurung.HO	Gurung	South Asia, Asia	Nepal	Modern	Present	Sino-Tibetan	Tibeto-Burman_CN	Tibeto-Burman_CN	WangNature2021
1155	Gu22.HO	Gurung.HO	Gurung	South Asia, Asia	Nepal	Modern	Present	Sino-Tibetan	Tibeto-Burman_CN	Tibeto-Burman_CN	WangNature2021
1156	Gu24.HO	Gurung.HO	Gurung	South Asia, Asia	Nepal	Modern	Present	Sino-Tibetan	Tibeto-Burman_CN	Tibeto-Burman_CN	WangNature2021
1157	Gu26.HO	Gurung.HO	Gurung	South Asia, Asia	Nepal	Modern	Present	Sino-Tibetan	Tibeto-Burman_CN	Tibeto-Burman_CN	WangNature2021
1158	Gu27.HO	Gurung.HO	Gurung	South Asia, Asia	Nepal	Modern	Present	Sino-Tibetan	Tibeto-Burman_CN	Tibeto-Burman_CN	WangNature2021
1159	Han115.HO	Han_Shanxi.HO	Han_Shanxi	East Asia, Asia	China	Modern	Present	Sino-Tibetan	Sinitic	Sinitic	WangNature2021
1160	Han1207.HO	Han_Guangdong.HO	Han_Guangdong	East Asia, Asia	China	Modern	Present	Sino-Tibetan	Sinitic	Sinitic	WangNature2021
1161	Han1226.HO	Han_Henan.HO	Han_Henan	East Asia, Asia	China	Modern	Present	Sino-Tibetan	Sinitic	Sinitic	WangNature2021
1162	Han1235.HO	Han_Guangdong.HO	Han_Guangdong	East Asia, Asia	China	Modern	Present	Sino-Tibetan	Sinitic	Sinitic	WangNature2021
1163	Han1243.HO	Han_Henan.HO	Han_Henan	East Asia, Asia	China	Modern	Present	Sino-Tibetan	Sinitic	Sinitic	WangNature2021
1164	Han1329.HO	Han_Shandong.HO	Han_Shandong	East Asia, Asia	China	Modern	Present	Sino-Tibetan	Sinitic	Sinitic	WangNature2021
1165	Han1415.HO	Han_Guangdong.HO	Han_Guangdong	East Asia, Asia	China	Modern	Present	Sino-Tibetan	Sinitic	Sinitic	WangNature2021
1166	Han1432.HO	Han_Guangdong.HO	Han_Guangdong	East Asia, Asia	China	Modern	Present	Sino-Tibetan	Sinitic	Sinitic	WangNature2021
1167	Han1434.HO	Han_Guangdong.HO	Han_Guangdong	East Asia, Asia	China	Modern	Present	Sino-Tibetan	Sinitic	Sinitic	WangNature2021
1168	Han1452.HO	Han_Jiangsu.HO	Han_Jiangsu	East Asia, Asia	China	Modern	Present	Sino-Tibetan	Sinitic	Sinitic	WangNature2021
1169	Han1467.HO	Han_Fujian.HO	Han_Fujian	East Asia, Asia	China	Modern	Present	Sino-Tibetan	Sinitic	Sinitic	WangNature2021
1170	Han1603.HO	Han_Shanxi.HO	Han_Shanxi	East Asia, Asia	China	Modern	Present	Sino-Tibetan	Sinitic	Sinitic	WangNature2021
1171	Han1616.HO	Han_Shandong.HO	Han_Shandong	East Asia, Asia	China	Modern	Present	Sino-Tibetan	Sinitic	Sinitic	WangNature2021
1172	Han1619.HO	Han_Fujian.HO	Han_Fujian	East Asia, Asia	China	Modern	Present	Sino-Tibetan	Sinitic	Sinitic	WangNature2021
1173	Han1709.HO	Han_Sichuan.HO	Han_Sichuan	East Asia, Asia	China	Modern	Present	Sino-Tibetan	Sinitic	Sinitic	WangNature2021
1174	Han1713.HO	Han_Henan.HO	Han_Henan	East Asia, Asia	China	Modern	Present	Sino-Tibetan	Sinitic	Sinitic	WangNature2021
1175	Han1714.HO	Han_Henan.HO	Han_Henan	East Asia, Asia	China	Modern	Present	Sino-Tibetan	Sinitic	Sinitic	WangNature2021
1176	Han1840.HO	Han_Shandong.HO	Han_Shandong	East Asia, Asia	China	Modern	Present	Sino-Tibetan	Sinitic	Sinitic	WangNature2021
1177	Han1843.HO	Han_Shanxi.HO	Han_Shanxi	East Asia, Asia	China	Modern	Present	Sino-Tibetan	Sinitic	Sinitic	WangNature2021
1178	Han1896.HO	Han_Shandong.HO	Han_Shandong	East Asia, Asia	China	Modern	Present	Sino-Tibetan	Sinitic	Sinitic	WangNature2021
1179	Han1897.HO	Han_Shanxi.HO	Han_Shanxi	East Asia, Asia	China	Modern	Present	Sino-Tibetan	Sinitic	Sinitic	WangNature2021
1180	Han1899.HO	Han_Shanxi.HO	Han_Shanxi	East Asia, Asia	China	Modern	Present	Sino-Tibetan	Sinitic	Sinitic	WangNature2021
1181	Han1900.HO	Han_Fujian.HO	Han_Fujian	East Asia, Asia	China	Modern	Present	Sino-Tibetan	Sinitic	Sinitic	WangNature2021
1182	Han1916.HO	Han_Shandong.HO	Han_Shandong	East Asia, Asia	China	Modern	Present	Sino-Tibetan	Sinitic	Sinitic	WangNature2021
1183	Han1917.HO	Han_Sichuan.HO	Han_Sichuan	East Asia, Asia	China	Modern	Present	Sino-Tibetan	Sinitic	Sinitic	WangNature2021
1184	Han192.HO	Han_Zhejiang.HO	Han_Zhejiang	East Asia, Asia	China	Modern	Present	Sino-Tibetan	Sinitic	Sinitic	WangNature2021
1185	Han1934.HO	Han_Fujian.HO	Han_Fujian	East Asia, Asia	China	Modern	Present	Sino-Tibetan	Sinitic	Sinitic	WangNature2021
1186	Han1962.HO	Han_Jiangsu.HO	Han_Jiangsu	East Asia, Asia	China	Modern	Present	Sino-Tibetan	Sinitic	Sinitic	WangNature2021
1187	Han1968.HO	Han_Chongqing.HO	Han_Chongqing	East Asia, Asia	China	Modern	Present	Sino-Tibetan	Sinitic	Sinitic	WangNature2021
1188	Han1970.HO	Han_Shanxi.HO	Han_Shanxi	East Asia, Asia	China	Modern	Present	Sino-Tibetan	Sinitic	Sinitic	WangNature2021
1189	Han1978.HO	Han_Shandong.HO	Han_Shandong	East Asia, Asia	China	Modern	Present	Sino-Tibetan	Sinitic	Sinitic	WangNature2021
1190	Han1994.HO	Han_Fujian.HO	Han_Fujian	East Asia, Asia	China	Modern	Present	Sino-Tibetan	Sinitic	Sinitic	WangNature2021
1191	Han2044.HO	Han_Sichuan.HO	Han_Sichuan	East Asia, Asia	China	Modern	Present	Sino-Tibetan	Sinitic	Sinitic	WangNature2021
1192	Han2054.HO	Han_Jiangsu.HO	Han_Jiangsu	East Asia, Asia	China	Modern	Present	Sino-Tibetan	Sinitic	Sinitic	WangNature2021
1193	Han2057.HO	Han_Jiangsu.HO	Han_Jiangsu	East Asia, Asia	China	Modern	Present	Sino-Tibetan	Sinitic	Sinitic	WangNature2021
1194	Han2058.HO	Han_Jiangsu.HO	Han_Jiangsu	East Asia, Asia	China	Modern	Present	Sino-Tibetan	Sinitic	Sinitic	WangNature2021
1195	Han2076.HO	Han_Jiangsu.HO	Han_Jiangsu	East Asia, Asia	China	Modern	Present	Sino-Tibetan	Sinitic	Sinitic	WangNature2021
1196	Han2087.HO	Han_Guangdong.HO	Han_Guangdong	East Asia, Asia	China	Modern	Present	Sino-Tibetan	Sinitic	Sinitic	WangNature2021
1197	Han2088.HO	Han_Guangdong.HO	Han_Guangdong	East Asia, Asia	China	Modern	Present	Sino-Tibetan	Sinitic	Sinitic	WangNature2021
1198	Han2090.HO	Han_Jiangsu.HO	Han_Jiangsu	East Asia, Asia	China	Modern	Present	Sino-Tibetan	Sinitic	Sinitic	WangNature2021
1199	Han2145.HO	Han_Sichuan.HO	Han_Sichuan	East Asia, Asia	China	Modern	Present	Sino-Tibetan	Sinitic	Sinitic	WangNature2021
1200	Han2147.HO	Han_Sichuan.HO	Han_Sichuan	East Asia, Asia	China	Modern	Present	Sino-Tibetan	Sinitic	Sinitic	WangNature2021
1201	Han2150.HO	Han_Chongqing.HO	Han_Chongqing	East Asia, Asia	China	Modern	Present	Sino-Tibetan	Sinitic	Sinitic	WangNature2021
1202	Han2151.HO	Han_Sichuan.HO	Han_Sichuan	East Asia, Asia	China	Modern	Present	Sino-Tibetan	Sinitic	Sinitic	WangNature2021
1203	Han2155.HO	Han_Sichuan.HO	Han_Sichuan	East Asia, Asia	China	Modern	Present	Sino-Tibetan	Sinitic	Sinitic	WangNature2021
1204	Han2161.HO	Han_Hubei.HO	Han_Hubei	East Asia, Asia	China	Modern	Present	Sino-Tibetan	Sinitic	Sinitic	WangNature2021
1205	Han2162.HO	Han_Hubei.HO	Han_Hubei	East Asia, Asia	China	Modern	Present	Sino-Tibetan	Sinitic	Sinitic	WangNature2021
1206	Han220.HO	Han_Shandong.HO	Han_Shandong	East Asia, Asia	China	Modern	Present	Sino-Tibetan	Sinitic	Sinitic	WangNature2021
1207	Han24.HO	Han_Shanghai.HO	Han_Shanghai	East Asia, Asia	China	Modern	Present	Sino-Tibetan	Sinitic	Sinitic	WangNature2021
1208	Han25.HO	Han_Shandong.HO	Han_Shandong	East Asia, Asia	China	Modern	Present	Sino-Tibetan	Sinitic	Sinitic	WangNature2021
1209	Han278.HO	Han_Zhejiang.HO	Han_Zhejiang	East Asia, Asia	China	Modern	Present	Sino-Tibetan	Sinitic	Sinitic	WangNature2021
1210	Han4.HO	Han_Shandong.HO	Han_Shandong	East Asia, Asia	China	Modern	Present	Sino-Tibetan	Sinitic	Sinitic	WangNature2021
1211	Han496.HO	Han_Shanghai.HO	Han_Shanghai	East Asia, Asia	China	Modern	Present	Sino-Tibetan	Sinitic	Sinitic	WangNature2021
1212	Han516.HO	Han_Chongqing.HO	Han_Chongqing	East Asia, Asia	China	Modern	Present	Sino-Tibetan	Sinitic	Sinitic	WangNature2021
1213	Han53.HO	Han_Zhejiang.HO	Han_Zhejiang	East Asia, Asia	China	Modern	Present	Sino-Tibetan	Sinitic	Sinitic	WangNature2021
1214	Han605.HO	Han_Zhejiang.HO	Han_Zhejiang	East Asia, Asia	China	Modern	Present	Sino-Tibetan	Sinitic	Sinitic	WangNature2021
1215	Han788.HO	Han_Hubei.HO	Han_Hubei	East Asia, Asia	China	Modern	Present	Sino-Tibetan	Sinitic	Sinitic	WangNature2021
1216	Han789.HO	Han_Hubei.HO	Han_Hubei	East Asia, Asia	China	Modern	Present	Sino-Tibetan	Sinitic	Sinitic	WangNature2021
1217	Han790.HO	Han_Shanxi.HO	Han_Shanxi	East Asia, Asia	China	Modern	Present	Sino-Tibetan	Sinitic	Sinitic	WangNature2021
1218	Han853.HO	Han_Shandong.HO	Han_Shandong	East Asia, Asia	China	Modern	Present	Sino-Tibetan	Sinitic	Sinitic	WangNature2021
1219	Han855.HO	Han_Shanxi.HO	Han_Shanxi	East Asia, Asia	China	Modern	Present	Sino-Tibetan	Sinitic	Sinitic	WangNature2021
1220	Han874.HO	Han_Hubei.HO	Han_Hubei	East Asia, Asia	China	Modern	Present	Sino-Tibetan	Sinitic	Sinitic	WangNature2021
1221	Han894.HO	Han_Henan.HO	Han_Henan	East Asia, Asia	China	Modern	Present	Sino-Tibetan	Sinitic	Sinitic	WangNature2021
1222	Han993.HO	Han_Zhejiang.HO	Han_Zhejiang	East Asia, Asia	China	Modern	Present	Sino-Tibetan	Sinitic	Sinitic	WangNature2021
1223	HaNhi315	Hanhi	Hanhi	Southeast Asia, Asia	Vietnam	Modern	Present	Sino-Tibetan	Tibeto-Burman_SEA	Tibeto-Burman_SEA	Liu2020
1224	HaNhi317	Hanhi	Hanhi	Southeast Asia, Asia	Vietnam	Modern	Present	Sino-Tibetan	Tibeto-Burman_SEA	Tibeto-Burman_SEA	Liu2020
1225	HaNhi319	Hanhi	Hanhi	Southeast Asia, Asia	Vietnam	Modern	Present	Sino-Tibetan	Tibeto-Burman_SEA	Tibeto-Burman_SEA	Liu2020
1226	HaNhi320	Hanhi	Hanhi	Southeast Asia, Asia	Vietnam	Modern	Present	Sino-Tibetan	Tibeto-Burman_SEA	Tibeto-Burman_SEA	Liu2020
1227	HaNhi322	Hanhi	Hanhi	Southeast Asia, Asia	Vietnam	Modern	Present	Sino-Tibetan	Tibeto-Burman_SEA	Tibeto-Burman_SEA	Liu2020
1228	HaNhi323_2	Hanhi	Hanhi	Southeast Asia, Asia	Vietnam	Modern	Present	Sino-Tibetan	Tibeto-Burman_SEA	Tibeto-Burman_SEA	Liu2020
1229	HaNhi328	Hanhi	Hanhi	Southeast Asia, Asia	Vietnam	Modern	Present	Sino-Tibetan	Tibeto-Burman_SEA	Tibeto-Burman_SEA	Liu2020
1230	HaNhi329	Hanhi	Hanhi	Southeast Asia, Asia	Vietnam	Modern	Present	Sino-Tibetan	Tibeto-Burman_SEA	Tibeto-Burman_SEA	Liu2020
1231	HaNhi44	Hanhi	Hanhi	Southeast Asia, Asia	Vietnam	Modern	Present	Sino-Tibetan	Tibeto-Burman_SEA	Tibeto-Burman_SEA	Liu2020
1232	HaNhi45	Hanhi	Hanhi	Southeast Asia, Asia	Vietnam	Modern	Present	Sino-Tibetan	Tibeto-Burman_SEA	Tibeto-Burman_SEA	Liu2020
1233	HaNhi46	Hanhi	Hanhi	Southeast Asia, Asia	Vietnam	Modern	Present	Sino-Tibetan	Tibeto-Burman_SEA	Tibeto-Burman_SEA	Liu2020
1234	HGDP00774.HO	Han.HO	Han	East Asia, Asia	China	Modern	Present	Sino-Tibetan	Sinitic	Sinitic	PattersonGenetics2012
1235	HGDP00775.HO	Han.HO	Han	East Asia, Asia	China	Modern	Present	Sino-Tibetan	Sinitic	Sinitic	PattersonGenetics2012
1236	HGDP00776.HO	Han.HO	Han	East Asia, Asia	China	Modern	Present	Sino-Tibetan	Sinitic	Sinitic	PattersonGenetics2012
1237	HGDP00777.HO	Han.HO	Han	East Asia, Asia	China	Modern	Present	Sino-Tibetan	Sinitic	Sinitic	PattersonGenetics2012
1238	HGDP00779.HO	Han.HO	Han	East Asia, Asia	China	Modern	Present	Sino-Tibetan	Sinitic	Sinitic	PattersonGenetics2012
1239	HGDP00780.HO	Han.HO	Han	East Asia, Asia	China	Modern	Present	Sino-Tibetan	Sinitic	Sinitic	PattersonGenetics2012
1240	HGDP00781.HO	Han.HO	Han	East Asia, Asia	China	Modern	Present	Sino-Tibetan	Sinitic	Sinitic	PattersonGenetics2012
1241	HGDP00782.HO	Han.HO	Han	East Asia, Asia	China	Modern	Present	Sino-Tibetan	Sinitic	Sinitic	PattersonGenetics2012
1242	HGDP00783.HO	Han.HO	Han	East Asia, Asia	China	Modern	Present	Sino-Tibetan	Sinitic	Sinitic	PattersonGenetics2012
1243	HGDP00784.HO	Han.HO	Han	East Asia, Asia	China	Modern	Present	Sino-Tibetan	Sinitic	Sinitic	PattersonGenetics2012
1244	HGDP00785.HO	Han.HO	Han	East Asia, Asia	China	Modern	Present	Sino-Tibetan	Sinitic	Sinitic	PattersonGenetics2012
1245	HGDP00786.HO	Han.HO	Han	East Asia, Asia	China	Modern	Present	Sino-Tibetan	Sinitic	Sinitic	PattersonGenetics2012
1246	HGDP00811.HO	Han.HO	Han	East Asia, Asia	China	Modern	Present	Sino-Tibetan	Sinitic	Sinitic	PattersonGenetics2012
1247	HGDP00812.HO	Han.HO	Han	East Asia, Asia	China	Modern	Present	Sino-Tibetan	Sinitic	Sinitic	PattersonGenetics2012
1248	HGDP00813.HO	Han.HO	Han	East Asia, Asia	China	Modern	Present	Sino-Tibetan	Sinitic	Sinitic	PattersonGenetics2012
1249	HGDP00814.HO	Han.HO	Han	East Asia, Asia	China	Modern	Present	Sino-Tibetan	Sinitic	Sinitic	PattersonGenetics2012
1250	HGDP00815.HO	Han.HO	Han	East Asia, Asia	China	Modern	Present	Sino-Tibetan	Sinitic	Sinitic	PattersonGenetics2012
1251	HGDP00817.HO	Han.HO	Han	East Asia, Asia	China	Modern	Present	Sino-Tibetan	Sinitic	Sinitic	PattersonGenetics2012
1252	HGDP00818.HO	Han.HO	Han	East Asia, Asia	China	Modern	Present	Sino-Tibetan	Sinitic	Sinitic	PattersonGenetics2012
1253	HGDP00819.HO	Han.HO	Han	East Asia, Asia	China	Modern	Present	Sino-Tibetan	Sinitic	Sinitic	PattersonGenetics2012
1254	HGDP00820.HO	Han.HO	Han	East Asia, Asia	China	Modern	Present	Sino-Tibetan	Sinitic	Sinitic	PattersonGenetics2012
1255	HGDP00821.HO	Han.HO	Han	East Asia, Asia	China	Modern	Present	Sino-Tibetan	Sinitic	Sinitic	PattersonGenetics2012
1256	HGDP00822.HO	Han.HO	Han	East Asia, Asia	China	Modern	Present	Sino-Tibetan	Sinitic	Sinitic	PattersonGenetics2012
1257	HGDP00971.HO	Han.HO	Han	East Asia, Asia	China	Modern	Present	Sino-Tibetan	Sinitic	Sinitic	PattersonGenetics2012
1258	HGDP00972.HO	Han.HO	Han	East Asia, Asia	China	Modern	Present	Sino-Tibetan	Sinitic	Sinitic	PattersonGenetics2012
1259	HGDP00973.HO	Han.HO	Han	East Asia, Asia	China	Modern	Present	Sino-Tibetan	Sinitic	Sinitic	PattersonGenetics2012
1260	HGDP00974.HO	Han.HO	Han	East Asia, Asia	China	Modern	Present	Sino-Tibetan	Sinitic	Sinitic	PattersonGenetics2012
1261	HGDP00975.HO	Han.HO	Han	East Asia, Asia	China	Modern	Present	Sino-Tibetan	Sinitic	Sinitic	PattersonGenetics2012
1262	HGDP00976.HO	Han.HO	Han	East Asia, Asia	China	Modern	Present	Sino-Tibetan	Sinitic	Sinitic	PattersonGenetics2012
1263	HGDP00977.HO	Han.HO	Han	East Asia, Asia	China	Modern	Present	Sino-Tibetan	Sinitic	Sinitic	PattersonGenetics2012
1264	HGDP01021.HO	Han.HO	Han	East Asia, Asia	China	Modern	Present	Sino-Tibetan	Sinitic	Sinitic	PattersonGenetics2012
1265	HGDP01023.HO	Han.HO	Han	East Asia, Asia	China	Modern	Present	Sino-Tibetan	Sinitic	Sinitic	PattersonGenetics2012
1266	HGDP01024.HO	Han.HO	Han	East Asia, Asia	China	Modern	Present	Sino-Tibetan	Sinitic	Sinitic	PattersonGenetics2012
1267	HGDP01095.HO	Tujia.HO	Tujia	East Asia, Asia	China	Modern	Present	Sino-Tibetan	Tibeto-Burman_CN	Tibeto-Burman_SEA	PattersonGenetics2012
1268	HGDP01096.HO	Tujia.HO	Tujia	East Asia, Asia	China	Modern	Present	Sino-Tibetan	Tibeto-Burman_CN	Tibeto-Burman_SEA	PattersonGenetics2012
1269	HGDP01097.HO	Tujia.HO	Tujia	East Asia, Asia	China	Modern	Present	Sino-Tibetan	Tibeto-Burman_CN	Tibeto-Burman_SEA	PattersonGenetics2012
1270	HGDP01098.HO	Tujia.HO	Tujia	East Asia, Asia	China	Modern	Present	Sino-Tibetan	Tibeto-Burman_CN	Tibeto-Burman_SEA	PattersonGenetics2012
1271	HGDP01099.HO	Tujia.HO	Tujia	East Asia, Asia	China	Modern	Present	Sino-Tibetan	Tibeto-Burman_CN	Tibeto-Burman_SEA	PattersonGenetics2012
1272	HGDP01100.HO	Tujia.HO	Tujia	East Asia, Asia	China	Modern	Present	Sino-Tibetan	Tibeto-Burman_CN	Tibeto-Burman_SEA	PattersonGenetics2012
1273	HGDP01101.HO	Tujia.HO	Tujia	East Asia, Asia	China	Modern	Present	Sino-Tibetan	Tibeto-Burman_CN	Tibeto-Burman_SEA	PattersonGenetics2012
1274	HGDP01102.HO	Tujia.HO	Tujia	East Asia, Asia	China	Modern	Present	Sino-Tibetan	Tibeto-Burman_CN	Tibeto-Burman_SEA	PattersonGenetics2012
1275	HGDP01103.HO	Tujia.HO	Tujia	East Asia, Asia	China	Modern	Present	Sino-Tibetan	Tibeto-Burman_CN	Tibeto-Burman_SEA	PattersonGenetics2012
1276	HGDP01104.HO	Tujia.HO	Tujia	East Asia, Asia	China	Modern	Present	Sino-Tibetan	Tibeto-Burman_CN	Tibeto-Burman_SEA	PattersonGenetics2012
1277	HGDP01179.HO	Yi.HO	Yi	East Asia, Asia	China	Modern	Present	Sino-Tibetan	Tibeto-Burman_CN	Tibeto-Burman_SEA	PattersonGenetics2012
1278	HGDP01180.HO	Yi.HO	Yi	East Asia, Asia	China	Modern	Present	Sino-Tibetan	Tibeto-Burman_CN	Tibeto-Burman_SEA	PattersonGenetics2012
1279	HGDP01181.HO	Yi.HO	Yi	East Asia, Asia	China	Modern	Present	Sino-Tibetan	Tibeto-Burman_CN	Tibeto-Burman_SEA	PattersonGenetics2012
1280	HGDP01182.HO	Yi.HO	Yi	East Asia, Asia	China	Modern	Present	Sino-Tibetan	Tibeto-Burman_CN	Tibeto-Burman_SEA	PattersonGenetics2012
1281	HGDP01183.HO	Yi.HO	Yi	East Asia, Asia	China	Modern	Present	Sino-Tibetan	Tibeto-Burman_CN	Tibeto-Burman_SEA	PattersonGenetics2012
1282	HGDP01184.HO	Yi.HO	Yi	East Asia, Asia	China	Modern	Present	Sino-Tibetan	Tibeto-Burman_CN	Tibeto-Burman_SEA	PattersonGenetics2012
1283	HGDP01185.HO	Yi.HO	Yi	East Asia, Asia	China	Modern	Present	Sino-Tibetan	Tibeto-Burman_CN	Tibeto-Burman_SEA	PattersonGenetics2012
1284	HGDP01186.HO	Yi.HO	Yi	East Asia, Asia	China	Modern	Present	Sino-Tibetan	Tibeto-Burman_CN	Tibeto-Burman_SEA	PattersonGenetics2012
1285	HGDP01187.HO	Yi.HO	Yi	East Asia, Asia	China	Modern	Present	Sino-Tibetan	Tibeto-Burman_CN	Tibeto-Burman_SEA	PattersonGenetics2012
1286	HGDP01188.HO	Yi.HO	Yi	East Asia, Asia	China	Modern	Present	Sino-Tibetan	Tibeto-Burman_CN	Tibeto-Burman_SEA	PattersonGenetics2012
1287	HGDP01287.HO	Han.HO	Han	East Asia, Asia	China	Modern	Present	Sino-Tibetan	Sinitic	Sinitic	PattersonGenetics2012
1288	HGDP01288.HO	Han.HO	Han	East Asia, Asia	China	Modern	Present	Sino-Tibetan	Sinitic	Sinitic	PattersonGenetics2012
1289	HGDP01289.HO	Han.HO	Han	East Asia, Asia	China	Modern	Present	Sino-Tibetan	Sinitic	Sinitic	PattersonGenetics2012
1290	HGDP01290.HO	Han.HO	Han	East Asia, Asia	China	Modern	Present	Sino-Tibetan	Sinitic	Sinitic	PattersonGenetics2012
1291	HGDP01291.HO	Han.HO	Han	East Asia, Asia	China	Modern	Present	Sino-Tibetan	Sinitic	Sinitic	PattersonGenetics2012
1292	HGDP01292.HO	Han.HO	Han	East Asia, Asia	China	Modern	Present	Sino-Tibetan	Sinitic	Sinitic	PattersonGenetics2012
1293	HGDP01293.HO	Han.HO	Han	East Asia, Asia	China	Modern	Present	Sino-Tibetan	Sinitic	Sinitic	PattersonGenetics2012
1294	HGDP01294.HO	Han.HO	Han	East Asia, Asia	China	Modern	Present	Sino-Tibetan	Sinitic	Sinitic	PattersonGenetics2012
1295	HGDP01295.HO	Han.HO	Han	East Asia, Asia	China	Modern	Present	Sino-Tibetan	Sinitic	Sinitic	PattersonGenetics2012
1296	HGDP01296.HO	Han.HO	Han	East Asia, Asia	China	Modern	Present	Sino-Tibetan	Sinitic	Sinitic	PattersonGenetics2012
1297	HGDP01317.HO	China_Lahu.HO	Lahu_CN	East Asia, Asia	China	Modern	Present	Sino-Tibetan	Tibeto-Burman_SEA	Tibeto-Burman_CN	PattersonGenetics2012
1298	HGDP01318.HO	China_Lahu.HO	Lahu_CN	East Asia, Asia	China	Modern	Present	Sino-Tibetan	Tibeto-Burman_SEA	Tibeto-Burman_CN	PattersonGenetics2012
1299	HGDP01319.HO	China_Lahu.HO	Lahu_CN	East Asia, Asia	China	Modern	Present	Sino-Tibetan	Tibeto-Burman_SEA	Tibeto-Burman_CN	PattersonGenetics2012
1300	HGDP01320.HO	China_Lahu.HO	Lahu_CN	East Asia, Asia	China	Modern	Present	Sino-Tibetan	Tibeto-Burman_SEA	Tibeto-Burman_CN	PattersonGenetics2012
1301	HGDP01321.HO	China_Lahu.HO	Lahu_CN	East Asia, Asia	China	Modern	Present	Sino-Tibetan	Tibeto-Burman_SEA	Tibeto-Burman_CN	PattersonGenetics2012
1302	HGDP01322.HO	China_Lahu.HO	Lahu_CN	East Asia, Asia	China	Modern	Present	Sino-Tibetan	Tibeto-Burman_SEA	Tibeto-Burman_CN	PattersonGenetics2012
1303	HGDP01323.HO	China_Lahu.HO	Lahu_CN	East Asia, Asia	China	Modern	Present	Sino-Tibetan	Tibeto-Burman_SEA	Tibeto-Burman_CN	PattersonGenetics2012
1304	HGDP01326.HO	China_Lahu.HO	Lahu_CN	East Asia, Asia	China	Modern	Present	Sino-Tibetan	Tibeto-Burman_SEA	Tibeto-Burman_CN	PattersonGenetics2012
1305	HGDP01337.HO	Naxi.HO	Naxi	East Asia, Asia	China	Modern	Present	Sino-Tibetan	Tibeto-Burman_SEA	Tibeto-Burman_SEA	PattersonGenetics2012
1306	HGDP01338.HO	Naxi.HO	Naxi	East Asia, Asia	China	Modern	Present	Sino-Tibetan	Tibeto-Burman_SEA	Tibeto-Burman_SEA	PattersonGenetics2012
1307	HGDP01339.HO	Naxi.HO	Naxi	East Asia, Asia	China	Modern	Present	Sino-Tibetan	Tibeto-Burman_SEA	Tibeto-Burman_SEA	PattersonGenetics2012
1308	HGDP01340.HO	Naxi.HO	Naxi	East Asia, Asia	China	Modern	Present	Sino-Tibetan	Tibeto-Burman_SEA	Tibeto-Burman_SEA	PattersonGenetics2012
1309	HGDP01341.HO	Naxi.HO	Naxi	East Asia, Asia	China	Modern	Present	Sino-Tibetan	Tibeto-Burman_SEA	Tibeto-Burman_SEA	PattersonGenetics2012
1310	HGDP01342.HO	Naxi.HO	Naxi	East Asia, Asia	China	Modern	Present	Sino-Tibetan	Tibeto-Burman_SEA	Tibeto-Burman_SEA	PattersonGenetics2012
1311	HGDP01344.HO	Naxi.HO	Naxi	East Asia, Asia	China	Modern	Present	Sino-Tibetan	Tibeto-Burman_SEA	Tibeto-Burman_SEA	PattersonGenetics2012
1312	HGDP01345.HO	Naxi.HO	Naxi	East Asia, Asia	China	Modern	Present	Sino-Tibetan	Tibeto-Burman_SEA	Tibeto-Burman_SEA	PattersonGenetics2012
1313	HGDP01346.HO	Naxi.HO	Naxi	East Asia, Asia	China	Modern	Present	Sino-Tibetan	Tibeto-Burman_SEA	Tibeto-Burman_SEA	PattersonGenetics2012
1314	KR104	KarenSkaw	KarenSkawN	Southeast Asia, Asia	Thailand	Modern	Present	Sino-Tibetan	Tibeto-Burman_SEA	Tibeto-Burman_SEA	Kutanan2021
1315	KR105	KarenSkaw	KarenSkawN	Southeast Asia, Asia	Thailand	Modern	Present	Sino-Tibetan	Tibeto-Burman_SEA	Tibeto-Burman_SEA	Kutanan2021
1316	KR106	KarenSkaw	KarenSkawN	Southeast Asia, Asia	Thailand	Modern	Present	Sino-Tibetan	Tibeto-Burman_SEA	Tibeto-Burman_SEA	Kutanan2021
1317	KR107	KarenSkaw	KarenSkawN	Southeast Asia, Asia	Thailand	Modern	Present	Sino-Tibetan	Tibeto-Burman_SEA	Tibeto-Burman_SEA	Kutanan2021
1318	KR108	KarenSkaw	KarenSkawN	Southeast Asia, Asia	Thailand	Modern	Present	Sino-Tibetan	Tibeto-Burman_SEA	Tibeto-Burman_SEA	Kutanan2021
1319	KR111	KarenSkaw	KarenSkawN	Southeast Asia, Asia	Thailand	Modern	Present	Sino-Tibetan	Tibeto-Burman_SEA	Tibeto-Burman_SEA	Kutanan2021
1320	KR113	KarenSkaw	KarenSkawN	Southeast Asia, Asia	Thailand	Modern	Present	Sino-Tibetan	Tibeto-Burman_SEA	Tibeto-Burman_SEA	Kutanan2021
1321	KR115	KarenSkaw	KarenSkawN	Southeast Asia, Asia	Thailand	Modern	Present	Sino-Tibetan	Tibeto-Burman_SEA	Tibeto-Burman_SEA	Kutanan2021
1322	KR117	KarenSkaw	KarenSkawN	Southeast Asia, Asia	Thailand	Modern	Present	Sino-Tibetan	Tibeto-Burman_SEA	Tibeto-Burman_SEA	Kutanan2021
1323	KR122	KarenSkaw	KarenSkawN	Southeast Asia, Asia	Thailand	Modern	Present	Sino-Tibetan	Tibeto-Burman_SEA	Tibeto-Burman_SEA	Kutanan2021
1324	LaHu347	LahuVN	Lahu_VN	Southeast Asia, Asia	Vietnam	Modern	Present	Sino-Tibetan	Tibeto-Burman_SEA	Tibeto-Burman_SEA	Liu2020
1325	LaHu350	LahuVN	Lahu_VN	Southeast Asia, Asia	Vietnam	Modern	Present	Sino-Tibetan	Tibeto-Burman_SEA	Tibeto-Burman_SEA	Liu2020
1326	LaHu351	LahuVN	Lahu_VN	Southeast Asia, Asia	Vietnam	Modern	Present	Sino-Tibetan	Tibeto-Burman_SEA	Tibeto-Burman_SEA	Liu2020
1327	LaHu352	LahuVN	Lahu_VN	Southeast Asia, Asia	Vietnam	Modern	Present	Sino-Tibetan	Tibeto-Burman_SEA	Tibeto-Burman_SEA	Liu2020
1328	LaHu353	LahuVN	Lahu_VN	Southeast Asia, Asia	Vietnam	Modern	Present	Sino-Tibetan	Tibeto-Burman_SEA	Tibeto-Burman_SEA	Liu2020
1329	LaHu354	LahuVN	Lahu_VN	Southeast Asia, Asia	Vietnam	Modern	Present	Sino-Tibetan	Tibeto-Burman_SEA	Tibeto-Burman_SEA	Liu2020
1330	LaHu356	LahuVN	Lahu_VN	Southeast Asia, Asia	Vietnam	Modern	Present	Sino-Tibetan	Tibeto-Burman_SEA	Tibeto-Burman_SEA	Liu2020
1331	LaHu360	LahuVN	Lahu_VN	Southeast Asia, Asia	Vietnam	Modern	Present	Sino-Tibetan	Tibeto-Burman_SEA	Tibeto-Burman_SEA	Liu2020
1332	LoLo469	Lolo	Lolo	Southeast Asia, Asia	Vietnam	Modern	Present	Sino-Tibetan	Tibeto-Burman_SEA	Tibeto-Burman_SEA	Liu2020
1333	LoLo472	Lolo	Lolo	Southeast Asia, Asia	Vietnam	Modern	Present	Sino-Tibetan	Tibeto-Burman_SEA	Tibeto-Burman_SEA	Liu2020
1334	LoLo474	Lolo	Lolo	Southeast Asia, Asia	Vietnam	Modern	Present	Sino-Tibetan	Tibeto-Burman_SEA	Tibeto-Burman_SEA	Liu2020
1335	LoLo475	Lolo	Lolo	Southeast Asia, Asia	Vietnam	Modern	Present	Sino-Tibetan	Tibeto-Burman_SEA	Tibeto-Burman_SEA	Liu2020
1336	LoLo476	Lolo	Lolo	Southeast Asia, Asia	Vietnam	Modern	Present	Sino-Tibetan	Tibeto-Burman_SEA	Tibeto-Burman_SEA	Liu2020
1337	LoLo477	Lolo	Lolo	Southeast Asia, Asia	Vietnam	Modern	Present	Sino-Tibetan	Tibeto-Burman_SEA	Tibeto-Burman_SEA	Liu2020
1338	LoLo478	Lolo	Lolo	Southeast Asia, Asia	Vietnam	Modern	Present	Sino-Tibetan	Tibeto-Burman_SEA	Tibeto-Burman_SEA	Liu2020
1339	LoLo479	Lolo	Lolo	Southeast Asia, Asia	Vietnam	Modern	Present	Sino-Tibetan	Tibeto-Burman_SEA	Tibeto-Burman_SEA	Liu2020
1340	LoLo480	Lolo	Lolo	Southeast Asia, Asia	Vietnam	Modern	Present	Sino-Tibetan	Tibeto-Burman_SEA	Tibeto-Burman_SEA	Liu2020
1341	LS01	Lisu	LisuN	Southeast Asia, Asia	Thailand	Modern	Present	Sino-Tibetan	Tibeto-Burman_SEA	Tibeto-Burman_SEA	Kutanan2021
1342	LS02	Lisu	LisuN	Southeast Asia, Asia	Thailand	Modern	Present	Sino-Tibetan	Tibeto-Burman_SEA	Tibeto-Burman_SEA	Kutanan2021
1343	LS03	Lisu	LisuN	Southeast Asia, Asia	Thailand	Modern	Present	Sino-Tibetan	Tibeto-Burman_SEA	Tibeto-Burman_SEA	Kutanan2021
1344	LS04	Lisu	LisuN	Southeast Asia, Asia	Thailand	Modern	Present	Sino-Tibetan	Tibeto-Burman_SEA	Tibeto-Burman_SEA	Kutanan2021
1345	LS05	Lisu	LisuN	Southeast Asia, Asia	Thailand	Modern	Present	Sino-Tibetan	Tibeto-Burman_SEA	Tibeto-Burman_SEA	Kutanan2021
1346	LS06	Lisu	LisuN	Southeast Asia, Asia	Thailand	Modern	Present	Sino-Tibetan	Tibeto-Burman_SEA	Tibeto-Burman_SEA	Kutanan2021
1347	LS07	Lisu	LisuN	Southeast Asia, Asia	Thailand	Modern	Present	Sino-Tibetan	Tibeto-Burman_SEA	Tibeto-Burman_SEA	Kutanan2021
1348	LS09	Lisu	LisuN	Southeast Asia, Asia	Thailand	Modern	Present	Sino-Tibetan	Tibeto-Burman_SEA	Tibeto-Burman_SEA	Kutanan2021
1349	LS10	Lisu	LisuN	Southeast Asia, Asia	Thailand	Modern	Present	Sino-Tibetan	Tibeto-Burman_SEA	Tibeto-Burman_SEA	Kutanan2021
1350	Ma07.HO	Magar.HO	Magar	South Asia, Asia	Nepal	Modern	Present	Sino-Tibetan	Tibeto-Burman_CN	Tibeto-Burman_CN	WangNature2021
1351	Ma11.HO	Magar.HO	Magar	South Asia, Asia	Nepal	Modern	Present	Sino-Tibetan	Tibeto-Burman_CN	Tibeto-Burman_CN	WangNature2021
1352	Ma23.HO	Magar.HO	Magar	South Asia, Asia	Nepal	Modern	Present	Sino-Tibetan	Austroasiatic	EastAsian_AN	WangNature2021
1353	Ma28.HO	Magar.HO	Magar	South Asia, Asia	Nepal	Modern	Present	Sino-Tibetan	Austroasiatic	EastAsian_AN	WangNature2021
1354	Ma30.HO	Magar.HO	Magar	South Asia, Asia	Nepal	Modern	Present	Sino-Tibetan	Austroasiatic	EastAsian_AN	WangNature2021
1355	Ma41.HO	Magar.HO	Magar	South Asia, Asia	Nepal	Modern	Present	Sino-Tibetan	Austroasiatic	EastAsian_AN	WangNature2021
1356	MB01	Lahu	LahuN	Southeast Asia, Asia	Thailand	Modern	Present	Sino-Tibetan	Tibeto-Burman_SEA	Tibeto-Burman_SEA	Kutanan2021
1357	MB03	Lahu	LahuN	Southeast Asia, Asia	Thailand	Modern	Present	Sino-Tibetan	Tibeto-Burman_SEA	Tibeto-Burman_SEA	Kutanan2021
1358	MB04	Lahu	LahuN	Southeast Asia, Asia	Thailand	Modern	Present	Sino-Tibetan	Tibeto-Burman_SEA	Tibeto-Burman_SEA	Kutanan2021
1359	MB05	Lahu	LahuN	Southeast Asia, Asia	Thailand	Modern	Present	Sino-Tibetan	Tibeto-Burman_SEA	Tibeto-Burman_SEA	Kutanan2021
1360	MB06	Lahu	LahuN	Southeast Asia, Asia	Thailand	Modern	Present	Sino-Tibetan	Tibeto-Burman_SEA	Tibeto-Burman_SEA	Kutanan2021
1361	MB07	Lahu	LahuN	Southeast Asia, Asia	Thailand	Modern	Present	Sino-Tibetan	Tibeto-Burman_SEA	Tibeto-Burman_SEA	Kutanan2021
1362	MB08	Lahu	LahuN	Southeast Asia, Asia	Thailand	Modern	Present	Sino-Tibetan	Tibeto-Burman_SEA	Tibeto-Burman_SEA	Kutanan2021
1363	MB09	Lahu	LahuN	Southeast Asia, Asia	Thailand	Modern	Present	Sino-Tibetan	Tibeto-Burman_SEA	Tibeto-Burman_SEA	Kutanan2021
1364	MB10	Lahu	LahuN	Southeast Asia, Asia	Thailand	Modern	Present	Sino-Tibetan	Tibeto-Burman_SEA	Tibeto-Burman_SEA	Kutanan2021
1365	MR01	Lahu	LahuN	Southeast Asia, Asia	Thailand	Modern	Present	Sino-Tibetan	Tibeto-Burman_SEA	Tibeto-Burman_SEA	Kutanan2021
1366	MR02	Lahu	LahuN	Southeast Asia, Asia	Thailand	Modern	Present	Sino-Tibetan	Tibeto-Burman_SEA	Tibeto-Burman_SEA	Kutanan2021
1367	MR03	Lahu	LahuN	Southeast Asia, Asia	Thailand	Modern	Present	Sino-Tibetan	Tibeto-Burman_SEA	Tibeto-Burman_SEA	Kutanan2021
1368	MR05	Lahu	LahuN	Southeast Asia, Asia	Thailand	Modern	Present	Sino-Tibetan	Tibeto-Burman_SEA	Tibeto-Burman_SEA	Kutanan2021
1369	MR06	Lahu	LahuN	Southeast Asia, Asia	Thailand	Modern	Present	Sino-Tibetan	Tibeto-Burman_SEA	Tibeto-Burman_SEA	Kutanan2021
1370	MR07	Lahu	LahuN	Southeast Asia, Asia	Thailand	Modern	Present	Sino-Tibetan	Tibeto-Burman_SEA	Tibeto-Burman_SEA	Kutanan2021
1371	MR08	Lahu	LahuN	Southeast Asia, Asia	Thailand	Modern	Present	Sino-Tibetan	Tibeto-Burman_SEA	Tibeto-Burman_SEA	Kutanan2021
1372	MR09	Lahu	LahuN	Southeast Asia, Asia	Thailand	Modern	Present	Sino-Tibetan	Tibeto-Burman_SEA	Tibeto-Burman_SEA	Kutanan2021
1373	MR10	Lahu	LahuN	Southeast Asia, Asia	Thailand	Modern	Present	Sino-Tibetan	Tibeto-Burman_SEA	Tibeto-Burman_SEA	Kutanan2021
1374	MR11	Lahu	LahuN	Southeast Asia, Asia	Thailand	Modern	Present	Sino-Tibetan	Tibeto-Burman_SEA	Tibeto-Burman_SEA	Kutanan2021
1375	Ne08.HO	Newar.HO	Newar	South Asia, Asia	Nepal	Modern	Present	Sino-Tibetan	Tibeto-Burman_CN	Tibeto-Burman_CN	WangNature2021
1376	Ne41.HO	Newar.HO	Newar	South Asia, Asia	Nepal	Modern	Present	Sino-Tibetan	Tibeto-Burman_CN	Tibeto-Burman_CN	WangNature2021
1377	Ne66.HO	Newar.HO	Newar	South Asia, Asia	Nepal	Modern	Present	Sino-Tibetan	Tibeto-Burman_CN	Tibeto-Burman_CN	WangNature2021
1378	Ne72.HO	Newar.HO	Newar	South Asia, Asia	Nepal	Modern	Present	Sino-Tibetan	Tibeto-Burman_CN	Tibeto-Burman_CN	WangNature2021
1379	Phula141	Phula	Phula	Southeast Asia, Asia	Vietnam	Modern	Present	Sino-Tibetan	Tibeto-Burman_SEA	Tibeto-Burman_SEA	Liu2020
1380	PhuLa142	Phula	Phula	Southeast Asia, Asia	Vietnam	Modern	Present	Sino-Tibetan	Tibeto-Burman_SEA	Tibeto-Burman_SEA	Liu2020
1381	PhuLa143	Phula	Phula	Southeast Asia, Asia	Vietnam	Modern	Present	Sino-Tibetan	Tibeto-Burman_SEA	Tibeto-Burman_SEA	Liu2020
1382	PhuLa144	Phula	Phula	Southeast Asia, Asia	Vietnam	Modern	Present	Sino-Tibetan	Tibeto-Burman_SEA	Tibeto-Burman_SEA	Liu2020
1383	PhuLa145	Phula	Phula	Southeast Asia, Asia	Vietnam	Modern	Present	Sino-Tibetan	Tibeto-Burman_SEA	Tibeto-Burman_SEA	Liu2020
1384	Phula1450	Phula	Phula	Southeast Asia, Asia	Vietnam	Modern	Present	Sino-Tibetan	Tibeto-Burman_SEA	Tibeto-Burman_SEA	Liu2020
1385	PhuLa146	Phula	Phula	Southeast Asia, Asia	Vietnam	Modern	Present	Sino-Tibetan	Tibeto-Burman_SEA	Tibeto-Burman_SEA	Liu2020
1386	PhuLa147	Phula	Phula	Southeast Asia, Asia	Vietnam	Modern	Present	Sino-Tibetan	Tibeto-Burman_SEA	Tibeto-Burman_SEA	Liu2020
1387	PhuLa148	Phula	Phula	Southeast Asia, Asia	Vietnam	Modern	Present	Sino-Tibetan	Tibeto-Burman_SEA	Tibeto-Burman_SEA	Liu2020
1388	PhuLa149	Phula	Phula	Southeast Asia, Asia	Vietnam	Modern	Present	Sino-Tibetan	Tibeto-Burman_SEA	Tibeto-Burman_SEA	Liu2020
1389	PhuLa152	Phula	Phula	Southeast Asia, Asia	Vietnam	Modern	Present	Sino-Tibetan	Tibeto-Burman_SEA	Tibeto-Burman_SEA	Liu2020
1390	PhuLa153	Phula	Phula	Southeast Asia, Asia	Vietnam	Modern	Present	Sino-Tibetan	Tibeto-Burman_SEA	Tibeto-Burman_SEA	Liu2020
1391	QH1.HO	Tibetan.HO	Tibetan_Gangcha	East Asia, Asia	China	Modern	Present	Sino-Tibetan	Tibeto-Burman_CN	Tibeto-Burman_CN	WangNature2021
1392	QH10.HO	Tibetan.HO	Tibetan_Gangcha	East Asia, Asia	China	Modern	Present	Sino-Tibetan	Tibeto-Burman_CN	Tibeto-Burman_CN	WangNature2021
1393	QH11.HO	Tibetan.HO	Tibetan_Gangcha	East Asia, Asia	China	Modern	Present	Sino-Tibetan	Tibeto-Burman_CN	Tibeto-Burman_CN	WangNature2021
1394	QH12.HO	Tibetan.HO	Tibetan_Gangcha	East Asia, Asia	China	Modern	Present	Sino-Tibetan	Tibeto-Burman_CN	Tibeto-Burman_CN	WangNature2021
1395	QH13.HO	Tibetan.HO	Tibetan_Gangcha	East Asia, Asia	China	Modern	Present	Sino-Tibetan	Tibeto-Burman_CN	Tibeto-Burman_CN	WangNature2021
1396	QH14.HO	Tibetan.HO	Tibetan_Gangcha	East Asia, Asia	China	Modern	Present	Sino-Tibetan	Tibeto-Burman_CN	Tibeto-Burman_CN	WangNature2021
1397	QH15.HO	Tibetan.HO	Tibetan_Gangcha	East Asia, Asia	China	Modern	Present	Sino-Tibetan	Tibeto-Burman_CN	Tibeto-Burman_CN	WangNature2021
1398	QH16.HO	Tibetan.HO	Tibetan_Gangcha	East Asia, Asia	China	Modern	Present	Sino-Tibetan	Tibeto-Burman_CN	Tibeto-Burman_CN	WangNature2021
1399	QH17.HO	Tibetan.HO	Tibetan_Gangcha	East Asia, Asia	China	Modern	Present	Sino-Tibetan	Tibeto-Burman_CN	Tibeto-Burman_CN	WangNature2021
1400	QH18.HO	Tibetan.HO	Tibetan_Gangcha	East Asia, Asia	China	Modern	Present	Sino-Tibetan	Tibeto-Burman_CN	Tibeto-Burman_CN	WangNature2021
1401	QH19.HO	Tibetan.HO	Tibetan_Gangcha	East Asia, Asia	China	Modern	Present	Sino-Tibetan	Tibeto-Burman_CN	Tibeto-Burman_CN	WangNature2021
1402	QH2.HO	Tibetan.HO	Tibetan_Gangcha	East Asia, Asia	China	Modern	Present	Sino-Tibetan	Tibeto-Burman_CN	Tibeto-Burman_CN	WangNature2021
1403	QH20.HO	Tibetan.HO	Tibetan_Gangcha	East Asia, Asia	China	Modern	Present	Sino-Tibetan	Tibeto-Burman_CN	Tibeto-Burman_CN	WangNature2021
1404	QH3.HO	Tibetan.HO	Tibetan_Gangcha	East Asia, Asia	China	Modern	Present	Sino-Tibetan	Tibeto-Burman_CN	Tibeto-Burman_CN	WangNature2021
1405	QH4.HO	Tibetan.HO	Tibetan_Gangcha	East Asia, Asia	China	Modern	Present	Sino-Tibetan	Tibeto-Burman_CN	Tibeto-Burman_CN	WangNature2021
1406	QH5.HO	Tibetan.HO	Tibetan_Gangcha	East Asia, Asia	China	Modern	Present	Sino-Tibetan	Tibeto-Burman_CN	Tibeto-Burman_CN	WangNature2021
1407	QH6.HO	Tibetan.HO	Tibetan_Gangcha	East Asia, Asia	China	Modern	Present	Sino-Tibetan	Tibeto-Burman_CN	Tibeto-Burman_CN	WangNature2021
1408	QH7.HO	Tibetan.HO	Tibetan_Gangcha	East Asia, Asia	China	Modern	Present	Sino-Tibetan	Tibeto-Burman_CN	Tibeto-Burman_CN	WangNature2021
1409	QH8.HO	Tibetan.HO	Tibetan_Gangcha	East Asia, Asia	China	Modern	Present	Sino-Tibetan	Tibeto-Burman_CN	Tibeto-Burman_CN	WangNature2021
1410	QH9.HO	Tibetan.HO	Tibetan_Gangcha	East Asia, Asia	China	Modern	Present	Sino-Tibetan	Tibeto-Burman_CN	Tibeto-Burman_CN	WangNature2021
1411	Rai04.HO	Rai.HO	Rai	South Asia, Asia	Nepal	Modern	Present	Sino-Tibetan	Tibeto-Burman_CN	Tibeto-Burman_CN	WangNature2021
1412	Rai09.HO	Rai.HO	Rai	South Asia, Asia	Nepal	Modern	Present	Sino-Tibetan	Tibeto-Burman_CN	Tibeto-Burman_CN	WangNature2021
1413	Rai12.HO	Rai.HO	Rai	South Asia, Asia	Nepal	Modern	Present	Sino-Tibetan	Tibeto-Burman_CN	Tibeto-Burman_CN	WangNature2021
1414	Rai14.HO	Rai.HO	Rai	South Asia, Asia	Nepal	Modern	Present	Sino-Tibetan	Tibeto-Burman_CN	Tibeto-Burman_CN	WangNature2021
1415	Rai16.HO	Rai.HO	Rai	South Asia, Asia	Nepal	Modern	Present	Sino-Tibetan	Tibeto-Burman_CN	Tibeto-Burman_CN	WangNature2021
1416	Sherpa04.HO	Sherpa.HO	Sherpa	South Asia, Asia	Nepal	Modern	Present	Sino-Tibetan	Tibeto-Burman_CN	Tibeto-Burman_CN	WangNature2021
1417	Sherpa08.HO	Sherpa.HO	Sherpa	South Asia, Asia	Nepal	Modern	Present	Sino-Tibetan	Tibeto-Burman_CN	Tibeto-Burman_CN	WangNature2021
1418	Sherpa09.HO	Sherpa.HO	Sherpa	South Asia, Asia	Nepal	Modern	Present	Sino-Tibetan	Tibeto-Burman_CN	Tibeto-Burman_CN	WangNature2021
1419	Sherpa13.HO	Sherpa.HO	Sherpa	South Asia, Asia	Nepal	Modern	Present	Sino-Tibetan	Tibeto-Burman_CN	Tibeto-Burman_CN	WangNature2021
1420	Sila427	Sila	Sila	Southeast Asia, Asia	Vietnam	Modern	Present	Sino-Tibetan	Tibeto-Burman_SEA	Tibeto-Burman_SEA	Liu2020
1421	Sila428	Sila	Sila	Southeast Asia, Asia	Vietnam	Modern	Present	Sino-Tibetan	Tibeto-Burman_SEA	Tibeto-Burman_SEA	Liu2020
1422	Sila429	Sila	Sila	Southeast Asia, Asia	Vietnam	Modern	Present	Sino-Tibetan	Tibeto-Burman_SEA	Tibeto-Burman_SEA	Liu2020
1423	Sila433_1	Sila	Sila	Southeast Asia, Asia	Vietnam	Modern	Present	Sino-Tibetan	Tibeto-Burman_SEA	Tibeto-Burman_SEA	Liu2020
1424	Sila435	Sila	Sila	Southeast Asia, Asia	Vietnam	Modern	Present	Sino-Tibetan	Tibeto-Burman_SEA	Tibeto-Burman_SEA	Liu2020
1425	Sila436_2	Sila	Sila	Southeast Asia, Asia	Vietnam	Modern	Present	Sino-Tibetan	Tibeto-Burman_SEA	Tibeto-Burman_SEA	Liu2020
1426	Sila438	Sila	Sila	Southeast Asia, Asia	Vietnam	Modern	Present	Sino-Tibetan	Tibeto-Burman_SEA	Tibeto-Burman_SEA	Liu2020
1427	Sila439_2	Sila	Sila	Southeast Asia, Asia	Vietnam	Modern	Present	Sino-Tibetan	Tibeto-Burman_SEA	Tibeto-Burman_SEA	Liu2020
1428	Sila440	Sila	Sila	Southeast Asia, Asia	Vietnam	Modern	Present	Sino-Tibetan	Tibeto-Burman_SEA	Tibeto-Burman_SEA	Liu2020
1429	Sila441	Sila	Sila	Southeast Asia, Asia	Vietnam	Modern	Present	Sino-Tibetan	Tibeto-Burman_SEA	Tibeto-Burman_SEA	Liu2020
1430	Sila443	Sila	Sila	Southeast Asia, Asia	Vietnam	Modern	Present	Sino-Tibetan	Tibeto-Burman_SEA	Tibeto-Burman_SEA	Liu2020
1431	T121.HO	Tibetan.HO	Tibetan_Nagqu	East Asia, Asia	China	Modern	Present	Sino-Tibetan	Tibeto-Burman_CN	Tibeto-Burman_CN	WangNature2021
1432	T125.HO	Tibetan.HO	Tibetan_Lhasa	East Asia, Asia	China	Modern	Present	Sino-Tibetan	Tibeto-Burman_CN	Tibeto-Burman_CN	WangNature2021
1433	T126.HO	Tibetan.HO	Tibetan_Shannan	East Asia, Asia	China	Modern	Present	Sino-Tibetan	Tibeto-Burman_CN	Tibeto-Burman_CN	WangNature2021
1434	T127.HO	Tibetan.HO	Tibetan_Shannan	East Asia, Asia	China	Modern	Present	Sino-Tibetan	Tibeto-Burman_CN	Tibeto-Burman_CN	WangNature2021
1435	T141.HO	Tibetan.HO	Tibetan_Chamdo	East Asia, Asia	China	Modern	Present	Sino-Tibetan	Tibeto-Burman_CN	Tibeto-Burman_CN	WangNature2021
1436	T144.HO	Tibetan.HO	Tibetan_Chamdo	East Asia, Asia	China	Modern	Present	Sino-Tibetan	Tibeto-Burman_CN	Tibeto-Burman_CN	WangNature2021
1437	T165.HO	Tibetan.HO	Tibetan_Lhasa	East Asia, Asia	China	Modern	Present	Sino-Tibetan	Tibeto-Burman_CN	Tibeto-Burman_CN	WangNature2021
1438	T170.HO	Tibetan.HO	Tibetan_Lhasa	East Asia, Asia	China	Modern	Present	Sino-Tibetan	Tibeto-Burman_CN	Tibeto-Burman_CN	WangNature2021
1439	T173.HO	Tibetan.HO	Tibetan_Chamdo	East Asia, Asia	China	Modern	Present	Sino-Tibetan	Tibeto-Burman_CN	Tibeto-Burman_CN	WangNature2021
1440	T18.HO	Tibetan.HO	Tibetan_Lhasa	East Asia, Asia	China	Modern	Present	Sino-Tibetan	Tibeto-Burman_CN	Tibeto-Burman_CN	WangNature2021
1441	T181.HO	Tibetan.HO	Tibetan_Lhasa	East Asia, Asia	China	Modern	Present	Sino-Tibetan	Tibeto-Burman_CN	Tibeto-Burman_CN	WangNature2021
1442	T183.HO	Tibetan.HO	Tibetan_Lhasa	East Asia, Asia	China	Modern	Present	Sino-Tibetan	Tibeto-Burman_CN	Tibeto-Burman_CN	WangNature2021
1443	T185.HO	Tibetan.HO	Tibetan_Lhasa	East Asia, Asia	China	Modern	Present	Sino-Tibetan	Tibeto-Burman_CN	Tibeto-Burman_CN	WangNature2021
1444	T187.HO	Tibetan.HO	Tibetan_Nagqu	East Asia, Asia	China	Modern	Present	Sino-Tibetan	Tibeto-Burman_CN	Tibeto-Burman_CN	WangNature2021
1445	T188.HO	Tibetan.HO	Tibetan_Shannan	East Asia, Asia	China	Modern	Present	Sino-Tibetan	Tibeto-Burman_CN	Tibeto-Burman_CN	WangNature2021
1446	T189.HO	Tibetan.HO	Tibetan_Shigatse	East Asia, Asia	China	Modern	Present	Sino-Tibetan	Tibeto-Burman_CN	Tibeto-Burman_CN	WangNature2021
1447	T190.HO	Tibetan.HO	Tibetan_Shannan	East Asia, Asia	China	Modern	Present	Sino-Tibetan	Tibeto-Burman_CN	Tibeto-Burman_CN	WangNature2021
1448	T192.HO	Tibetan.HO	Tibetan_Shigatse	East Asia, Asia	China	Modern	Present	Sino-Tibetan	Tibeto-Burman_CN	Tibeto-Burman_CN	WangNature2021
1449	T194.HO	Tibetan.HO	Tibetan_Chamdo	East Asia, Asia	China	Modern	Present	Sino-Tibetan	Tibeto-Burman_CN	Tibeto-Burman_CN	WangNature2021
1450	T196.HO	Tibetan.HO	Tibetan_Chamdo	East Asia, Asia	China	Modern	Present	Sino-Tibetan	Tibeto-Burman_CN	Tibeto-Burman_CN	WangNature2021
1451	T199.HO	Tibetan.HO	Tibetan_Shannan	East Asia, Asia	China	Modern	Present	Sino-Tibetan	Tibeto-Burman_CN	Tibeto-Burman_CN	WangNature2021
1452	T200.HO	Tibetan.HO	Tibetan_Shannan	East Asia, Asia	China	Modern	Present	Sino-Tibetan	Tibeto-Burman_CN	Tibeto-Burman_CN	WangNature2021
1453	T21.HO	Tibetan.HO	Tibetan_Lhasa	East Asia, Asia	China	Modern	Present	Sino-Tibetan	Tibeto-Burman_CN	Tibeto-Burman_CN	WangNature2021
1454	T215.HO	Tibetan.HO	Tibetan_Shigatse	East Asia, Asia	China	Modern	Present	Sino-Tibetan	Tibeto-Burman_CN	Tibeto-Burman_CN	WangNature2021
1455	T22.HO	Tibetan.HO	Tibetan_Shigatse	East Asia, Asia	China	Modern	Present	Sino-Tibetan	Tibeto-Burman_CN	Tibeto-Burman_CN	WangNature2021
1456	T238.HO	Tibetan.HO	Tibetan_Nagqu	East Asia, Asia	China	Modern	Present	Sino-Tibetan	Tibeto-Burman_CN	Tibeto-Burman_CN	WangNature2021
1457	T242.HO	Tibetan.HO	Tibetan_Shannan	East Asia, Asia	China	Modern	Present	Sino-Tibetan	Tibeto-Burman_CN	Tibeto-Burman_CN	WangNature2021
1458	T247.HO	Tibetan.HO	Tibetan_Chamdo	East Asia, Asia	China	Modern	Present	Sino-Tibetan	Tibeto-Burman_CN	Tibeto-Burman_CN	WangNature2021
1459	T248.HO	Tibetan.HO	Tibetan_Shannan	East Asia, Asia	China	Modern	Present	Sino-Tibetan	Tibeto-Burman_CN	Tibeto-Burman_CN	WangNature2021
1460	T273.HO	Tibetan.HO	Tibetan_Chamdo	East Asia, Asia	China	Modern	Present	Sino-Tibetan	Tibeto-Burman_CN	Tibeto-Burman_CN	WangNature2021
1461	T274.HO	Tibetan.HO	Tibetan_Chamdo	East Asia, Asia	China	Modern	Present	Sino-Tibetan	Tibeto-Burman_CN	Tibeto-Burman_CN	WangNature2021
1462	T278.HO	Tibetan.HO	Tibetan_Nagqu	East Asia, Asia	China	Modern	Present	Sino-Tibetan	Tibeto-Burman_CN	Tibeto-Burman_CN	WangNature2021
1463	T282.HO	Tibetan.HO	Tibetan_Chamdo	East Asia, Asia	China	Modern	Present	Sino-Tibetan	Tibeto-Burman_CN	Tibeto-Burman_CN	WangNature2021
1464	T283.HO	Tibetan.HO	Tibetan_Chamdo	East Asia, Asia	China	Modern	Present	Sino-Tibetan	Tibeto-Burman_CN	Tibeto-Burman_CN	WangNature2021
1465	T289.HO	Tibetan.HO	Tibetan_Shannan	East Asia, Asia	China	Modern	Present	Sino-Tibetan	Tibeto-Burman_CN	Tibeto-Burman_CN	WangNature2021
1466	T291.HO	Tibetan.HO	Tibetan_Shigatse	East Asia, Asia	China	Modern	Present	Sino-Tibetan	Tibeto-Burman_CN	Tibeto-Burman_CN	WangNature2021
1467	T297.HO	Tibetan.HO	Tibetan_Shigatse	East Asia, Asia	China	Modern	Present	Sino-Tibetan	Tibeto-Burman_CN	Tibeto-Burman_CN	WangNature2021
1468	T312.HO	Tibetan.HO	Tibetan_Nagqu	East Asia, Asia	China	Modern	Present	Sino-Tibetan	Tibeto-Burman_CN	Tibeto-Burman_CN	WangNature2021
1469	T320.HO	Tibetan.HO	Tibetan_Nagqu	East Asia, Asia	China	Modern	Present	Sino-Tibetan	Tibeto-Burman_CN	Tibeto-Burman_CN	WangNature2021
1470	T363.HO	Tibetan.HO	Tibetan_Chamdo	East Asia, Asia	China	Modern	Present	Sino-Tibetan	Tibeto-Burman_CN	Tibeto-Burman_CN	WangNature2021
1471	T41.HO	Tibetan.HO	Tibetan_Shigatse	East Asia, Asia	China	Modern	Present	Sino-Tibetan	Tibeto-Burman_CN	Tibeto-Burman_CN	WangNature2021
1472	T67.HO	Tibetan.HO	Tibetan_Nagqu	East Asia, Asia	China	Modern	Present	Sino-Tibetan	Tibeto-Burman_CN	Tibeto-Burman_CN	WangNature2021
1473	T74.HO	Tibetan.HO	Tibetan_Chamdo	East Asia, Asia	China	Modern	Present	Sino-Tibetan	Tibeto-Burman_CN	Tibeto-Burman_CN	WangNature2021
1474	T76.HO	Tibetan.HO	Tibetan_Lhasa	East Asia, Asia	China	Modern	Present	Sino-Tibetan	Tibeto-Burman_CN	Tibeto-Burman_CN	WangNature2021
1475	T77.HO	Tibetan.HO	Tibetan_Shigatse	East Asia, Asia	China	Modern	Present	Sino-Tibetan	Tibeto-Burman_CN	Tibeto-Burman_CN	WangNature2021
1476	T78.HO	Tibetan.HO	Tibetan_Shigatse	East Asia, Asia	China	Modern	Present	Sino-Tibetan	Tibeto-Burman_CN	Tibeto-Burman_CN	WangNature2021
1477	T80.HO	Tibetan.HO	Tibetan_Shigatse	East Asia, Asia	China	Modern	Present	Sino-Tibetan	Tibeto-Burman_CN	Tibeto-Burman_CN	WangNature2021
1478	T91.HO	Tibetan.HO	Tibetan_Nagqu	East Asia, Asia	China	Modern	Present	Sino-Tibetan	Tibeto-Burman_CN	Tibeto-Burman_CN	WangNature2021
1479	Ta05.HO	Tamang.HO	Tamang	South Asia, Asia	Nepal	Modern	Present	Sino-Tibetan	Tibeto-Burman_CN	Tibeto-Burman_CN	WangNature2021
1480	Ta24.HO	Tamang.HO	Tamang	South Asia, Asia	Nepal	Modern	Present	Sino-Tibetan	Tibeto-Burman_CN	Tibeto-Burman_CN	WangNature2021
1481	Ta39.HO	Tamang.HO	Tamang	South Asia, Asia	Nepal	Modern	Present	Sino-Tibetan	Tibeto-Burman_CN	Tibeto-Burman_CN	WangNature2021
1482	Ta43.HO	Tamang.HO	Tamang	South Asia, Asia	Nepal	Modern	Present	Sino-Tibetan	Tibeto-Burman_CN	Tibeto-Burman_CN	WangNature2021
1483	Ta52.HO	Tamang.HO	Tamang	South Asia, Asia	Nepal	Modern	Present	Sino-Tibetan	Tibeto-Burman_CN	Tibeto-Burman_CN	WangNature2021
1484	Ta64.HO	Tamang.HO	Tamang	South Asia, Asia	Nepal	Modern	Present	Sino-Tibetan	Tibeto-Burman_CN	Tibeto-Burman_CN	WangNature2021
1485	Ta80.HO	Tamang.HO	Tamang	South Asia, Asia	Nepal	Modern	Present	Sino-Tibetan	Tibeto-Burman_CN	Tibeto-Burman_CN	WangNature2021
1486	Tibetan870.HO	Tibetan.HO	Tibetan_Yunnan	East Asia, Asia	China	Modern	Present	Sino-Tibetan	Tibeto-Burman_CN	Tibeto-Burman_CN	WangNature2021
1487	Tibetan871.HO	Tibetan.HO	Tibetan_Yunnan	East Asia, Asia	China	Modern	Present	Sino-Tibetan	Tibeto-Burman_CN	Tibeto-Burman_CN	WangNature2021
1488	Tibetan872.HO	Tibetan.HO	Tibetan_Yunnan	East Asia, Asia	China	Modern	Present	Sino-Tibetan	Tibeto-Burman_CN	Tibeto-Burman_CN	WangNature2021
1489	Tibetan937.HO	Tibetan.HO	Tibetan_Yunnan	East Asia, Asia	China	Modern	Present	Sino-Tibetan	Tibeto-Burman_CN	Tibeto-Burman_CN	WangNature2021
1490	UZB-400.HO	Dungan.HO	Dungan	Central Asia, Asia	Uzbekistan	Modern	Present	Sino-Tibetan	Tibeto-Burman_SEA	Tibeto-Burman_SEA	JeongNatureEcologyEvolution2019
1491	UZB-401.HO	Dungan.HO	Dungan	Central Asia, Asia	Uzbekistan	Modern	Present	Sino-Tibetan	Tibeto-Burman_SEA	Tibeto-Burman_SEA	JeongNatureEcologyEvolution2019
1492	UZB-410.HO	Dungan.HO	Dungan	Central Asia, Asia	Uzbekistan	Modern	Present	Sino-Tibetan	Tibeto-Burman_SEA	Tibeto-Burman_SEA	JeongNatureEcologyEvolution2019
1493	UZB-411.HO	Dungan.HO	Dungan	Central Asia, Asia	Uzbekistan	Modern	Present	Sino-Tibetan	Tibeto-Burman_SEA	Tibeto-Burman_SEA	JeongNatureEcologyEvolution2019
1494	UZB-412.HO	Dungan.HO	Dungan	Central Asia, Asia	Uzbekistan	Modern	Present	Sino-Tibetan	Tibeto-Burman_SEA	Tibeto-Burman_SEA	JeongNatureEcologyEvolution2019
1495	UZB-416.HO	Dungan.HO	Dungan	Central Asia, Asia	Uzbekistan	Modern	Present	Sino-Tibetan	Tibeto-Burman_SEA	Tibeto-Burman_SEA	JeongNatureEcologyEvolution2019
1496	UZB-417.HO	Dungan.HO	Dungan	Central Asia, Asia	Uzbekistan	Modern	Present	Sino-Tibetan	Tibeto-Burman_SEA	Tibeto-Burman_SEA	JeongNatureEcologyEvolution2019
1497	UZB-420.HO	Dungan.HO	Dungan	Central Asia, Asia	Uzbekistan	Modern	Present	Sino-Tibetan	Tibeto-Burman_SEA	Tibeto-Burman_SEA	JeongNatureEcologyEvolution2019
1498	UZB-421.HO	Dungan.HO	Dungan	Central Asia, Asia	Uzbekistan	Modern	Present	Sino-Tibetan	Tibeto-Burman_SEA	Tibeto-Burman_SEA	JeongNatureEcologyEvolution2019
1499	UZB-422.HO	Dungan.HO	Dungan	Central Asia, Asia	Uzbekistan	Modern	Present	Sino-Tibetan	Tibeto-Burman_SEA	Tibeto-Burman_SEA	JeongNatureEcologyEvolution2019
1500	UZB-425.HO	Dungan.HO	Dungan	Central Asia, Asia	Uzbekistan	Modern	Present	Sino-Tibetan	Tibeto-Burman_SEA	Tibeto-Burman_SEA	JeongNatureEcologyEvolution2019
1501	UZB-427.HO	Dungan.HO	Dungan	Central Asia, Asia	Uzbekistan	Modern	Present	Sino-Tibetan	Tibeto-Burman_SEA	Tibeto-Burman_SEA	JeongNatureEcologyEvolution2019
1502	UZB-431.HO	Dungan.HO	Dungan	Central Asia, Asia	Uzbekistan	Modern	Present	Sino-Tibetan	Tibeto-Burman_SEA	Tibeto-Burman_SEA	JeongNatureEcologyEvolution2019
1503	XHTB17.HO	Tibetan.HO	Tibetan_Xunhua	East Asia, Asia	China	Modern	Present	Sino-Tibetan	Tibeto-Burman_CN	Tibeto-Burman_CN	WangNature2021
1504	XHTB20.HO	Tibetan.HO	Tibetan_Xunhua	East Asia, Asia	China	Modern	Present	Sino-Tibetan	Tibeto-Burman_CN	Tibeto-Burman_CN	WangNature2021
1505	XHTB5.HO	Tibetan.HO	Tibetan_Xunhua	East Asia, Asia	China	Modern	Present	Sino-Tibetan	Tibeto-Burman_CN	Tibeto-Burman_CN	WangNature2021
1506	XHTB7.HO	Tibetan.HO	Tibetan_Xunhua	East Asia, Asia	China	Modern	Present	Sino-Tibetan	Tibeto-Burman_CN	Tibeto-Burman_CN	WangNature2021
1507	XL05.HO	Tibetan.HO	Tibetan_Xinlong	East Asia, Asia	China	Modern	Present	Sino-Tibetan	Tibeto-Burman_CN	Tibeto-Burman_CN	WangNature2021
1508	XL120.HO	Tibetan.HO	Tibetan_Xinlong	East Asia, Asia	China	Modern	Present	Sino-Tibetan	Tibeto-Burman_CN	Tibeto-Burman_CN	WangNature2021
1509	XL20.HO	Tibetan.HO	Tibetan_Xinlong	East Asia, Asia	China	Modern	Present	Sino-Tibetan	Tibeto-Burman_CN	Tibeto-Burman_CN	WangNature2021
1510	XL22.HO	Tibetan.HO	Tibetan_Xinlong	East Asia, Asia	China	Modern	Present	Sino-Tibetan	Tibeto-Burman_CN	Tibeto-Burman_CN	WangNature2021
1511	XL37.HO	Tibetan.HO	Tibetan_Xinlong	East Asia, Asia	China	Modern	Present	Sino-Tibetan	Tibeto-Burman_CN	Tibeto-Burman_CN	WangNature2021
1512	XL47.HO	Tibetan.HO	Tibetan_Xinlong	East Asia, Asia	China	Modern	Present	Sino-Tibetan	Tibeto-Burman_CN	Tibeto-Burman_CN	WangNature2021
1513	XL60.HO	Tibetan.HO	Tibetan_Xinlong	East Asia, Asia	China	Modern	Present	Sino-Tibetan	Tibeto-Burman_CN	Tibeto-Burman_CN	WangNature2021
1514	XL61.HO	Tibetan.HO	Tibetan_Xinlong	East Asia, Asia	China	Modern	Present	Sino-Tibetan	Tibeto-Burman_CN	Tibeto-Burman_CN	WangNature2021
1515	XL76.HO	Tibetan.HO	Tibetan_Xinlong	East Asia, Asia	China	Modern	Present	Sino-Tibetan	Tibeto-Burman_CN	Tibeto-Burman_CN	WangNature2021
1516	XL92.HO	Tibetan.HO	Tibetan_Xinlong	East Asia, Asia	China	Modern	Present	Sino-Tibetan	Tibeto-Burman_CN	Tibeto-Burman_CN	WangNature2021
1517	YJ01.HO	Tibetan.HO	Tibetan_Yajiang	East Asia, Asia	China	Modern	Present	Sino-Tibetan	Tibeto-Burman_CN	Tibeto-Burman_CN	WangNature2021
1518	YJ104.HO	Tibetan.HO	Tibetan_Yajiang	East Asia, Asia	China	Modern	Present	Sino-Tibetan	Tibeto-Burman_CN	Tibeto-Burman_CN	WangNature2021
1519	YJ111.HO	Tibetan.HO	Tibetan_Yajiang	East Asia, Asia	China	Modern	Present	Sino-Tibetan	Tibeto-Burman_CN	Tibeto-Burman_CN	WangNature2021
1520	YJ12.HO	Tibetan.HO	Tibetan_Yajiang	East Asia, Asia	China	Modern	Present	Sino-Tibetan	Tibeto-Burman_CN	Tibeto-Burman_CN	WangNature2021
1521	YJ14.HO	Tibetan.HO	Tibetan_Yajiang	East Asia, Asia	China	Modern	Present	Sino-Tibetan	Tibeto-Burman_CN	Tibeto-Burman_CN	WangNature2021
1522	YJ140.HO	Tibetan.HO	Tibetan_Yajiang	East Asia, Asia	China	Modern	Present	Sino-Tibetan	Tibeto-Burman_CN	Tibeto-Burman_CN	WangNature2021
1523	YJ25.HO	Tibetan.HO	Tibetan_Yajiang	East Asia, Asia	China	Modern	Present	Sino-Tibetan	Tibeto-Burman_CN	Tibeto-Burman_CN	WangNature2021
1524	YJ37.HO	Tibetan.HO	Tibetan_Yajiang	East Asia, Asia	China	Modern	Present	Sino-Tibetan	Tibeto-Burman_CN	Tibeto-Burman_CN	WangNature2021
1525	YJ39.HO	Tibetan.HO	Tibetan_Yajiang	East Asia, Asia	China	Modern	Present	Sino-Tibetan	Tibeto-Burman_CN	Tibeto-Burman_CN	WangNature2021
1526	YJ86.HO	Tibetan.HO	Tibetan_Yajiang	East Asia, Asia	China	Modern	Present	Sino-Tibetan	Tibeto-Burman_CN	Tibeto-Burman_CN	WangNature2021
1527	mondal_JAR-27.SG	JAR.SG	Jarawa	South Asia, Asia	India	Modern	Present	Ongan	Others	Andamanese	MondalNatureGenetics2016
1528	mondal_JAR-32.SG	JAR.SG	Jarawa	South Asia, Asia	India	Modern	Present	Ongan	Others	Andamanese	MondalNatureGenetics2016
1529	mondal_JAR-54.SG	JAR.SG	Jarawa	South Asia, Asia	India	Modern	Present	Ongan	Others	Andamanese	MondalNatureGenetics2016
1530	mondal_JAR-61.SG	JAR.SG	Jarawa	South Asia, Asia	India	Modern	Present	Ongan	Others	Andamanese	MondalNatureGenetics2016
1531	mondal_ONG-1.SG	ONG.SG	Onge	South Asia, Asia	India	Modern	Present	Ongan	Others	Andamanese	MondalNatureGenetics2016
1532	mondal_ONG-12.SG	ONG.SG	Onge	South Asia, Asia	India	Modern	Present	Ongan	Others	Andamanese	MondalNatureGenetics2016
1533	mondal_ONG-14.SG	ONG.SG	Onge	South Asia, Asia	India	Modern	Present	Ongan	Others	Andamanese	MondalNatureGenetics2016
1534	mondal_ONG-4.SG	ONG.SG	Onge	South Asia, Asia	India	Modern	Present	Ongan	Others	Andamanese	MondalNatureGenetics2016
1535	mondal_ONG-8.SG	ONG.SG	Onge	South Asia, Asia	India	Modern	Present	Ongan	Others	Andamanese	MondalNatureGenetics2016
1536	mondal_ONG-9.SG	ONG.SG	Onge	South Asia, Asia	India	Modern	Present	Ongan	Others	Andamanese	MondalNatureGenetics2016
1537	Bishkek28442.HO	Kyrgyz_Kyrgyzstan.HO	Kyrgyz_Kyrgyzstan	Central Asia, Asia	Kyrgyzstan	Modern	Present	Turkic	Turkic	NA	LazaridisNature2014
1538	Bishkek28443.HO	Kyrgyz_Kyrgyzstan.HO	Kyrgyz_Kyrgyzstan	Central Asia, Asia	Kyrgyzstan	Modern	Present	Turkic	Turkic	NA	LazaridisNature2014
1539	Bishkek28445.HO	Kyrgyz_Kyrgyzstan.HO	Kyrgyz_Kyrgyzstan	Central Asia, Asia	Kyrgyzstan	Modern	Present	Turkic	Turkic	NA	LazaridisNature2014
1540	Bishkek28446.HO	Kyrgyz_Kyrgyzstan.HO	Kyrgyz_Kyrgyzstan	Central Asia, Asia	Kyrgyzstan	Modern	Present	Turkic	Turkic	NA	LazaridisNature2014
1541	Bishkek28449.HO	Kyrgyz_Kyrgyzstan.HO	Kyrgyz_Kyrgyzstan	Central Asia, Asia	Kyrgyzstan	Modern	Present	Turkic	Turkic	NA	LazaridisNature2014
1542	Bishkek28451.HO	Kyrgyz_Kyrgyzstan.HO	Kyrgyz_Kyrgyzstan	Central Asia, Asia	Kyrgyzstan	Modern	Present	Turkic	Turkic	NA	LazaridisNature2014
1543	Bishkek28452.HO	Kyrgyz_Kyrgyzstan.HO	Kyrgyz_Kyrgyzstan	Central Asia, Asia	Kyrgyzstan	Modern	Present	Turkic	Turkic	NA	LazaridisNature2014
1544	Bishkek28454.HO	Kyrgyz_Kyrgyzstan.HO	Kyrgyz_Kyrgyzstan	Central Asia, Asia	Kyrgyzstan	Modern	Present	Turkic	Turkic	NA	LazaridisNature2014
1545	Bishkek28456.HO	Kyrgyz_Kyrgyzstan.HO	Kyrgyz_Kyrgyzstan	Central Asia, Asia	Kyrgyzstan	Modern	Present	Turkic	Turkic	NA	LazaridisNature2014
1546	HGDP01297.HO	Uyghur.HO	Uyghur	East Asia, Asia	China	Modern	Present	Turkic	Turkic	Uyghur	PattersonGenetics2012
1547	HGDP01298.HO	Uyghur.HO	Uyghur	East Asia, Asia	China	Modern	Present	Turkic	Turkic	Uyghur	PattersonGenetics2012
1548	HGDP01299.HO	Uyghur.HO	Uyghur	East Asia, Asia	China	Modern	Present	Turkic	Turkic	Uyghur	PattersonGenetics2012
1549	HGDP01300.HO	Uyghur.HO	Uyghur	East Asia, Asia	China	Modern	Present	Turkic	Turkic	Uyghur	PattersonGenetics2012
1550	HGDP01301.HO	Uyghur.HO	Uyghur	East Asia, Asia	China	Modern	Present	Turkic	Turkic	Uyghur	PattersonGenetics2012
1551	HGDP01302.HO	Uyghur.HO	Uyghur	East Asia, Asia	China	Modern	Present	Turkic	Turkic	Uyghur	PattersonGenetics2012
1552	HGDP01303.HO	Uyghur.HO	Uyghur	East Asia, Asia	China	Modern	Present	Turkic	Turkic	Uyghur	PattersonGenetics2012
1553	HGDP01304.HO	Uyghur.HO	Uyghur	East Asia, Asia	China	Modern	Present	Turkic	Turkic	Uyghur	PattersonGenetics2012
1554	HGDP01305.HO	Uyghur.HO	Uyghur	East Asia, Asia	China	Modern	Present	Turkic	Turkic	Uyghur	PattersonGenetics2012
1555	HGDP01306.HO	Uyghur.HO	Uyghur	East Asia, Asia	China	Modern	Present	Turkic	Turkic	Uyghur	PattersonGenetics2012
1556	HK03.HO	Kazakh_China.HO	Kazakh_CN	East Asia, Asia	China	Modern	Present	Turkic	Turkic	NA	WangNature2021
1557	HK14.HO	Kazakh_China.HO	Kazakh_CN	East Asia, Asia	China	Modern	Present	Turkic	Turkic	NA	WangNature2021
1558	HK15.HO	Kazakh_China.HO	Kazakh_CN	East Asia, Asia	China	Modern	Present	Turkic	Turkic	NA	WangNature2021
1559	HK4.HO	Kazakh_China.HO	Kazakh_CN	East Asia, Asia	China	Modern	Present	Turkic	Turkic	NA	WangNature2021
1560	HKC109.HO	Kazakh_China.HO	Kazakh_CN	East Asia, Asia	China	Modern	Present	Turkic	Turkic	NA	WangNature2021
1561	HKC140.HO	Kazakh_China.HO	Kazakh_CN	East Asia, Asia	China	Modern	Present	Turkic	Turkic	NA	WangNature2021
1562	HKC29.HO	Kazakh_China.HO	Kazakh_CN	East Asia, Asia	China	Modern	Present	Turkic	Turkic	NA	WangNature2021
1563	HKC90.HO	Kazakh_China.HO	Kazakh_CN	East Asia, Asia	China	Modern	Present	Turkic	Turkic	NA	WangNature2021
1564	KKA-004.HO	Karakalpak.HO	Karakalpak	Central Asia, Asia	Uzbekistan	Modern	Present	Turkic	Turkic	NA	JeongNatureEcologyEvolution2019
1565	KKA-007.HO	Karakalpak.HO	Karakalpak	Central Asia, Asia	Uzbekistan	Modern	Present	Turkic	Turkic	NA	JeongNatureEcologyEvolution2019
1566	KKA-009.HO	Karakalpak.HO	Karakalpak	Central Asia, Asia	Uzbekistan	Modern	Present	Turkic	Turkic	NA	JeongNatureEcologyEvolution2019
1567	KKA-011.HO	Karakalpak.HO	Karakalpak	Central Asia, Asia	Uzbekistan	Modern	Present	Turkic	Turkic	NA	JeongNatureEcologyEvolution2019
1568	KKA-012.HO	Karakalpak.HO	Karakalpak	Central Asia, Asia	Uzbekistan	Modern	Present	Turkic	Turkic	NA	JeongNatureEcologyEvolution2019
1569	KKA-014.HO	Karakalpak.HO	Karakalpak	Central Asia, Asia	Uzbekistan	Modern	Present	Turkic	Turkic	NA	JeongNatureEcologyEvolution2019
1570	KKA-016.HO	Karakalpak.HO	Karakalpak	Central Asia, Asia	Uzbekistan	Modern	Present	Turkic	Turkic	NA	JeongNatureEcologyEvolution2019
1571	KKA-019.HO	Karakalpak.HO	Karakalpak	Central Asia, Asia	Uzbekistan	Modern	Present	Turkic	Turkic	NA	JeongNatureEcologyEvolution2019
1572	KKA-023.HO	Karakalpak.HO	Karakalpak	Central Asia, Asia	Uzbekistan	Modern	Present	Turkic	Turkic	NA	JeongNatureEcologyEvolution2019
1573	KKA-027.HO	Karakalpak.HO	Karakalpak	Central Asia, Asia	Uzbekistan	Modern	Present	Turkic	Turkic	NA	JeongNatureEcologyEvolution2019
1574	KKA-040.HO	Karakalpak.HO	Karakalpak	Central Asia, Asia	Uzbekistan	Modern	Present	Turkic	Turkic	NA	JeongNatureEcologyEvolution2019
1575	KKA-042.HO	Karakalpak.HO	Karakalpak	Central Asia, Asia	Uzbekistan	Modern	Present	Turkic	Turkic	NA	JeongNatureEcologyEvolution2019
1576	KKA-046.HO	Karakalpak.HO	Karakalpak	Central Asia, Asia	Uzbekistan	Modern	Present	Turkic	Turkic	NA	JeongNatureEcologyEvolution2019
1577	KKA-051.HO	Karakalpak.HO	Karakalpak	Central Asia, Asia	Uzbekistan	Modern	Present	Turkic	Turkic	NA	JeongNatureEcologyEvolution2019
1578	KZ12.HO	Kyrgyz_China.HO	Kyrgyz_CN	East Asia, Asia	China	Modern	Present	Turkic	Turkic	NA	WangNature2021
1579	KZ15.HO	Kyrgyz_China.HO	Kyrgyz_CN	East Asia, Asia	China	Modern	Present	Turkic	Turkic	NA	WangNature2021
1580	KZ22.HO	Kyrgyz_China.HO	Kyrgyz_CN	East Asia, Asia	China	Modern	Present	Turkic	Turkic	NA	WangNature2021
1581	KZ35.HO	Kyrgyz_China.HO	Kyrgyz_CN	East Asia, Asia	China	Modern	Present	Turkic	Turkic	NA	WangNature2021
1582	KZ46.HO	Kyrgyz_China.HO	Kyrgyz_CN	East Asia, Asia	China	Modern	Present	Turkic	Turkic	NA	WangNature2021
1583	KZ52.HO	Kyrgyz_China.HO	Kyrgyz_CN	East Asia, Asia	China	Modern	Present	Turkic	Turkic	NA	WangNature2021
1584	KZ65.HO	Kyrgyz_China.HO	Kyrgyz_CN	East Asia, Asia	China	Modern	Present	Turkic	Turkic	NA	WangNature2021
1585	KZ73.HO	Kyrgyz_China.HO	Kyrgyz_CN	East Asia, Asia	China	Modern	Present	Turkic	Turkic	NA	WangNature2021
1586	KZ77.HO	Kyrgyz_China.HO	Kyrgyz_CN	East Asia, Asia	China	Modern	Present	Turkic	Turkic	NA	WangNature2021
1587	KZ78.HO	Kyrgyz_China.HO	Kyrgyz_CN	East Asia, Asia	China	Modern	Present	Turkic	Turkic	NA	WangNature2021
1588	KZ81.HO	Kyrgyz_China.HO	Kyrgyz_CN	East Asia, Asia	China	Modern	Present	Turkic	Turkic	NA	WangNature2021
1589	KZ83.HO	Kyrgyz_China.HO	Kyrgyz_CN	East Asia, Asia	China	Modern	Present	Turkic	Turkic	NA	WangNature2021
1590	KZ87.HO	Kyrgyz_China.HO	Kyrgyz_CN	East Asia, Asia	China	Modern	Present	Turkic	Turkic	NA	WangNature2021
1591	KZH-1593.HO	Kazakh.HO	Kazakh	Central Asia, Asia	Kazakhstan	Modern	Present	Turkic	Turkic	NA	JeongNatureEcologyEvolution2019
1592	KZH-1614.HO	Kazakh.HO	Kazakh	Central Asia, Asia	Kazakhstan	Modern	Present	Turkic	Turkic	NA	JeongNatureEcologyEvolution2019
1593	KZH-1629.HO	Kazakh.HO	Kazakh	Central Asia, Asia	Kazakhstan	Modern	Present	Turkic	Turkic	NA	JeongNatureEcologyEvolution2019
1594	KZH-1650.HO	Kazakh.HO	Kazakh	Central Asia, Asia	Kazakhstan	Modern	Present	Turkic	Turkic	NA	JeongNatureEcologyEvolution2019
1595	KZH-1680.HO	Kazakh.HO	Kazakh	Central Asia, Asia	Kazakhstan	Modern	Present	Turkic	Turkic	NA	JeongNatureEcologyEvolution2019
1596	KZH-1689.HO	Kazakh.HO	Kazakh	Central Asia, Asia	Kazakhstan	Modern	Present	Turkic	Turkic	NA	JeongNatureEcologyEvolution2019
1597	KZH-1696.HO	Kazakh.HO	Kazakh	Central Asia, Asia	Kazakhstan	Modern	Present	Turkic	Turkic	NA	JeongNatureEcologyEvolution2019
1598	KZH-1708.HO	Kazakh.HO	Kazakh	Central Asia, Asia	Kazakhstan	Modern	Present	Turkic	Turkic	NA	JeongNatureEcologyEvolution2019
1599	KZH-1718.HO	Kazakh.HO	Kazakh	Central Asia, Asia	Kazakhstan	Modern	Present	Turkic	Turkic	NA	JeongNatureEcologyEvolution2019
1600	KZH-1722.HO	Kazakh.HO	Kazakh	Central Asia, Asia	Kazakhstan	Modern	Present	Turkic	Turkic	NA	JeongNatureEcologyEvolution2019
1601	KZH-1724.HO	Kazakh.HO	Kazakh	Central Asia, Asia	Kazakhstan	Modern	Present	Turkic	Turkic	NA	JeongNatureEcologyEvolution2019
1602	KZH-1730.HO	Kazakh.HO	Kazakh	Central Asia, Asia	Kazakhstan	Modern	Present	Turkic	Turkic	NA	JeongNatureEcologyEvolution2019
1603	SL1.HO	Salar.HO	Salar	East Asia, Asia	China	Modern	Present	Turkic	Turkic	NA	WangNature2021
1604	SL10.HO	Salar.HO	Salar	East Asia, Asia	China	Modern	Present	Turkic	Turkic	NA	WangNature2021
1605	SL15.HO	Salar.HO	Salar	East Asia, Asia	China	Modern	Present	Turkic	Turkic	NA	WangNature2021
1606	SL2.HO	Salar.HO	Salar	East Asia, Asia	China	Modern	Present	Turkic	Turkic	NA	WangNature2021
1607	SL3.HO	Salar.HO	Salar	East Asia, Asia	China	Modern	Present	Turkic	Turkic	NA	WangNature2021
1608	SL6.HO	Salar.HO	Salar	East Asia, Asia	China	Modern	Present	Turkic	Turkic	NA	WangNature2021
1609	SL7.HO	Salar.HO	Salar	East Asia, Asia	China	Modern	Present	Turkic	Turkic	NA	WangNature2021
1610	SL9.HO	Salar.HO	Salar	East Asia, Asia	China	Modern	Present	Turkic	Turkic	NA	WangNature2021
1611	TJ-011.HO	Kyrgyz_Tajikistan.HO	Kyrgyz_Tajikistan	Central Asia, Asia	Tajikistan	Modern	Present	Turkic	Turkic	NA	JeongNatureEcologyEvolution2019
1612	TJ-032.HO	Kyrgyz_Tajikistan.HO	Kyrgyz_Tajikistan	Central Asia, Asia	Tajikistan	Modern	Present	Turkic	Turkic	NA	JeongNatureEcologyEvolution2019
1613	TJ-038.HO	Kyrgyz_Tajikistan.HO	Kyrgyz_Tajikistan	Central Asia, Asia	Tajikistan	Modern	Present	Turkic	Turkic	NA	JeongNatureEcologyEvolution2019
1614	TJ-098.HO	Kyrgyz_Tajikistan.HO	Kyrgyz_Tajikistan	Central Asia, Asia	Tajikistan	Modern	Present	Turkic	Turkic	NA	JeongNatureEcologyEvolution2019
1615	UZB-229.HO	Uzbek_Tashkent.HO	Uzbek_Tashkent	Central Asia, Asia	Uzbekistan	Modern	Present	Turkic	Turkic	NA	JeongNatureEcologyEvolution2019
1616	UZB-232.HO	Uzbek_Tashkent.HO	Uzbek_Tashkent	Central Asia, Asia	Uzbekistan	Modern	Present	Turkic	Turkic	NA	JeongNatureEcologyEvolution2019
1617	UZB-234.HO	Uzbek_Tashkent.HO	Uzbek_Tashkent	Central Asia, Asia	Uzbekistan	Modern	Present	Turkic	Turkic	NA	JeongNatureEcologyEvolution2019
1618	UZB-235.HO	Uzbek_Tashkent.HO	Uzbek_Tashkent	Central Asia, Asia	Uzbekistan	Modern	Present	Turkic	Turkic	NA	JeongNatureEcologyEvolution2019
1619	UZB-236.HO	Uzbek_Tashkent.HO	Uzbek_Tashkent	Central Asia, Asia	Uzbekistan	Modern	Present	Turkic	Turkic	NA	JeongNatureEcologyEvolution2019
1620	UZB-237.HO	Uzbek_Tashkent.HO	Uzbek_Tashkent	Central Asia, Asia	Uzbekistan	Modern	Present	Turkic	Turkic	NA	JeongNatureEcologyEvolution2019
1621	UZB-238.HO	Uzbek_Tashkent.HO	Uzbek_Tashkent	Central Asia, Asia	Uzbekistan	Modern	Present	Turkic	Turkic	NA	JeongNatureEcologyEvolution2019
1622	UZB-244.HO	Uzbek_Tashkent.HO	Uzbek_Tashkent	Central Asia, Asia	Uzbekistan	Modern	Present	Turkic	Turkic	NA	JeongNatureEcologyEvolution2019
1623	UZB-246.HO	Uzbek_Tashkent.HO	Uzbek_Tashkent	Central Asia, Asia	Uzbekistan	Modern	Present	Turkic	Turkic	NA	JeongNatureEcologyEvolution2019
1624	UZB-301.HO	Uzbek_Khorezm.HO	Uzbek_Khorezm	Central Asia, Asia	Uzbekistan	Modern	Present	Turkic	Turkic	NA	JeongNatureEcologyEvolution2019
1625	UZB-302.HO	Uzbek_Khorezm.HO	Uzbek_Khorezm	Central Asia, Asia	Uzbekistan	Modern	Present	Turkic	Turkic	NA	JeongNatureEcologyEvolution2019
1626	UZB-303.HO	Uzbek_Khorezm.HO	Uzbek_Khorezm	Central Asia, Asia	Uzbekistan	Modern	Present	Turkic	Turkic	NA	JeongNatureEcologyEvolution2019
1627	UZB-304.HO	Uzbek_Khorezm.HO	Uzbek_Khorezm	Central Asia, Asia	Uzbekistan	Modern	Present	Turkic	Turkic	NA	JeongNatureEcologyEvolution2019
1628	UZB-305.HO	Uzbek_Khorezm.HO	Uzbek_Khorezm	Central Asia, Asia	Uzbekistan	Modern	Present	Turkic	Turkic	NA	JeongNatureEcologyEvolution2019
1629	UZB-306.HO	Uzbek_Khorezm.HO	Uzbek_Khorezm	Central Asia, Asia	Uzbekistan	Modern	Present	Turkic	Turkic	NA	JeongNatureEcologyEvolution2019
1630	UZB-307.HO	Uzbek_Khorezm.HO	Uzbek_Khorezm	Central Asia, Asia	Uzbekistan	Modern	Present	Turkic	Turkic	NA	JeongNatureEcologyEvolution2019
1631	UZB-308.HO	Uzbek_Khorezm.HO	Uzbek_Khorezm	Central Asia, Asia	Uzbekistan	Modern	Present	Turkic	Turkic	NA	JeongNatureEcologyEvolution2019
1632	UZB102_turkmen.HO	Turkmen.HO	Turkmen	Central Asia, Asia	Uzbekistan	Modern	Present	Turkic	Turkic	NA	LazaridisNature2014
1633	UZB105_turkmen.HO	Turkmen.HO	Turkmen	Central Asia, Asia	Uzbekistan	Modern	Present	Turkic	Turkic	NA	LazaridisNature2014
1634	UZB111_turkmen.HO	Turkmen.HO	Turkmen	Central Asia, Asia	Uzbekistan	Modern	Present	Turkic	Turkic	NA	LazaridisNature2014
1635	UZB150_turkmen.HO	Turkmen.HO	Turkmen	Central Asia, Asia	Uzbekistan	Modern	Present	Turkic	Turkic	NA	LazaridisNature2014
1636	UZB178_turkmen.HO	Turkmen.HO	Turkmen	Central Asia, Asia	Uzbekistan	Modern	Present	Turkic	Turkic	NA	LazaridisNature2014
1637	UZB180_turkmen.HO	Turkmen.HO	Turkmen	Central Asia, Asia	Uzbekistan	Modern	Present	Turkic	Turkic	NA	LazaridisNature2014
1638	HGDP01203.HO	Oroqen.HO	Oroqen	East Asia, Asia	China	Modern	Present	Tungusic	Tungusic	NortheastAsian	PattersonGenetics2012
1639	HGDP01204.HO	Oroqen.HO	Oroqen	East Asia, Asia	China	Modern	Present	Tungusic	Tungusic	NortheastAsian	PattersonGenetics2012
1640	HGDP01205.HO	Oroqen.HO	Oroqen	East Asia, Asia	China	Modern	Present	Tungusic	Tungusic	NortheastAsian	PattersonGenetics2012
1641	HGDP01206.HO	Oroqen.HO	Oroqen	East Asia, Asia	China	Modern	Present	Tungusic	Tungusic	NortheastAsian	PattersonGenetics2012
1642	HGDP01207.HO	Oroqen.HO	Oroqen	East Asia, Asia	China	Modern	Present	Tungusic	Tungusic	NortheastAsian	PattersonGenetics2012
1643	HGDP01208.HO	Oroqen.HO	Oroqen	East Asia, Asia	China	Modern	Present	Tungusic	Tungusic	NortheastAsian	PattersonGenetics2012
1644	HGDP01209.HO	Oroqen.HO	Oroqen	East Asia, Asia	China	Modern	Present	Tungusic	Tungusic	NortheastAsian	PattersonGenetics2012
1645	HGDP01211.HO	Oroqen.HO	Oroqen	East Asia, Asia	China	Modern	Present	Tungusic	Tungusic	NortheastAsian	PattersonGenetics2012
1646	HGDP01212.HO	Oroqen.HO	Oroqen	East Asia, Asia	China	Modern	Present	Tungusic	Tungusic	NortheastAsian	PattersonGenetics2012
1647	HGDP01233.HO	Hezhen.HO	Hezhen	East Asia, Asia	China	Modern	Present	Tungusic	Tungusic	NortheastAsian	PattersonGenetics2012
1648	HGDP01234.HO	Hezhen.HO	Hezhen	East Asia, Asia	China	Modern	Present	Tungusic	Tungusic	NortheastAsian	PattersonGenetics2012
1649	HGDP01237.HO	Hezhen.HO	Hezhen	East Asia, Asia	China	Modern	Present	Tungusic	Tungusic	NortheastAsian	PattersonGenetics2012
1650	HGDP01238.HO	Hezhen.HO	Hezhen	East Asia, Asia	China	Modern	Present	Tungusic	Tungusic	NortheastAsian	PattersonGenetics2012
1651	HGDP01239.HO	Hezhen.HO	Hezhen	East Asia, Asia	China	Modern	Present	Tungusic	Tungusic	NortheastAsian	PattersonGenetics2012
1652	HGDP01240.HO	Hezhen.HO	Hezhen	East Asia, Asia	China	Modern	Present	Tungusic	Tungusic	NortheastAsian	PattersonGenetics2012
1653	HGDP01241.HO	Hezhen.HO	Hezhen	East Asia, Asia	China	Modern	Present	Tungusic	Tungusic	NortheastAsian	PattersonGenetics2012
1654	HGDP01242.HO	Hezhen.HO	Hezhen	East Asia, Asia	China	Modern	Present	Tungusic	Tungusic	NortheastAsian	PattersonGenetics2012
1655	HGDP01244.HO	Xibo.HO	Xibo	East Asia, Asia	China	Modern	Present	Tungusic	Tungusic	NortheastAsian	PattersonGenetics2012
1656	HGDP01245.HO	Xibo.HO	Xibo	East Asia, Asia	China	Modern	Present	Tungusic	Tungusic	NortheastAsian	PattersonGenetics2012
1657	HGDP01246.HO	Xibo.HO	Xibo	East Asia, Asia	China	Modern	Present	Tungusic	Tungusic	NortheastAsian	PattersonGenetics2012
1658	HGDP01248.HO	Xibo.HO	Xibo	East Asia, Asia	China	Modern	Present	Tungusic	Tungusic	NortheastAsian	PattersonGenetics2012
1659	HGDP01249.HO	Xibo.HO	Xibo	East Asia, Asia	China	Modern	Present	Tungusic	Tungusic	NortheastAsian	PattersonGenetics2012
1660	HGDP01250.HO	Xibo.HO	Xibo	East Asia, Asia	China	Modern	Present	Tungusic	Tungusic	NortheastAsian	PattersonGenetics2012
1661	HGDP01251.HO	Xibo.HO	Xibo	East Asia, Asia	China	Modern	Present	Tungusic	Tungusic	NortheastAsian	PattersonGenetics2012
1662	BAO11.HO	Bonan.HO	Bonan	East Asia, Asia	China	Modern	Present	Mongolic	Mongolic	NortheastAsian	WangNature2021
1663	BAO12.HO	Bonan.HO	Bonan	East Asia, Asia	China	Modern	Present	Mongolic	Mongolic	NortheastAsian	WangNature2021
1664	BAO15.HO	Bonan.HO	Bonan	East Asia, Asia	China	Modern	Present	Mongolic	Mongolic	NortheastAsian	WangNature2021
1665	BAO22.HO	Bonan.HO	Bonan	East Asia, Asia	China	Modern	Present	Mongolic	Mongolic	NortheastAsian	WangNature2021
1666	BAO26.HO	Bonan.HO	Bonan	East Asia, Asia	China	Modern	Present	Mongolic	Mongolic	NortheastAsian	WangNature2021
1667	BAO47.HO	Bonan.HO	Bonan	East Asia, Asia	China	Modern	Present	Mongolic	Mongolic	NortheastAsian	WangNature2021
1668	BAO53.HO	Bonan.HO	Bonan	East Asia, Asia	China	Modern	Present	Mongolic	Mongolic	NortheastAsian	WangNature2021
1669	BAO54.HO	Bonan.HO	Bonan	East Asia, Asia	China	Modern	Present	Mongolic	Mongolic	NortheastAsian	WangNature2021
1670	BAO60.HO	Bonan.HO	Bonan	East Asia, Asia	China	Modern	Present	Mongolic	Mongolic	NortheastAsian	WangNature2021
1671	DX1047.HO	Dongxiang.HO	Dongxiang	East Asia, Asia	China	Modern	Present	Mongolic	Mongolic	NortheastAsian	WangNature2021
1672	DX1058.HO	Dongxiang.HO	Dongxiang	East Asia, Asia	China	Modern	Present	Mongolic	Mongolic	NortheastAsian	WangNature2021
1673	DX1131.HO	Dongxiang.HO	Dongxiang	East Asia, Asia	China	Modern	Present	Mongolic	Mongolic	NortheastAsian	WangNature2021
1674	DX1146.HO	Dongxiang.HO	Dongxiang	East Asia, Asia	China	Modern	Present	Mongolic	Mongolic	NortheastAsian	WangNature2021
1675	DX1157.HO	Dongxiang.HO	Dongxiang	East Asia, Asia	China	Modern	Present	Mongolic	Mongolic	NortheastAsian	WangNature2021
1676	DX1170.HO	Dongxiang.HO	Dongxiang	East Asia, Asia	China	Modern	Present	Mongolic	Mongolic	NortheastAsian	WangNature2021
1677	DX1175.HO	Dongxiang.HO	Dongxiang	East Asia, Asia	China	Modern	Present	Mongolic	Mongolic	NortheastAsian	WangNature2021
1678	EYG04.HO	Yugur.HO	Yugur	East Asia, Asia	China	Modern	Present	Mongolic	Mongolic	NortheastAsian	WangNature2021
1679	EYG06.HO	Yugur.HO	Yugur	East Asia, Asia	China	Modern	Present	Mongolic	Mongolic	NortheastAsian	WangNature2021
1680	EYG13.HO	Yugur.HO	Yugur	East Asia, Asia	China	Modern	Present	Mongolic	Mongolic	NortheastAsian	WangNature2021
1681	EYG18.HO	Yugur.HO	Yugur	East Asia, Asia	China	Modern	Present	Mongolic	Mongolic	NortheastAsian	WangNature2021
1682	EYG24.HO	Yugur.HO	Yugur	East Asia, Asia	China	Modern	Present	Mongolic	Mongolic	NortheastAsian	WangNature2021
1683	EYG25.HO	Yugur.HO	Yugur	East Asia, Asia	China	Modern	Present	Mongolic	Mongolic	NortheastAsian	WangNature2021
1684	EYG28.HO	Yugur.HO	Yugur	East Asia, Asia	China	Modern	Present	Mongolic	Mongolic	NortheastAsian	WangNature2021
1685	EYG31.HO	Yugur.HO	Yugur	East Asia, Asia	China	Modern	Present	Mongolic	Mongolic	NortheastAsian	WangNature2021
1686	EYG40.HO	Yugur.HO	Yugur	East Asia, Asia	China	Modern	Present	Mongolic	Mongolic	NortheastAsian	WangNature2021
1687	EYG42.HO	Yugur.HO	Yugur	East Asia, Asia	China	Modern	Present	Mongolic	Mongolic	NortheastAsian	WangNature2021
1688	EYG44.HO	Yugur.HO	Yugur	East Asia, Asia	China	Modern	Present	Mongolic	Mongolic	NortheastAsian	WangNature2021
1689	EYG45.HO	Yugur.HO	Yugur	East Asia, Asia	China	Modern	Present	Mongolic	Mongolic	NortheastAsian	WangNature2021
1690	EYG46.HO	Yugur.HO	Yugur	East Asia, Asia	China	Modern	Present	Mongolic	Mongolic	NortheastAsian	WangNature2021
1691	EYG48.HO	Yugur.HO	Yugur	East Asia, Asia	China	Modern	Present	Mongolic	Mongolic	NortheastAsian	WangNature2021
1692	EYG8.HO	Yugur.HO	Yugur	East Asia, Asia	China	Modern	Present	Mongolic	Mongolic	NortheastAsian	WangNature2021
1693	HGDP01213.HO	Daur.HO	Daur	East Asia, Asia	China	Modern	Present	Mongolic	Mongolic	NortheastAsian	PattersonGenetics2012
1694	HGDP01214.HO	Daur.HO	Daur	East Asia, Asia	China	Modern	Present	Mongolic	Mongolic	NortheastAsian	PattersonGenetics2012
1695	HGDP01215.HO	Daur.HO	Daur	East Asia, Asia	China	Modern	Present	Mongolic	Mongolic	NortheastAsian	PattersonGenetics2012
1696	HGDP01216.HO	Daur.HO	Daur	East Asia, Asia	China	Modern	Present	Mongolic	Mongolic	NortheastAsian	PattersonGenetics2012
1697	HGDP01217.HO	Daur.HO	Daur	East Asia, Asia	China	Modern	Present	Mongolic	Mongolic	NortheastAsian	PattersonGenetics2012
1698	HGDP01218.HO	Daur.HO	Daur	East Asia, Asia	China	Modern	Present	Mongolic	Mongolic	NortheastAsian	PattersonGenetics2012
1699	HGDP01220.HO	Daur.HO	Daur	East Asia, Asia	China	Modern	Present	Mongolic	Mongolic	NortheastAsian	PattersonGenetics2012
1700	HGDP01221.HO	Daur.HO	Daur	East Asia, Asia	China	Modern	Present	Mongolic	Mongolic	NortheastAsian	PattersonGenetics2012
1701	HGDP01222.HO	Daur.HO	Daur	East Asia, Asia	China	Modern	Present	Mongolic	Mongolic	NortheastAsian	PattersonGenetics2012
1702	HGDP01223.HO	Mongola.HO	Mongola	East Asia, Asia	China	Modern	Present	Mongolic	Mongolic	NortheastAsian	PattersonGenetics2012
1703	HGDP01225.HO	Mongola.HO	Mongola	East Asia, Asia	China	Modern	Present	Mongolic	Mongolic	NortheastAsian	PattersonGenetics2012
1704	HGDP01227.HO	Mongola.HO	Mongola	East Asia, Asia	China	Modern	Present	Mongolic	Mongolic	NortheastAsian	PattersonGenetics2012
1705	HGDP01228.HO	Mongola.HO	Mongola	East Asia, Asia	China	Modern	Present	Mongolic	Mongolic	NortheastAsian	PattersonGenetics2012
1706	HGDP01231.HO	Mongola.HO	Mongola	East Asia, Asia	China	Modern	Present	Mongolic	Mongolic	NortheastAsian	PattersonGenetics2012
1707	HGDP01232.HO	Mongola.HO	Mongola	East Asia, Asia	China	Modern	Present	Mongolic	Mongolic	NortheastAsian	PattersonGenetics2012
1708	HGDP01347.HO	Tu.HO	Tu	East Asia, Asia	China	Modern	Present	Mongolic	Mongolic	NortheastAsian	PattersonGenetics2012
1709	HGDP01348.HO	Tu.HO	Tu	East Asia, Asia	China	Modern	Present	Mongolic	Mongolic	NortheastAsian	PattersonGenetics2012
1710	HGDP01349.HO	Tu.HO	Tu	East Asia, Asia	China	Modern	Present	Mongolic	Mongolic	NortheastAsian	PattersonGenetics2012
1711	HGDP01350.HO	Tu.HO	Tu	East Asia, Asia	China	Modern	Present	Mongolic	Mongolic	NortheastAsian	PattersonGenetics2012
1712	HGDP01351.HO	Tu.HO	Tu	East Asia, Asia	China	Modern	Present	Mongolic	Mongolic	NortheastAsian	PattersonGenetics2012
1713	HGDP01352.HO	Tu.HO	Tu	East Asia, Asia	China	Modern	Present	Mongolic	Mongolic	NortheastAsian	PattersonGenetics2012
1714	HGDP01353.HO	Tu.HO	Tu	East Asia, Asia	China	Modern	Present	Mongolic	Mongolic	NortheastAsian	PattersonGenetics2012
1715	HGDP01354.HO	Tu.HO	Tu	East Asia, Asia	China	Modern	Present	Mongolic	Mongolic	NortheastAsian	PattersonGenetics2012
1716	HGDP01355.HO	Tu.HO	Tu	East Asia, Asia	China	Modern	Present	Mongolic	Mongolic	NortheastAsian	PattersonGenetics2012
1717	HGDP01356.HO	Tu.HO	Tu	East Asia, Asia	China	Modern	Present	Mongolic	Mongolic	NortheastAsian	PattersonGenetics2012
1718	kalmyk11.HO	Kalmyk.HO	Kalmyk	Eastern Europe, Europe	Russia	Modern	Present	Mongolic	Mongolic	NortheastAsian	LazaridisNature2014
1719	kalmyk13.HO	Kalmyk.HO	Kalmyk	Eastern Europe, Europe	Russia	Modern	Present	Mongolic	Mongolic	NortheastAsian	LazaridisNature2014
1720	kalmyk14.HO	Kalmyk.HO	Kalmyk	Eastern Europe, Europe	Russia	Modern	Present	Mongolic	Mongolic	NortheastAsian	LazaridisNature2014
1721	kalmyk22.HO	Kalmyk.HO	Kalmyk	Eastern Europe, Europe	Russia	Modern	Present	Mongolic	Mongolic	NortheastAsian	LazaridisNature2014
1722	kalmyk32.HO	Kalmyk.HO	Kalmyk	Eastern Europe, Europe	Russia	Modern	Present	Mongolic	Mongolic	NortheastAsian	LazaridisNature2014
1723	kalmyk39.HO	Kalmyk.HO	Kalmyk	Eastern Europe, Europe	Russia	Modern	Present	Mongolic	Mongolic	NortheastAsian	LazaridisNature2014
1724	kalmyk44.HO	Kalmyk.HO	Kalmyk	Eastern Europe, Europe	Russia	Modern	Present	Mongolic	Mongolic	NortheastAsian	LazaridisNature2014
1725	kalmyk55.HO	Kalmyk.HO	Kalmyk	Eastern Europe, Europe	Russia	Modern	Present	Mongolic	Mongolic	NortheastAsian	LazaridisNature2014
1726	kalmyk67.HO	Kalmyk.HO	Kalmyk	Eastern Europe, Europe	Russia	Modern	Present	Mongolic	Mongolic	NortheastAsian	LazaridisNature2014
1727	kalmyk9.HO	Kalmyk.HO	Kalmyk	Eastern Europe, Europe	Russia	Modern	Present	Mongolic	Mongolic	NortheastAsian	LazaridisNature2014
1728	MON-0006.HO	Mongol.HO	Mongol	East Asia, Asia	Mongolia	Modern	Present	Mongolic	Mongolic	NortheastAsian	JeongNatureEcologyEvolution2019
1729	MON-0023.HO	Mongol.HO	Mongol	East Asia, Asia	Mongolia	Modern	Present	Mongolic	Mongolic	NortheastAsian	JeongNatureEcologyEvolution2019
1730	MON-0045.HO	Mongol.HO	Mongol	East Asia, Asia	Mongolia	Modern	Present	Mongolic	Mongolic	NortheastAsian	JeongNatureEcologyEvolution2019
1731	MON-0078.HO	Mongol.HO	Mongol	East Asia, Asia	Mongolia	Modern	Present	Mongolic	Mongolic	NortheastAsian	JeongNatureEcologyEvolution2019
1732	MON-0089.HO	Mongol.HO	Mongol	East Asia, Asia	Mongolia	Modern	Present	Mongolic	Mongolic	NortheastAsian	JeongNatureEcologyEvolution2019
1733	MON-0165.HO	Mongol.HO	Mongol	East Asia, Asia	Mongolia	Modern	Present	Mongolic	Mongolic	NortheastAsian	JeongNatureEcologyEvolution2019
1734	MON-0209.HO	Mongol.HO	Mongol	East Asia, Asia	Mongolia	Modern	Present	Mongolic	Mongolic	NortheastAsian	JeongNatureEcologyEvolution2019
1735	MON-0263.HO	Mongol.HO	Mongol	East Asia, Asia	Mongolia	Modern	Present	Mongolic	Mongolic	NortheastAsian	JeongNatureEcologyEvolution2019
1736	MON-0266.HO	Mongol.HO	Mongol	East Asia, Asia	Mongolia	Modern	Present	Mongolic	Mongolic	NortheastAsian	JeongNatureEcologyEvolution2019
1737	MON-0281.HO	Mongol.HO	Mongol	East Asia, Asia	Mongolia	Modern	Present	Mongolic	Mongolic	NortheastAsian	JeongNatureEcologyEvolution2019
1738	MON-0292.HO	Mongol.HO	Mongol	East Asia, Asia	Mongolia	Modern	Present	Mongolic	Mongolic	NortheastAsian	JeongNatureEcologyEvolution2019
1739	MON-0299.HO	Mongol.HO	Mongol	East Asia, Asia	Mongolia	Modern	Present	Mongolic	Mongolic	NortheastAsian	JeongNatureEcologyEvolution2019
1740	MON-0309.HO	Mongol.HO	Mongol	East Asia, Asia	Mongolia	Modern	Present	Mongolic	Mongolic	NortheastAsian	JeongNatureEcologyEvolution2019
1741	MON-0312.HO	Mongol.HO	Mongol	East Asia, Asia	Mongolia	Modern	Present	Mongolic	Mongolic	NortheastAsian	JeongNatureEcologyEvolution2019
1742	MON-0328.HO	Mongol.HO	Mongol	East Asia, Asia	Mongolia	Modern	Present	Mongolic	Mongolic	NortheastAsian	JeongNatureEcologyEvolution2019
1743	MON-0344.HO	Mongol.HO	Mongol	East Asia, Asia	Mongolia	Modern	Present	Mongolic	Mongolic	NortheastAsian	JeongNatureEcologyEvolution2019
1744	MON-0345.HO	Mongol.HO	Mongol	East Asia, Asia	Mongolia	Modern	Present	Mongolic	Mongolic	NortheastAsian	JeongNatureEcologyEvolution2019
1745	MON-0348.HO	Mongol.HO	Mongol	East Asia, Asia	Mongolia	Modern	Present	Mongolic	Mongolic	NortheastAsian	JeongNatureEcologyEvolution2019
1746	MON-0352.HO	Mongol.HO	Mongol	East Asia, Asia	Mongolia	Modern	Present	Mongolic	Mongolic	NortheastAsian	JeongNatureEcologyEvolution2019
1747	MON-0400.HO	Mongol.HO	Mongol	East Asia, Asia	Mongolia	Modern	Present	Mongolic	Mongolic	NortheastAsian	JeongNatureEcologyEvolution2019
1748	MON-0413.HO	Mongol.HO	Mongol	East Asia, Asia	Mongolia	Modern	Present	Mongolic	Mongolic	NortheastAsian	JeongNatureEcologyEvolution2019
1749	MON-0423.HO	Mongol.HO	Mongol	East Asia, Asia	Mongolia	Modern	Present	Mongolic	Mongolic	NortheastAsian	JeongNatureEcologyEvolution2019
1750	MON-0425.HO	Mongol.HO	Mongol	East Asia, Asia	Mongolia	Modern	Present	Mongolic	Mongolic	NortheastAsian	JeongNatureEcologyEvolution2019
1751	MON-0426.HO	Mongol.HO	Mongol	East Asia, Asia	Mongolia	Modern	Present	Mongolic	Mongolic	NortheastAsian	JeongNatureEcologyEvolution2019
1752	MON-0441.HO	Mongol.HO	Mongol	East Asia, Asia	Mongolia	Modern	Present	Mongolic	Mongolic	NortheastAsian	JeongNatureEcologyEvolution2019
1753	MON-0444.HO	Mongol.HO	Mongol	East Asia, Asia	Mongolia	Modern	Present	Mongolic	Mongolic	NortheastAsian	JeongNatureEcologyEvolution2019
1754	MON-0453.HO	Mongol.HO	Mongol	East Asia, Asia	Mongolia	Modern	Present	Mongolic	Mongolic	NortheastAsian	JeongNatureEcologyEvolution2019
1755	MON-0455.HO	Mongol.HO	Mongol	East Asia, Asia	Mongolia	Modern	Present	Mongolic	Mongolic	NortheastAsian	JeongNatureEcologyEvolution2019
1756	MON-0465.HO	Mongol.HO	Mongol	East Asia, Asia	Mongolia	Modern	Present	Mongolic	Mongolic	NortheastAsian	JeongNatureEcologyEvolution2019
1757	MON-0483.HO	Mongol.HO	Mongol	East Asia, Asia	Mongolia	Modern	Present	Mongolic	Mongolic	NortheastAsian	JeongNatureEcologyEvolution2019
1758	MON-0500.HO	Mongol.HO	Mongol	East Asia, Asia	Mongolia	Modern	Present	Mongolic	Mongolic	NortheastAsian	JeongNatureEcologyEvolution2019
1759	MON-232.HO	Mongol.HO	Mongol	East Asia, Asia	Mongolia	Modern	Present	Mongolic	Mongolic	NortheastAsian	JeongNatureEcologyEvolution2019
1760	MON-558.HO	Mongol.HO	Mongol	East Asia, Asia	Mongolia	Modern	Present	Mongolic	Mongolic	NortheastAsian	JeongNatureEcologyEvolution2019
1761	MON-611.HO	Mongol.HO	Mongol	East Asia, Asia	Mongolia	Modern	Present	Mongolic	Mongolic	NortheastAsian	JeongNatureEcologyEvolution2019
1762	XYG19.HO	Yugur.HO	Yugur	East Asia, Asia	China	Modern	Present	Mongolic	Mongolic	NortheastAsian	WangNature2021
1763	HGDP00336.HO	Burusho.HO	Burusho	South Asia, Asia	Pakistan	Modern	Present	Language_isolate	Others	NA	PattersonGenetics2012
1764	HGDP00338.HO	Burusho.HO	Burusho	South Asia, Asia	Pakistan	Modern	Present	Language_isolate	Others	NA	PattersonGenetics2012
1765	HGDP00341.HO	Burusho.HO	Burusho	South Asia, Asia	Pakistan	Modern	Present	Language_isolate	Others	NA	PattersonGenetics2012
1766	HGDP00346.HO	Burusho.HO	Burusho	South Asia, Asia	Pakistan	Modern	Present	Language_isolate	Others	NA	PattersonGenetics2012
1767	HGDP00351.HO	Burusho.HO	Burusho	South Asia, Asia	Pakistan	Modern	Present	Language_isolate	Others	NA	PattersonGenetics2012
1768	HGDP00356.HO	Burusho.HO	Burusho	South Asia, Asia	Pakistan	Modern	Present	Language_isolate	Others	NA	PattersonGenetics2012
1769	HGDP00359.HO	Burusho.HO	Burusho	South Asia, Asia	Pakistan	Modern	Present	Language_isolate	Others	NA	PattersonGenetics2012
1770	HGDP00364.HO	Burusho.HO	Burusho	South Asia, Asia	Pakistan	Modern	Present	Language_isolate	Others	NA	PattersonGenetics2012
1771	HGDP00371.HO	Burusho.HO	Burusho	South Asia, Asia	Pakistan	Modern	Present	Language_isolate	Others	NA	PattersonGenetics2012
1772	HGDP00372.HO	Burusho.HO	Burusho	South Asia, Asia	Pakistan	Modern	Present	Language_isolate	Others	NA	PattersonGenetics2012
1773	HGDP00382.HO	Burusho.HO	Burusho	South Asia, Asia	Pakistan	Modern	Present	Language_isolate	Others	NA	PattersonGenetics2012
1774	HGDP00388.HO	Burusho.HO	Burusho	South Asia, Asia	Pakistan	Modern	Present	Language_isolate	Others	NA	PattersonGenetics2012
1775	HGDP00392.HO	Burusho.HO	Burusho	South Asia, Asia	Pakistan	Modern	Present	Language_isolate	Others	NA	PattersonGenetics2012
1776	HGDP00402.HO	Burusho.HO	Burusho	South Asia, Asia	Pakistan	Modern	Present	Language_isolate	Others	NA	PattersonGenetics2012
1777	HGDP00407.HO	Burusho.HO	Burusho	South Asia, Asia	Pakistan	Modern	Present	Language_isolate	Others	NA	PattersonGenetics2012
1778	HGDP00412.HO	Burusho.HO	Burusho	South Asia, Asia	Pakistan	Modern	Present	Language_isolate	Others	NA	PattersonGenetics2012
1779	HGDP00417.HO	Burusho.HO	Burusho	South Asia, Asia	Pakistan	Modern	Present	Language_isolate	Others	NA	PattersonGenetics2012
1780	HGDP00423.HO	Burusho.HO	Burusho	South Asia, Asia	Pakistan	Modern	Present	Language_isolate	Others	NA	PattersonGenetics2012
1781	HGDP00428.HO	Burusho.HO	Burusho	South Asia, Asia	Pakistan	Modern	Present	Language_isolate	Others	NA	PattersonGenetics2012
1782	HGDP00433.HO	Burusho.HO	Burusho	South Asia, Asia	Pakistan	Modern	Present	Language_isolate	Others	NA	PattersonGenetics2012
1783	HGDP00438.HO	Burusho.HO	Burusho	South Asia, Asia	Pakistan	Modern	Present	Language_isolate	Others	NA	PattersonGenetics2012
1784	HGDP00444.HO	Burusho.HO	Burusho	South Asia, Asia	Pakistan	Modern	Present	Language_isolate	Others	NA	PattersonGenetics2012
1785	HGDP00445.HO	Burusho.HO	Burusho	South Asia, Asia	Pakistan	Modern	Present	Language_isolate	Others	NA	PattersonGenetics2012
1786	Kusunda01.HO	Kusunda.HO	Kusunda	South Asia, Asia	Nepal	Modern	Present	Language_isolate	Others	NA	LazaridisNature2014
1787	Kusunda03.HO	Kusunda.HO	Kusunda	South Asia, Asia	Nepal	Modern	Present	Language_isolate	Others	NA	LazaridisNature2014
1788	Kusunda04.HO	Kusunda.HO	Kusunda	South Asia, Asia	Nepal	Modern	Present	Language_isolate	Others	NA	LazaridisNature2014
1789	Kusunda07.HO	Kusunda.HO	Kusunda	South Asia, Asia	Nepal	Modern	Present	Language_isolate	Others	NA	LazaridisNature2014
1790	Kusunda11.HO	Kusunda.HO	Kusunda	South Asia, Asia	Nepal	Modern	Present	Language_isolate	Others	NA	LazaridisNature2014
1791	Kusunda12.HO	Kusunda.HO	Kusunda	South Asia, Asia	Nepal	Modern	Present	Language_isolate	Others	NA	LazaridisNature2014
1792	Kusunda15.HO	Kusunda.HO	Kusunda	South Asia, Asia	Nepal	Modern	Present	Language_isolate	Others	NA	LazaridisNature2014
1793	NA00726.HO	Korean.HO	Korean	East Asia, Asia	South Korea	Modern	Present	Koreanic	Others	NortheastAsian	LazaridisNature2014
1794	ND13299.HO	Korean.HO	Korean	East Asia, Asia	South Korea	Modern	Present	Koreanic	Others	NortheastAsian	LazaridisNature2014
1795	ND14916.HO	Korean.HO	Korean	East Asia, Asia	South Korea	Modern	Present	Koreanic	Others	NortheastAsian	LazaridisNature2014
1796	ND15143.HO	Korean.HO	Korean	East Asia, Asia	South Korea	Modern	Present	Koreanic	Others	NortheastAsian	LazaridisNature2014
1797	ND19394.HO	Korean.HO	Korean	East Asia, Asia	South Korea	Modern	Present	Koreanic	Others	NortheastAsian	LazaridisNature2014
1798	ND22219.HO	Korean.HO	Korean	East Asia, Asia	South Korea	Modern	Present	Koreanic	Others	NortheastAsian	LazaridisNature2014
1799	HGDP00747.HO	Japanese.HO	Japanese	East Asia, Asia	Japan	Modern	Present	Japonic	Others	NortheastAsian	PattersonGenetics2012
1800	HGDP00748.HO	Japanese.HO	Japanese	East Asia, Asia	Japan	Modern	Present	Japonic	Others	NortheastAsian	PattersonGenetics2012
1801	HGDP00749.HO	Japanese.HO	Japanese	East Asia, Asia	Japan	Modern	Present	Japonic	Others	NortheastAsian	PattersonGenetics2012
1802	HGDP00750.HO	Japanese.HO	Japanese	East Asia, Asia	Japan	Modern	Present	Japonic	Others	NortheastAsian	PattersonGenetics2012
1803	HGDP00751.HO	Japanese.HO	Japanese	East Asia, Asia	Japan	Modern	Present	Japonic	Others	NortheastAsian	PattersonGenetics2012
1804	HGDP00752.HO	Japanese.HO	Japanese	East Asia, Asia	Japan	Modern	Present	Japonic	Others	NortheastAsian	PattersonGenetics2012
1805	HGDP00753.HO	Japanese.HO	Japanese	East Asia, Asia	Japan	Modern	Present	Japonic	Others	NortheastAsian	PattersonGenetics2012
1806	HGDP00754.HO	Japanese.HO	Japanese	East Asia, Asia	Japan	Modern	Present	Japonic	Others	NortheastAsian	PattersonGenetics2012
1807	HGDP00755.HO	Japanese.HO	Japanese	East Asia, Asia	Japan	Modern	Present	Japonic	Others	NortheastAsian	PattersonGenetics2012
1808	HGDP00756.HO	Japanese.HO	Japanese	East Asia, Asia	Japan	Modern	Present	Japonic	Others	NortheastAsian	PattersonGenetics2012
1809	HGDP00757.HO	Japanese.HO	Japanese	East Asia, Asia	Japan	Modern	Present	Japonic	Others	NortheastAsian	PattersonGenetics2012
1810	HGDP00758.HO	Japanese.HO	Japanese	East Asia, Asia	Japan	Modern	Present	Japonic	Others	NortheastAsian	PattersonGenetics2012
1811	HGDP00759.HO	Japanese.HO	Japanese	East Asia, Asia	Japan	Modern	Present	Japonic	Others	NortheastAsian	PattersonGenetics2012
1812	HGDP00760.HO	Japanese.HO	Japanese	East Asia, Asia	Japan	Modern	Present	Japonic	Others	NortheastAsian	PattersonGenetics2012
1813	HGDP00761.HO	Japanese.HO	Japanese	East Asia, Asia	Japan	Modern	Present	Japonic	Others	NortheastAsian	PattersonGenetics2012
1814	HGDP00762.HO	Japanese.HO	Japanese	East Asia, Asia	Japan	Modern	Present	Japonic	Others	NortheastAsian	PattersonGenetics2012
1815	HGDP00763.HO	Japanese.HO	Japanese	East Asia, Asia	Japan	Modern	Present	Japonic	Others	NortheastAsian	PattersonGenetics2012
1816	HGDP00764.HO	Japanese.HO	Japanese	East Asia, Asia	Japan	Modern	Present	Japonic	Others	NortheastAsian	PattersonGenetics2012
1817	HGDP00765.HO	Japanese.HO	Japanese	East Asia, Asia	Japan	Modern	Present	Japonic	Others	NortheastAsian	PattersonGenetics2012
1818	HGDP00766.HO	Japanese.HO	Japanese	East Asia, Asia	Japan	Modern	Present	Japonic	Others	NortheastAsian	PattersonGenetics2012
1819	HGDP00767.HO	Japanese.HO	Japanese	East Asia, Asia	Japan	Modern	Present	Japonic	Others	NortheastAsian	PattersonGenetics2012
1820	HGDP00768.HO	Japanese.HO	Japanese	East Asia, Asia	Japan	Modern	Present	Japonic	Others	NortheastAsian	PattersonGenetics2012
1821	HGDP00769.HO	Japanese.HO	Japanese	East Asia, Asia	Japan	Modern	Present	Japonic	Others	NortheastAsian	PattersonGenetics2012
1822	HGDP00771.HO	Japanese.HO	Japanese	East Asia, Asia	Japan	Modern	Present	Japonic	Others	NortheastAsian	PattersonGenetics2012
1823	HGDP00772.HO	Japanese.HO	Japanese	East Asia, Asia	Japan	Modern	Present	Japonic	Others	NortheastAsian	PattersonGenetics2012
1824	HGDP00773.HO	Japanese.HO	Japanese	East Asia, Asia	Japan	Modern	Present	Japonic	Others	NortheastAsian	PattersonGenetics2012
1825	HGDP00790.HO	Japanese.HO	Japanese	East Asia, Asia	Japan	Modern	Present	Japonic	Others	NortheastAsian	PattersonGenetics2012
1826	HGDP00791.HO	Japanese.HO	Japanese	East Asia, Asia	Japan	Modern	Present	Japonic	Others	NortheastAsian	PattersonGenetics2012
1827	HGDP00828.HO	Japanese.HO	Japanese	East Asia, Asia	Japan	Modern	Present	Japonic	Others	NortheastAsian	PattersonGenetics2012
1828	Ba15.HO	Bahun.HO	Bahun	South Asia, Asia	Nepal	Modern	Present	Indo-European	Indo-European	NA	WangNature2021
1829	Ba25.HO	Bahun.HO	Bahun	South Asia, Asia	Nepal	Modern	Present	Indo-European	Indo-European	NA	WangNature2021
1830	Ba37.HO	Bahun.HO	Bahun	South Asia, Asia	Nepal	Modern	Present	Indo-European	Indo-European	NA	WangNature2021
1831	Ba48.HO	Bahun.HO	Bahun	South Asia, Asia	Nepal	Modern	Present	Indo-European	Indo-European	NA	WangNature2021
1832	HG02491.HO	Punjabi.HO	Punjabi	South Asia, Asia	Pakistan	Modern	Present	Indo-European	Indo-European	NA	LazaridisNature2014
1833	HG02600.HO	Punjabi.HO	Punjabi	South Asia, Asia	Pakistan	Modern	Present	Indo-European	Indo-European	NA	LazaridisNature2014
1834	HG02601.HO	Punjabi.HO	Punjabi	South Asia, Asia	Pakistan	Modern	Present	Indo-European	Indo-European	NA	LazaridisNature2014
1835	HG02687.HO	Punjabi.HO	Punjabi	South Asia, Asia	Pakistan	Modern	Present	Indo-European	Indo-European	NA	LazaridisNature2014
1836	HG02688.HO	Punjabi.HO	Punjabi	South Asia, Asia	Pakistan	Modern	Present	Indo-European	Indo-European	NA	LazaridisNature2014
1837	HG02724.HO	Punjabi.HO	Punjabi	South Asia, Asia	Pakistan	Modern	Present	Indo-European	Indo-European	NA	LazaridisNature2014
1838	HG02783.HO	Punjabi.HO	Punjabi	South Asia, Asia	Pakistan	Modern	Present	Indo-European	Indo-European	NA	LazaridisNature2014
1839	HG02790.HO	Punjabi.HO	Punjabi	South Asia, Asia	Pakistan	Modern	Present	Indo-European	Indo-European	NA	LazaridisNature2014
1840	HG03006.HO	BEB.HO	Bengali	South Asia, Asia	Bangladesh	Modern	Present	Indo-European	Indo-European	NA	LazaridisNature2014
1841	HG03007.HO	BEB.HO	Bengali	South Asia, Asia	Bangladesh	Modern	Present	Indo-European	Indo-European	NA	LazaridisNature2014
1842	HG03009.HO	BEB.HO	Bengali	South Asia, Asia	Bangladesh	Modern	Present	Indo-European	Indo-European	NA	LazaridisNature2014
1843	HG03012.HO	BEB.HO	Bengali	South Asia, Asia	Bangladesh	Modern	Present	Indo-European	Indo-European	NA	LazaridisNature2014
1844	HG03585.HO	BEB.HO	Bengali	South Asia, Asia	Bangladesh	Modern	Present	Indo-European	Indo-European	NA	LazaridisNature2014
1845	HG03589.HO	BEB.HO	Bengali	South Asia, Asia	Bangladesh	Modern	Present	Indo-European	Indo-European	NA	LazaridisNature2014
1846	HG03793.HO	BEB.HO	Bengali	South Asia, Asia	Bangladesh	Modern	Present	Indo-European	Indo-European	NA	LazaridisNature2014
1847	HGDP00052.HO	Balochi.HO	Balochi	South Asia, Asia	Pakistan	Modern	Present	Indo-European	Indo-European	NA	PattersonGenetics2012
1848	HGDP00054.HO	Balochi.HO	Balochi	South Asia, Asia	Pakistan	Modern	Present	Indo-European	Indo-European	NA	PattersonGenetics2012
1849	HGDP00056.HO	Balochi.HO	Balochi	South Asia, Asia	Pakistan	Modern	Present	Indo-European	Indo-European	NA	PattersonGenetics2012
1850	HGDP00058.HO	Balochi.HO	Balochi	South Asia, Asia	Pakistan	Modern	Present	Indo-European	Indo-European	NA	PattersonGenetics2012
1851	HGDP00062.HO	Balochi.HO	Balochi	South Asia, Asia	Pakistan	Modern	Present	Indo-European	Indo-European	NA	PattersonGenetics2012
1852	HGDP00064.HO	Balochi.HO	Balochi	South Asia, Asia	Pakistan	Modern	Present	Indo-European	Indo-European	NA	PattersonGenetics2012
1853	HGDP00066.HO	Balochi.HO	Balochi	South Asia, Asia	Pakistan	Modern	Present	Indo-European	Indo-European	NA	PattersonGenetics2012
1854	HGDP00068.HO	Balochi.HO	Balochi	South Asia, Asia	Pakistan	Modern	Present	Indo-European	Indo-European	NA	PattersonGenetics2012
1855	HGDP00072.HO	Balochi.HO	Balochi	South Asia, Asia	Pakistan	Modern	Present	Indo-European	Indo-European	NA	PattersonGenetics2012
1856	HGDP00074.HO	Balochi.HO	Balochi	South Asia, Asia	Pakistan	Modern	Present	Indo-European	Indo-European	NA	PattersonGenetics2012
1857	HGDP00078.HO	Balochi.HO	Balochi	South Asia, Asia	Pakistan	Modern	Present	Indo-European	Indo-European	NA	PattersonGenetics2012
1858	HGDP00080.HO	Balochi.HO	Balochi	South Asia, Asia	Pakistan	Modern	Present	Indo-European	Indo-European	NA	PattersonGenetics2012
1859	HGDP00082.HO	Balochi.HO	Balochi	South Asia, Asia	Pakistan	Modern	Present	Indo-European	Indo-European	NA	PattersonGenetics2012
1860	HGDP00086.HO	Balochi.HO	Balochi	South Asia, Asia	Pakistan	Modern	Present	Indo-European	Indo-European	NA	PattersonGenetics2012
1861	HGDP00088.HO	Balochi.HO	Balochi	South Asia, Asia	Pakistan	Modern	Present	Indo-European	Indo-European	NA	PattersonGenetics2012
1862	HGDP00090.HO	Balochi.HO	Balochi	South Asia, Asia	Pakistan	Modern	Present	Indo-European	Indo-European	NA	PattersonGenetics2012
1863	HGDP00092.HO	Balochi.HO	Balochi	South Asia, Asia	Pakistan	Modern	Present	Indo-European	Indo-European	NA	PattersonGenetics2012
1864	HGDP00094.HO	Balochi.HO	Balochi	South Asia, Asia	Pakistan	Modern	Present	Indo-European	Indo-European	NA	PattersonGenetics2012
1865	HGDP00096.HO	Balochi.HO	Balochi	South Asia, Asia	Pakistan	Modern	Present	Indo-European	Indo-European	NA	PattersonGenetics2012
1866	HGDP00098.HO	Balochi.HO	Balochi	South Asia, Asia	Pakistan	Modern	Present	Indo-European	Indo-European	NA	PattersonGenetics2012
1867	HGDP00099.HO	Hazara.HO	Hazara	South Asia, Asia	Pakistan	Modern	Present	Indo-European	Indo-European	NA	PattersonGenetics2012
1868	HGDP00103.HO	Hazara.HO	Hazara	South Asia, Asia	Pakistan	Modern	Present	Indo-European	Indo-European	NA	PattersonGenetics2012
1869	HGDP00106.HO	Hazara.HO	Hazara	South Asia, Asia	Pakistan	Modern	Present	Indo-European	Indo-European	NA	PattersonGenetics2012
1870	HGDP00109.HO	Hazara.HO	Hazara	South Asia, Asia	Pakistan	Modern	Present	Indo-European	Indo-European	NA	PattersonGenetics2012
1871	HGDP00110.HO	Hazara.HO	Hazara	South Asia, Asia	Pakistan	Modern	Present	Indo-European	Indo-European	NA	PattersonGenetics2012
1872	HGDP00115.HO	Hazara.HO	Hazara	South Asia, Asia	Pakistan	Modern	Present	Indo-European	Indo-European	NA	PattersonGenetics2012
1873	HGDP00116.HO	Hazara.HO	Hazara	South Asia, Asia	Pakistan	Modern	Present	Indo-European	Indo-European	NA	PattersonGenetics2012
1874	HGDP00118.HO	Hazara.HO	Hazara	South Asia, Asia	Pakistan	Modern	Present	Indo-European	Indo-European	NA	PattersonGenetics2012
1875	HGDP00120.HO	Hazara.HO	Hazara	South Asia, Asia	Pakistan	Modern	Present	Indo-European	Indo-European	NA	PattersonGenetics2012
1876	HGDP00121.HO	Hazara.HO	Hazara	South Asia, Asia	Pakistan	Modern	Present	Indo-European	Indo-European	NA	PattersonGenetics2012
1877	HGDP00122.HO	Hazara.HO	Hazara	South Asia, Asia	Pakistan	Modern	Present	Indo-European	Indo-European	NA	PattersonGenetics2012
1878	HGDP00124.HO	Hazara.HO	Hazara	South Asia, Asia	Pakistan	Modern	Present	Indo-European	Indo-European	NA	PattersonGenetics2012
1879	HGDP00125.HO	Hazara.HO	Hazara	South Asia, Asia	Pakistan	Modern	Present	Indo-European	Indo-European	NA	PattersonGenetics2012
1880	HGDP00127.HO	Hazara.HO	Hazara	South Asia, Asia	Pakistan	Modern	Present	Indo-European	Indo-European	NA	PattersonGenetics2012
1881	HGDP00131.HO	Makrani.HO	Makrani	South Asia, Asia	Pakistan	Modern	Present	Indo-European	Indo-European	NA	PattersonGenetics2012
1882	HGDP00133.HO	Makrani.HO	Makrani	South Asia, Asia	Pakistan	Modern	Present	Indo-European	Indo-European	NA	PattersonGenetics2012
1883	HGDP00134.HO	Makrani.HO	Makrani	South Asia, Asia	Pakistan	Modern	Present	Indo-European	Indo-European	NA	PattersonGenetics2012
1884	HGDP00135.HO	Makrani.HO	Makrani	South Asia, Asia	Pakistan	Modern	Present	Indo-European	Indo-European	NA	PattersonGenetics2012
1885	HGDP00136.HO	Makrani.HO	Makrani	South Asia, Asia	Pakistan	Modern	Present	Indo-European	Indo-European	NA	PattersonGenetics2012
1886	HGDP00137.HO	Makrani.HO	Makrani	South Asia, Asia	Pakistan	Modern	Present	Indo-European	Indo-European	NA	PattersonGenetics2012
1887	HGDP00140.HO	Makrani.HO	Makrani	South Asia, Asia	Pakistan	Modern	Present	Indo-European	Indo-European	NA	PattersonGenetics2012
1888	HGDP00141.HO	Makrani.HO	Makrani	South Asia, Asia	Pakistan	Modern	Present	Indo-European	Indo-European	NA	PattersonGenetics2012
1889	HGDP00144.HO	Makrani.HO	Makrani	South Asia, Asia	Pakistan	Modern	Present	Indo-European	Indo-European	NA	PattersonGenetics2012
1890	HGDP00145.HO	Makrani.HO	Makrani	South Asia, Asia	Pakistan	Modern	Present	Indo-European	Indo-European	NA	PattersonGenetics2012
1891	HGDP00146.HO	Makrani.HO	Makrani	South Asia, Asia	Pakistan	Modern	Present	Indo-European	Indo-European	NA	PattersonGenetics2012
1892	HGDP00148.HO	Makrani.HO	Makrani	South Asia, Asia	Pakistan	Modern	Present	Indo-European	Indo-European	NA	PattersonGenetics2012
1893	HGDP00151.HO	Makrani.HO	Makrani	South Asia, Asia	Pakistan	Modern	Present	Indo-European	Indo-European	NA	PattersonGenetics2012
1894	HGDP00153.HO	Makrani.HO	Makrani	South Asia, Asia	Pakistan	Modern	Present	Indo-European	Indo-European	NA	PattersonGenetics2012
1895	HGDP00154.HO	Makrani.HO	Makrani	South Asia, Asia	Pakistan	Modern	Present	Indo-European	Indo-European	NA	PattersonGenetics2012
1896	HGDP00155.HO	Makrani.HO	Makrani	South Asia, Asia	Pakistan	Modern	Present	Indo-European	Indo-European	NA	PattersonGenetics2012
1897	HGDP00157.HO	Makrani.HO	Makrani	South Asia, Asia	Pakistan	Modern	Present	Indo-European	Indo-European	NA	PattersonGenetics2012
1898	HGDP00158.HO	Makrani.HO	Makrani	South Asia, Asia	Pakistan	Modern	Present	Indo-European	Indo-European	NA	PattersonGenetics2012
1899	HGDP00160.HO	Makrani.HO	Makrani	South Asia, Asia	Pakistan	Modern	Present	Indo-European	Indo-European	NA	PattersonGenetics2012
1900	HGDP00161.HO	Makrani.HO	Makrani	South Asia, Asia	Pakistan	Modern	Present	Indo-European	Indo-European	NA	PattersonGenetics2012
1901	HGDP00167.HO	Sindhi_Pakistan.HO	Sindhi_Pakistan	South Asia, Asia	Pakistan	Modern	Present	Indo-European	Indo-European	NA	PattersonGenetics2012
1902	HGDP00169.HO	Sindhi_Pakistan.HO	Sindhi_Pakistan	South Asia, Asia	Pakistan	Modern	Present	Indo-European	Indo-European	NA	PattersonGenetics2012
1903	HGDP00171.HO	Sindhi_Pakistan.HO	Sindhi_Pakistan	South Asia, Asia	Pakistan	Modern	Present	Indo-European	Indo-European	NA	PattersonGenetics2012
1904	HGDP00179.HO	Sindhi_Pakistan.HO	Sindhi_Pakistan	South Asia, Asia	Pakistan	Modern	Present	Indo-European	Indo-European	NA	PattersonGenetics2012
1905	HGDP00181.HO	Sindhi_Pakistan.HO	Sindhi_Pakistan	South Asia, Asia	Pakistan	Modern	Present	Indo-European	Indo-European	NA	PattersonGenetics2012
1906	HGDP00187.HO	Sindhi_Pakistan.HO	Sindhi_Pakistan	South Asia, Asia	Pakistan	Modern	Present	Indo-European	Indo-European	NA	PattersonGenetics2012
1907	HGDP00191.HO	Sindhi_Pakistan.HO	Sindhi_Pakistan	South Asia, Asia	Pakistan	Modern	Present	Indo-European	Indo-European	NA	PattersonGenetics2012
1908	HGDP00195.HO	Sindhi_Pakistan.HO	Sindhi_Pakistan	South Asia, Asia	Pakistan	Modern	Present	Indo-European	Indo-European	NA	PattersonGenetics2012
1909	HGDP00197.HO	Sindhi_Pakistan.HO	Sindhi_Pakistan	South Asia, Asia	Pakistan	Modern	Present	Indo-European	Indo-European	NA	PattersonGenetics2012
1910	HGDP00201.HO	Sindhi_Pakistan.HO	Sindhi_Pakistan	South Asia, Asia	Pakistan	Modern	Present	Indo-European	Indo-European	NA	PattersonGenetics2012
1911	HGDP00205.HO	Sindhi_Pakistan.HO	Sindhi_Pakistan	South Asia, Asia	Pakistan	Modern	Present	Indo-European	Indo-European	NA	PattersonGenetics2012
1912	HGDP00206.HO	Sindhi_Pakistan.HO	Sindhi_Pakistan	South Asia, Asia	Pakistan	Modern	Present	Indo-European	Indo-European	NA	PattersonGenetics2012
1913	HGDP00208.HO	Sindhi_Pakistan.HO	Sindhi_Pakistan	South Asia, Asia	Pakistan	Modern	Present	Indo-European	Indo-European	NA	PattersonGenetics2012
1914	HGDP00210.HO	Sindhi_Pakistan.HO	Sindhi_Pakistan	South Asia, Asia	Pakistan	Modern	Present	Indo-European	Indo-European	NA	PattersonGenetics2012
1915	HGDP00213.HO	Pathan.HO	Pathan	South Asia, Asia	Pakistan	Modern	Present	Indo-European	Indo-European	NA	PattersonGenetics2012
1916	HGDP00216.HO	Pathan.HO	Pathan	South Asia, Asia	Pakistan	Modern	Present	Indo-European	Indo-European	NA	PattersonGenetics2012
1917	HGDP00218.HO	Pathan.HO	Pathan	South Asia, Asia	Pakistan	Modern	Present	Indo-European	Indo-European	NA	PattersonGenetics2012
1918	HGDP00222.HO	Pathan.HO	Pathan	South Asia, Asia	Pakistan	Modern	Present	Indo-European	Indo-European	NA	PattersonGenetics2012
1919	HGDP00224.HO	Pathan.HO	Pathan	South Asia, Asia	Pakistan	Modern	Present	Indo-European	Indo-European	NA	PattersonGenetics2012
1920	HGDP00226.HO	Pathan.HO	Pathan	South Asia, Asia	Pakistan	Modern	Present	Indo-European	Indo-European	NA	PattersonGenetics2012
1921	HGDP00228.HO	Pathan.HO	Pathan	South Asia, Asia	Pakistan	Modern	Present	Indo-European	Indo-European	NA	PattersonGenetics2012
1922	HGDP00232.HO	Pathan.HO	Pathan	South Asia, Asia	Pakistan	Modern	Present	Indo-European	Indo-European	NA	PattersonGenetics2012
1923	HGDP00241.HO	Pathan.HO	Pathan	South Asia, Asia	Pakistan	Modern	Present	Indo-European	Indo-European	NA	PattersonGenetics2012
1924	HGDP00243.HO	Pathan.HO	Pathan	South Asia, Asia	Pakistan	Modern	Present	Indo-European	Indo-European	NA	PattersonGenetics2012
1925	HGDP00244.HO	Pathan.HO	Pathan	South Asia, Asia	Pakistan	Modern	Present	Indo-European	Indo-European	NA	PattersonGenetics2012
1926	HGDP00248.HO	Pathan.HO	Pathan	South Asia, Asia	Pakistan	Modern	Present	Indo-European	Indo-European	NA	PattersonGenetics2012
1927	HGDP00254.HO	Pathan.HO	Pathan	South Asia, Asia	Pakistan	Modern	Present	Indo-European	Indo-European	NA	PattersonGenetics2012
1928	HGDP00258.HO	Pathan.HO	Pathan	South Asia, Asia	Pakistan	Modern	Present	Indo-European	Indo-European	NA	PattersonGenetics2012
1929	HGDP00259.HO	Pathan.HO	Pathan	South Asia, Asia	Pakistan	Modern	Present	Indo-European	Indo-European	NA	PattersonGenetics2012
1930	HGDP00262.HO	Pathan.HO	Pathan	South Asia, Asia	Pakistan	Modern	Present	Indo-European	Indo-European	NA	PattersonGenetics2012
1931	HGDP00264.HO	Pathan.HO	Pathan	South Asia, Asia	Pakistan	Modern	Present	Indo-European	Indo-European	NA	PattersonGenetics2012
1932	HGDP00277.HO	Kalash.HO	Kalash	South Asia, Asia	Pakistan	Modern	Present	Indo-European	Indo-European	NA	PattersonGenetics2012
1933	HGDP00281.HO	Kalash.HO	Kalash	South Asia, Asia	Pakistan	Modern	Present	Indo-European	Indo-European	NA	PattersonGenetics2012
1934	HGDP00285.HO	Kalash.HO	Kalash	South Asia, Asia	Pakistan	Modern	Present	Indo-European	Indo-European	NA	PattersonGenetics2012
1935	HGDP00286.HO	Kalash.HO	Kalash	South Asia, Asia	Pakistan	Modern	Present	Indo-European	Indo-European	NA	PattersonGenetics2012
1936	HGDP00288.HO	Kalash.HO	Kalash	South Asia, Asia	Pakistan	Modern	Present	Indo-European	Indo-European	NA	PattersonGenetics2012
1937	HGDP00290.HO	Kalash.HO	Kalash	South Asia, Asia	Pakistan	Modern	Present	Indo-European	Indo-European	NA	PattersonGenetics2012
1938	HGDP00298.HO	Kalash.HO	Kalash	South Asia, Asia	Pakistan	Modern	Present	Indo-European	Indo-European	NA	PattersonGenetics2012
1939	HGDP00302.HO	Kalash.HO	Kalash	South Asia, Asia	Pakistan	Modern	Present	Indo-European	Indo-European	NA	PattersonGenetics2012
1940	HGDP00307.HO	Kalash.HO	Kalash	South Asia, Asia	Pakistan	Modern	Present	Indo-European	Indo-European	NA	PattersonGenetics2012
1941	HGDP00311.HO	Kalash.HO	Kalash	South Asia, Asia	Pakistan	Modern	Present	Indo-European	Indo-European	NA	PattersonGenetics2012
1942	HGDP00313.HO	Kalash.HO	Kalash	South Asia, Asia	Pakistan	Modern	Present	Indo-European	Indo-European	NA	PattersonGenetics2012
1943	HGDP00315.HO	Kalash.HO	Kalash	South Asia, Asia	Pakistan	Modern	Present	Indo-European	Indo-European	NA	PattersonGenetics2012
1944	HGDP00319.HO	Kalash.HO	Kalash	South Asia, Asia	Pakistan	Modern	Present	Indo-European	Indo-European	NA	PattersonGenetics2012
1945	HGDP00323.HO	Kalash.HO	Kalash	South Asia, Asia	Pakistan	Modern	Present	Indo-European	Indo-European	NA	PattersonGenetics2012
1946	HGDP00328.HO	Kalash.HO	Kalash	South Asia, Asia	Pakistan	Modern	Present	Indo-European	Indo-European	NA	PattersonGenetics2012
1947	HGDP00330.HO	Kalash.HO	Kalash	South Asia, Asia	Pakistan	Modern	Present	Indo-European	Indo-European	NA	PattersonGenetics2012
1948	HGDP00333.HO	Kalash.HO	Kalash	South Asia, Asia	Pakistan	Modern	Present	Indo-European	Indo-European	NA	PattersonGenetics2012
1949	HGDP00511.HO	French.HO	French	Western Europe, Europe	France	Modern	Present	Indo-European	Indo-European	French	PattersonGenetics2012
1950	HGDP00512.HO	French.HO	French	Western Europe, Europe	France	Modern	Present	Indo-European	Indo-European	French	PattersonGenetics2012
1951	HGDP00513.HO	French.HO	French	Western Europe, Europe	France	Modern	Present	Indo-European	Indo-European	French	PattersonGenetics2012
1952	HGDP00514.HO	French.HO	French	Western Europe, Europe	France	Modern	Present	Indo-European	Indo-European	French	PattersonGenetics2012
1953	HGDP00515.HO	French.HO	French	Western Europe, Europe	France	Modern	Present	Indo-European	Indo-European	French	PattersonGenetics2012
1954	HGDP00516.HO	French.HO	French	Western Europe, Europe	France	Modern	Present	Indo-European	Indo-European	French	PattersonGenetics2012
1955	HGDP00517.HO	French.HO	French	Western Europe, Europe	France	Modern	Present	Indo-European	Indo-European	French	PattersonGenetics2012
1956	HGDP00518.HO	French.HO	French	Western Europe, Europe	France	Modern	Present	Indo-European	Indo-European	French	PattersonGenetics2012
1957	HGDP00519.HO	French.HO	French	Western Europe, Europe	France	Modern	Present	Indo-European	Indo-European	French	PattersonGenetics2012
1958	HGDP00522.HO	French.HO	French	Western Europe, Europe	France	Modern	Present	Indo-European	Indo-European	French	PattersonGenetics2012
1959	HGDP00523.HO	French.HO	French	Western Europe, Europe	France	Modern	Present	Indo-European	Indo-European	French	PattersonGenetics2012
1960	HGDP00524.HO	French.HO	French	Western Europe, Europe	France	Modern	Present	Indo-European	Indo-European	French	PattersonGenetics2012
1961	HGDP00525.HO	French.HO	French	Western Europe, Europe	France	Modern	Present	Indo-European	Indo-European	French	PattersonGenetics2012
1962	HGDP00526.HO	French.HO	French	Western Europe, Europe	France	Modern	Present	Indo-European	Indo-European	French	PattersonGenetics2012
1963	HGDP00527.HO	French.HO	French	Western Europe, Europe	France	Modern	Present	Indo-European	Indo-European	French	PattersonGenetics2012
1964	HGDP00528.HO	French.HO	French	Western Europe, Europe	France	Modern	Present	Indo-European	Indo-European	French	PattersonGenetics2012
1965	HGDP00529.HO	French.HO	French	Western Europe, Europe	France	Modern	Present	Indo-European	Indo-European	French	PattersonGenetics2012
1966	HGDP00531.HO	French.HO	French	Western Europe, Europe	France	Modern	Present	Indo-European	Indo-European	French	PattersonGenetics2012
1967	HGDP00533.HO	French.HO	French	Western Europe, Europe	France	Modern	Present	Indo-European	Indo-European	French	PattersonGenetics2012
1968	HGDP00534.HO	French.HO	French	Western Europe, Europe	France	Modern	Present	Indo-European	Indo-European	French	PattersonGenetics2012
1969	HGDP00535.HO	French.HO	French	Western Europe, Europe	France	Modern	Present	Indo-European	Indo-European	French	PattersonGenetics2012
1970	HGDP00536.HO	French.HO	French	Western Europe, Europe	France	Modern	Present	Indo-European	Indo-European	French	PattersonGenetics2012
1971	HGDP00537.HO	French.HO	French	Western Europe, Europe	France	Modern	Present	Indo-European	Indo-European	French	PattersonGenetics2012
1972	HGDP00538.HO	French.HO	French	Western Europe, Europe	France	Modern	Present	Indo-European	Indo-European	French	PattersonGenetics2012
1973	HGDP00539.HO	French.HO	French	Western Europe, Europe	France	Modern	Present	Indo-European	Indo-European	French	PattersonGenetics2012
1974	NA20847.HO	GujaratiD.HO	Gujarati	South Asia, Asia	India	Modern	Present	Indo-European	Indo-European	North_Indian	LazaridisNature2014
1975	NA20854.HO	GujaratiB.HO	Gujarati	South Asia, Asia	India	Modern	Present	Indo-European	Indo-European	North_Indian	LazaridisNature2014
1976	NA20858.HO	GujaratiA.HO	Gujarati	South Asia, Asia	India	Modern	Present	Indo-European	Indo-European	North_Indian	LazaridisNature2014
1977	NA20862.HO	GujaratiA.HO	Gujarati	South Asia, Asia	India	Modern	Present	Indo-European	Indo-European	North_Indian	LazaridisNature2014
1978	NA20866.HO	GujaratiC.HO	Gujarati	South Asia, Asia	India	Modern	Present	Indo-European	Indo-European	North_Indian	LazaridisNature2014
1979	NA20873.HO	GujaratiB.HO	Gujarati	South Asia, Asia	India	Modern	Present	Indo-European	Indo-European	North_Indian	LazaridisNature2014
1980	NA20882.HO	GujaratiB.HO	Gujarati	South Asia, Asia	India	Modern	Present	Indo-European	Indo-European	North_Indian	LazaridisNature2014
1981	NA20883.HO	GujaratiC.HO	Gujarati	South Asia, Asia	India	Modern	Present	Indo-European	Indo-European	North_Indian	LazaridisNature2014
1982	NA20885.HO	GujaratiB.HO	Gujarati	South Asia, Asia	India	Modern	Present	Indo-European	Indo-European	North_Indian	LazaridisNature2014
1983	NA20898.HO	GujaratiB.HO	Gujarati	South Asia, Asia	India	Modern	Present	Indo-European	Indo-European	North_Indian	LazaridisNature2014
1984	NA20899.HO	GujaratiD.HO	Gujarati	South Asia, Asia	India	Modern	Present	Indo-European	Indo-European	North_Indian	LazaridisNature2014
1985	NA20903.HO	GujaratiC.HO	Gujarati	South Asia, Asia	India	Modern	Present	Indo-European	Indo-European	North_Indian	LazaridisNature2014
1986	NA20904.HO	GujaratiA.HO	Gujarati	South Asia, Asia	India	Modern	Present	Indo-European	Indo-European	North_Indian	LazaridisNature2014
1987	NA20910.HO	GujaratiA.HO	Gujarati	South Asia, Asia	India	Modern	Present	Indo-European	Indo-European	North_Indian	LazaridisNature2014
1988	NA20911.HO	GujaratiD.HO	Gujarati	South Asia, Asia	India	Modern	Present	Indo-European	Indo-European	North_Indian	LazaridisNature2014
1989	NA21097.HO	GujaratiC.HO	Gujarati	South Asia, Asia	India	Modern	Present	Indo-European	Indo-European	North_Indian	LazaridisNature2014
1990	NA21116.HO	GujaratiC.HO	Gujarati	South Asia, Asia	India	Modern	Present	Indo-European	Indo-European	North_Indian	LazaridisNature2014
1991	NA21123.HO	GujaratiD.HO	Gujarati	South Asia, Asia	India	Modern	Present	Indo-European	Indo-European	North_Indian	LazaridisNature2014
1992	NA21125.HO	GujaratiD.HO	Gujarati	South Asia, Asia	India	Modern	Present	Indo-European	Indo-European	North_Indian	LazaridisNature2014
1993	Te06.HO	Tharu.HO	Tharu	South Asia, Asia	Nepal	Modern	Present	Indo-European	Indo-European	NA	WangNature2021
1994	Te09.HO	Tharu.HO	Tharu	South Asia, Asia	Nepal	Modern	Present	Indo-European	Indo-European	NA	WangNature2021
1995	Te15.HO	Tharu.HO	Tharu	South Asia, Asia	Nepal	Modern	Present	Indo-European	Indo-European	NA	WangNature2021
1996	Te16.HO	Tharu.HO	Tharu	South Asia, Asia	Nepal	Modern	Present	Indo-European	Indo-European	NA	WangNature2021
1997	Te18.HO	Tharu.HO	Tharu	South Asia, Asia	Nepal	Modern	Present	Indo-European	Indo-European	NA	WangNature2021
1998	TJ-0080.HO	Tajik.HO	Tajik	Central Asia, Asia	Tajikistan	Modern	Present	Indo-European	Indo-European	NA	JeongNatureEcologyEvolution2019
[truncated: 286 more rows]

## Sheet: Table S3
Table S3: Result of the f3 (X, Y: Outgroup), where Outgroup = Mbuti
A	B	C	f3	distance (1-f3)
BA_WLR_CN	BA_WLR_CN	Mbuti	0	1
BA_WLR_CN	Mulam	Mbuti	0.287227	0.712773
BA_WLR_CN	KhonmueangN	Mbuti	0.282439	0.717561
BA_WLR_CN	AkhaN	Mbuti	0.284841	0.715159
BA_WLR_CN	BA_AruManara_ID	Mbuti	0.267171	0.732829
BA_WLR_CN	100BP_GreatAndaman_IN	Mbuti	0.244762	0.755238
BA_WLR_CN	Bahun	Mbuti	0.237855	0.762145
BA_WLR_CN	2000BP_SouthAfrica_SA	Mbuti	0.033554	0.966446
BA_WLR_CN	HB_BaBanQinCen_CNG	Mbuti	0.282571	0.717429
BA_WLR_CN	Bonan	Mbuti	0.282413	0.717587
BA_WLR_CN	MN_Baojianshan_CNG	Mbuti	0.259356	0.740644
BA_WLR_CN	N_Bianbian_CN	Mbuti	0.287815	0.712185
BA_WLR_CN	Kyrgyz_Kyrgyzstan	Mbuti	0.264719	0.735281
BA_WLR_CN	N_WLR_CN	Mbuti	0.290471	0.709529
BA_WLR_CN	Qiang_Daofu	Mbuti	0.287765	0.712235
BA_WLR_CN	NyahkurNE	Mbuti	0.271499	0.728501
BA_WLR_CN	Boy	Mbuti	0.286143	0.713857
BA_WLR_CN	BruNE	Mbuti	0.274656	0.725344
BA_WLR_CN	N_Boshan_CN	Mbuti	0.290306	0.709694
BA_WLR_CN	SouthernThai_TKS	Mbuti	0.270809	0.729191
BA_WLR_CN	BlackTaiNE	Mbuti	0.282536	0.717464
BA_WLR_CN	Burmese	Mbuti	0.273085	0.726915
BA_WLR_CN	HB_LaCen_CNG	Mbuti	0.281452	0.718548
BA_WLR_CN	Cham	Mbuti	0.272988	0.727012
BA_WLR_CN	ThaiC	Mbuti	0.274987	0.725013
BA_WLR_CN	Colao	Mbuti	0.288564	0.711436
BA_WLR_CN	Cong	Mbuti	0.282823	0.717177
BA_WLR_CN	Li	Mbuti	0.286177	0.713823
BA_WLR_CN	CentralThaiC	Mbuti	0.2734	0.7266
BA_WLR_CN	Dao	Mbuti	0.287125	0.712875
BA_WLR_CN	Qiang_Danba	Mbuti	0.288359	0.711641
BA_WLR_CN	IA_UYR_CN	Mbuti	0.290915	0.709085
BA_WLR_CN	Dong	Mbuti	0.28891	0.71109
BA_WLR_CN	EN_Dushan_CNG	Mbuti	0.267372	0.732628
BA_WLR_CN	Dusun	Mbuti	0.281602	0.718398
BA_WLR_CN	Dongxiang	Mbuti	0.279775	0.720225
BA_WLR_CN	KarenSkaw2N	Mbuti	0.280944	0.719056
BA_WLR_CN	Ede	Mbuti	0.270942	0.729058
BA_WLR_CN	KarenPwoN	Mbuti	0.279699	0.720301
BA_WLR_CN	KarenPadaungN	Mbuti	0.280386	0.719614
BA_WLR_CN	Yugur	Mbuti	0.28651	0.71349
BA_WLR_CN	IA_Shirenzigou_CN	Mbuti	0.251142	0.748858
BA_WLR_CN	Giarai	Mbuti	0.271377	0.728623
BA_WLR_CN	Gelao	Mbuti	0.285926	0.714074
BA_WLR_CN	Tibetan_Gannan	Mbuti	0.282969	0.717031
BA_WLR_CN	Lue5N	Mbuti	0.284988	0.715012
BA_WLR_CN	Lue6N	Mbuti	0.284992	0.715008
BA_WLR_CN	Lue7N	Mbuti	0.285288	0.714712
BA_WLR_CN	Lue8N	Mbuti	0.285674	0.714326
BA_WLR_CN	YongN	Mbuti	0.285046	0.714954
BA_WLR_CN	Gurung	Mbuti	0.279268	0.720732
BA_WLR_CN	Han_Shanxi	Mbuti	0.290318	0.709682
BA_WLR_CN	Han_Guangdong	Mbuti	0.288634	0.711366
BA_WLR_CN	Han_Henan	Mbuti	0.290707	0.709293
BA_WLR_CN	Han_Shandong	Mbuti	0.290698	0.709302
BA_WLR_CN	Han_Jiangsu	Mbuti	0.291694	0.708306
BA_WLR_CN	Han_Fujian	Mbuti	0.289803	0.710197
BA_WLR_CN	Han_Sichuan	Mbuti	0.290344	0.709656
BA_WLR_CN	Han_Zhejiang	Mbuti	0.290463	0.709537
BA_WLR_CN	Han_Chongqing	Mbuti	0.291327	0.708673
BA_WLR_CN	Han_Hubei	Mbuti	0.292008	0.707992
BA_WLR_CN	Han_Shanghai	Mbuti	0.293166	0.706834
BA_WLR_CN	Hanhi	Mbuti	0.284604	0.715396
BA_WLR_CN	Kinh	Mbuti	0.285447	0.714553
BA_WLR_CN	Punjabi	Mbuti	0.228826	0.771174
BA_WLR_CN	Bengali	Mbuti	0.234472	0.765528
BA_WLR_CN	Brahui	Mbuti	0.216562	0.783438
BA_WLR_CN	Balochi	Mbuti	0.217454	0.782546
BA_WLR_CN	Hazara	Mbuti	0.253937	0.746063
BA_WLR_CN	Makrani	Mbuti	0.213097	0.786903
BA_WLR_CN	Sindhi_Pakistan	Mbuti	0.223276	0.776724
BA_WLR_CN	Pathan	Mbuti	0.223165	0.776835
BA_WLR_CN	Kalash	Mbuti	0.223184	0.776816
BA_WLR_CN	Burusho	Mbuti	0.229498	0.770502
BA_WLR_CN	Mbuti	Mbuti	0	1
BA_WLR_CN	French	Mbuti	0.215881	0.784119
BA_WLR_CN	Cambodian	Mbuti	0.274312	0.725688
BA_WLR_CN	Japanese	Mbuti	0.290564	0.709436
BA_WLR_CN	Han	Mbuti	0.290004	0.709996
BA_WLR_CN	Tujia	Mbuti	0.290127	0.709873
BA_WLR_CN	Yi	Mbuti	0.287358	0.712642
BA_WLR_CN	Miao	Mbuti	0.289359	0.710641
BA_WLR_CN	Oroqen	Mbuti	0.288179	0.711821
BA_WLR_CN	Daur	Mbuti	0.287351	0.712649
BA_WLR_CN	Mongola	Mbuti	0.286759	0.713241
BA_WLR_CN	Hezhen	Mbuti	0.288028	0.711972
BA_WLR_CN	Xibo	Mbuti	0.287322	0.712678
BA_WLR_CN	Uyghur	Mbuti	0.254215	0.745785
BA_WLR_CN	Dai	Mbuti	0.28601	0.71399
BA_WLR_CN	Lahu_CN	Mbuti	0.28502	0.71498
BA_WLR_CN	She	Mbuti	0.289817	0.710183
BA_WLR_CN	Naxi	Mbuti	0.287296	0.712704
BA_WLR_CN	Tu	Mbuti	0.283364	0.716636
BA_WLR_CN	N_YR_CN	Mbuti	0.29103	0.70897
BA_WLR_CN	BA_YR_CN	Mbuti	0.291948	0.708052
BA_WLR_CN	Kazakh_CN	Mbuti	0.268426	0.731574
BA_WLR_CN	Kyrgyz_CN	Mbuti	0.265018	0.734982
BA_WLR_CN	HmongNjuaN	Mbuti	0.287591	0.712409
BA_WLR_CN	HmongN	Mbuti	0.287834	0.712166
BA_WLR_CN	HmongDawN	Mbuti	0.287858	0.712142
BA_WLR_CN	N_UYR_CN	Mbuti	0.292187	0.707813
BA_WLR_CN	Hmong_VN	Mbuti	0.288171	0.711829
BA_WLR_CN	HB_GaoHuaHua_CNG	Mbuti	0.286061	0.713939
BA_WLR_CN	N_ManBac_VN	Mbuti	0.271484	0.728516
BA_WLR_CN	N_North_MN	Mbuti	0.285739	0.714261
BA_WLR_CN	IA_Hanben_TW	Mbuti	0.285743	0.714257
BA_WLR_CN	IA_Gongguan_TW	Mbuti	0.28778	0.71222
BA_WLR_CN	Jomon_HG_JP	Mbuti	0.268926	0.731074
BA_WLR_CN	BA_NuiNap_VN	Mbuti	0.282184	0.717816
BA_WLR_CN	N_East_MN	Mbuti	0.289076	0.710924
BA_WLR_CN	Kankanaey	Mbuti	0.286546	0.713454
BA_WLR_CN	IA_Loyang_ID	Mbuti	0.260738	0.739262
BA_WLR_CN	Maonan	Mbuti	0.287093	0.712907
BA_WLR_CN	Lao	Mbuti	0.279682	0.720318
BA_WLR_CN	KalueangNE	Mbuti	0.278071	0.721929
BA_WLR_CN	Kalmyk	Mbuti	0.276116	0.723884
BA_WLR_CN	KhmerNE	Mbuti	0.273216	0.726784
BA_WLR_CN	Khomu	Mbuti	0.279433	0.720567
BA_WLR_CN	Kinh_VN	Mbuti	0.285229	0.714771
BA_WLR_CN	Karakalpak	Mbuti	0.255153	0.744847
BA_WLR_CN	KhmuN	Mbuti	0.279022	0.720978
BA_WLR_CN	M_Kolyma_RU	Mbuti	0.271574	0.728426
BA_WLR_CN	KarenSkawN	Mbuti	0.279275	0.720725
BA_WLR_CN	Kusunda	Mbuti	0.266109	0.733891
BA_WLR_CN	Kazakh	Mbuti	0.260775	0.739225
BA_WLR_CN	HB_Fujian_CN	Mbuti	0.289742	0.710258
BA_WLR_CN	N_Fujian_CN	Mbuti	0.27652	0.72348
BA_WLR_CN	N.BA_TamPaLing_LA	Mbuti	0.26981	0.73019
BA_WLR_CN	Ho_PhaFaen_LA	Mbuti	0.238665	0.761335
BA_WLR_CN	BA_TamHang_LA	Mbuti	0.270554	0.729446
BA_WLR_CN	HB_TamHang_LA	Mbuti	0.276457	0.723543
BA_WLR_CN	Lachi	Mbuti	0.286038	0.713962
BA_WLR_CN	Lahu_VN	Mbuti	0.284527	0.715473
BA_WLR_CN	LaoIsanNE	Mbuti	0.277506	0.722494
BA_WLR_CN	Laotian	Mbuti	0.281541	0.718459
BA_WLR_CN	N_Matsu_CN	Mbuti	0.275091	0.724909
BA_WLR_CN	N_LiangBua_ID	Mbuti	0.267778	0.732222
BA_WLR_CN	IA_LiangToge_ID	Mbuti	0.258118	0.741882
BA_WLR_CN	Lolo	Mbuti	0.284146	0.715854
BA_WLR_CN	EP_Longlin_CNG	Mbuti	0.254603	0.745397
BA_WLR_CN	LisuN	Mbuti	0.284479	0.715521
BA_WLR_CN	Tagalog	Mbuti	0.278417	0.721583
BA_WLR_CN	Ilocano	Mbuti	0.283488	0.716512
BA_WLR_CN	LawaN	Mbuti	0.279164	0.720836
BA_WLR_CN	Lawa_EasternN	Mbuti	0.279924	0.720076
BA_WLR_CN	Lawa_WesternN	Mbuti	0.27965	0.72035
BA_WLR_CN	Magar	Mbuti	0.276145	0.723855
BA_WLR_CN	MlabriN	Mbuti	0.274881	0.725119
BA_WLR_CN	HB_SupuHujung_MY	Mbuti	0.274455	0.725545
BA_WLR_CN	HB_Kinabatagan_MY	Mbuti	0.280916	0.719084
BA_WLR_CN	Ho_GuaChaCave_MY	Mbuti	0.22582	0.77418
BA_WLR_CN	N_GuaChaCave_MY	Mbuti	0.269662	0.730338
BA_WLR_CN	Malay	Mbuti	0.272309	0.727691
BA_WLR_CN	Mang	Mbuti	0.27984	0.72016
BA_WLR_CN	ManiqS	Mbuti	0.255067	0.744933
BA_WLR_CN	LahuN	Mbuti	0.284668	0.715332
BA_WLR_CN	IA_Xianbei_CN	Mbuti	0.287359	0.712641
BA_WLR_CN	MonC	Mbuti	0.272104	0.727896
BA_WLR_CN	MonN	Mbuti	0.27512	0.72488
BA_WLR_CN	Mongol	Mbuti	0.27827	0.72173
BA_WLR_CN	Birhor	Mbuti	0.242019	0.757981
BA_WLR_CN	Brahmins_UttarPradesh	Mbuti	0.232515	0.767485
BA_WLR_CN	Irula	Mbuti	0.233274	0.766726
BA_WLR_CN	Jarawa	Mbuti	0.242042	0.757958
BA_WLR_CN	Onge	Mbuti	0.241569	0.758431
BA_WLR_CN	Vellalar	Mbuti	0.227558	0.772442
BA_WLR_CN	SouthernThai_ANS	Mbuti	0.267672	0.732328
BA_WLR_CN	Muong	Mbuti	0.284285	0.715715
BA_WLR_CN	Murut	Mbuti	0.282856	0.717144
BA_WLR_CN	N_Miiaozigou_CN	Mbuti	0.291766	0.708234
BA_WLR_CN	Korean	Mbuti	0.29254	0.70746
BA_WLR_CN	Atayal	Mbuti	0.286301	0.713699
BA_WLR_CN	Ami	Mbuti	0.287428	0.712572
BA_WLR_CN	Gujarati	Mbuti	0.226729	0.773271
BA_WLR_CN	Newar	Mbuti	0.256417	0.743583
BA_WLR_CN	P_AR_CN	Mbuti	0.267421	0.732579
BA_WLR_CN	N_AR_CN	Mbuti	0.274333	0.725667
BA_WLR_CN	M_AR_CN	Mbuti	0.286915	0.713085
BA_WLR_CN	Nung	Mbuti	0.286402	0.713598
BA_WLR_CN	Pathen	Mbuti	0.286967	0.713033
BA_WLR_CN	Phula	Mbuti	0.284903	0.715097
BA_WLR_CN	PalaungN	Mbuti	0.280858	0.719142
BA_WLR_CN	BlangN	Mbuti	0.280026	0.719974
BA_WLR_CN	PhutaiNE	Mbuti	0.279181	0.720819
BA_WLR_CN	Tibetan_Gangcha	Mbuti	0.282569	0.717431
BA_WLR_CN	EP_Qihe_CNG	Mbuti	0.268012	0.731988
BA_WLR_CN	Rai	Mbuti	0.283692	0.716308
BA_WLR_CN	Khamu1N	Mbuti	0.27996	0.72004
BA_WLR_CN	Khamu2N	Mbuti	0.278201	0.721799
BA_WLR_CN	Khamu3N	Mbuti	0.278615	0.721385
BA_WLR_CN	LuaRLA1N	Mbuti	0.276185	0.723815
BA_WLR_CN	LuaRLA2N	Mbuti	0.276464	0.723536
BA_WLR_CN	YuanC	Mbuti	0.282675	0.717325
BA_WLR_CN	SaekNE	Mbuti	0.280389	0.719611
BA_WLR_CN	HB_Shenxian_CNG	Mbuti	0.277465	0.722535
BA_WLR_CN	Sherpa	Mbuti	0.284333	0.715667
BA_WLR_CN	Sila	Mbuti	0.284244	0.715756
BA_WLR_CN	Salar	Mbuti	0.277529	0.722471
BA_WLR_CN	N_Shimao_CN	Mbuti	0.290102	0.709898
BA_WLR_CN	SoaNE	Mbuti	0.276183	0.723817
BA_WLR_CN	PhuanN	Mbuti	0.282944	0.717056
BA_WLR_CN	KuyNE	Mbuti	0.273172	0.726828
BA_WLR_CN	N_Penghu_CN	Mbuti	0.285908	0.714092
BA_WLR_CN	Tibetan_Nagqu	Mbuti	0.285329	0.714671
BA_WLR_CN	Tibetan_Lhasa	Mbuti	0.284323	0.715677
BA_WLR_CN	Tibetan_Shannan	Mbuti	0.283941	0.716059
BA_WLR_CN	Tibetan_Chamdo	Mbuti	0.285599	0.714401
BA_WLR_CN	Tibetan_Shigatse	Mbuti	0.283744	0.716256
BA_WLR_CN	Tamang	Mbuti	0.273984	0.726016
BA_WLR_CN	P_Liangdao_TW	Mbuti	0.267969	0.732031
BA_WLR_CN	N.BA_TanjungPinang_ID	Mbuti	0.26609	0.73391
BA_WLR_CN	Tay	Mbuti	0.286747	0.713253
BA_WLR_CN	Tharu	Mbuti	0.257889	0.742111
BA_WLR_CN	IA_LongLongRak_TH	Mbuti	0.274909	0.725091
BA_WLR_CN	Thai_VN	Mbuti	0.284456	0.715544
BA_WLR_CN	Tibetan_Yunnan	Mbuti	0.287166	0.712834
BA_WLR_CN	Tajik	Mbuti	0.227565	0.772435
BA_WLR_CN	KhuenN	Mbuti	0.284925	0.715075
BA_WLR_CN	Lue1N	Mbuti	0.284933	0.715067
BA_WLR_CN	Lue2N	Mbuti	0.284846	0.715154
BA_WLR_CN	Lue3N	Mbuti	0.284419	0.715581
BA_WLR_CN	Lue4N	Mbuti	0.284914	0.715086
BA_WLR_CN	HtinMalN	Mbuti	0.278615	0.721385
BA_WLR_CN	HtinPrayN	Mbuti	0.276149	0.723851
BA_WLR_CN	N_GuaUattamdi_ID	Mbuti	0.266825	0.733175
BA_WLR_CN	LP_Alaska_US	Mbuti	0.265991	0.734009
BA_WLR_CN	Ust.Ishim_RU	Mbuti	0.216144	0.783856
BA_WLR_CN	Uzbek_Tashkent	Mbuti	0.241555	0.758445
BA_WLR_CN	Uzbek_Khorezm	Mbuti	0.238195	0.761805
BA_WLR_CN	Dungan	Mbuti	0.280842	0.719158
BA_WLR_CN	Uzbek_Khorezm	Mbuti	0.238787	0.761213
BA_WLR_CN	Vietnamese	Mbuti	0.285043	0.714957
BA_WLR_CN	Vizaya	Mbuti	0.278442	0.721558
BA_WLR_CN	HB_HonHaiCoTien_VN	Mbuti	0.279802	0.720198
BA_WLR_CN	N_NamTun_VN	Mbuti	0.278046	0.721954
BA_WLR_CN	N_MaiDaDieu_VN	Mbuti	0.278184	0.721816
BA_WLR_CN	N_HhonHaiCoTien_VN	Mbuti	0.265822	0.734178
BA_WLR_CN	Tibetan_Xunhua	Mbuti	0.282569	0.717431
BA_WLR_CN	N_Shandong_CN	Mbuti	0.288728	0.711272
BA_WLR_CN	Tibetan_Xinlong	Mbuti	0.287995	0.712005
BA_WLR_CN	IuMien	Mbuti	0.286525	0.713475
BA_WLR_CN	ShanN	Mbuti	0.281	0.719
BA_WLR_CN	Yana_UP.SG_RU	Mbuti	0.224999	0.775001
BA_WLR_CN	HB_Yiyang_CNG	Mbuti	0.282545	0.717455
BA_WLR_CN	Tibetan_Yajiang	Mbuti	0.286248	0.713752
BA_WLR_CN	NyawNE	Mbuti	0.2781	0.7219
BA_WLR_CN	N_Yumin_CN	Mbuti	0.284416	0.715584
BA_WLR_CN	Zhuang	Mbuti	0.286944	0.713056
BA_WLR_CN	IA_AR_CN	Mbuti	0.280551	0.719449
Mulam	BA_WLR_CN	Mbuti	0.287227	0.712773
Mulam	Mulam	Mbuti	0	1
Mulam	KhonmueangN	Mbuti	0.292075	0.707925
Mulam	AkhaN	Mbuti	0.28945	0.71055
Mulam	BA_AruManara_ID	Mbuti	0.271829	0.728171
Mulam	100BP_GreatAndaman_IN	Mbuti	0.244929	0.755071
Mulam	Bahun	Mbuti	0.23901	0.76099
Mulam	2000BP_SouthAfrica_SA	Mbuti	0.032914	0.967086
Mulam	HB_BaBanQinCen_CNG	Mbuti	0.292107	0.707893
Mulam	Bonan	Mbuti	0.282979	0.717021
Mulam	MN_Baojianshan_CNG	Mbuti	0.267233	0.732767
Mulam	N_Bianbian_CN	Mbuti	0.283251	0.716749
Mulam	Kyrgyz_Kyrgyzstan	Mbuti	0.262791	0.737209
Mulam	N_WLR_CN	Mbuti	0.287344	0.712656
Mulam	Qiang_Daofu	Mbuti	0.287502	0.712498
Mulam	NyahkurNE	Mbuti	0.282802	0.717198
Mulam	Boy	Mbuti	0.294665	0.705335
Mulam	BruNE	Mbuti	0.287472	0.712528
Mulam	N_Boshan_CN	Mbuti	0.28659	0.71341
Mulam	SouthernThai_TKS	Mbuti	0.278028	0.721972
Mulam	BlackTaiNE	Mbuti	0.294093	0.705907
Mulam	Burmese	Mbuti	0.277474	0.722526
Mulam	HB_LaCen_CNG	Mbuti	0.290852	0.709148
Mulam	Cham	Mbuti	0.282953	0.717047
Mulam	ThaiC	Mbuti	0.282984	0.717016
Mulam	Colao	Mbuti	0.296996	0.703004
Mulam	Cong	Mbuti	0.289902	0.710098
Mulam	Li	Mbuti	0.296529	0.703471
Mulam	CentralThaiC	Mbuti	0.282251	0.717749
Mulam	Dao	Mbuti	0.296946	0.703054
Mulam	Qiang_Danba	Mbuti	0.288578	0.711422
Mulam	IA_UYR_CN	Mbuti	0.289	0.711
Mulam	Dong	Mbuti	0.297057	0.702943
Mulam	EN_Dushan_CNG	Mbuti	0.274997	0.725003
Mulam	Dusun	Mbuti	0.291983	0.708017
Mulam	Dongxiang	Mbuti	0.280567	0.719433
Mulam	KarenSkaw2N	Mbuti	0.286767	0.713233
Mulam	Ede	Mbuti	0.282546	0.717454
Mulam	KarenPwoN	Mbuti	0.286521	0.713479
Mulam	KarenPadaungN	Mbuti	0.286183	0.713817
Mulam	Yugur	Mbuti	0.287013	0.712987
Mulam	IA_Shirenzigou_CN	Mbuti	0.250508	0.749492
Mulam	Giarai	Mbuti	0.282528	0.717472
Mulam	Gelao	Mbuti	0.295947	0.704053
Mulam	Tibetan_Gannan	Mbuti	0.283906	0.716094
Mulam	Lue5N	Mbuti	0.295332	0.704668
Mulam	Lue6N	Mbuti	0.295807	0.704193
Mulam	Lue7N	Mbuti	0.29584	0.70416
Mulam	Lue8N	Mbuti	0.29726	0.70274
Mulam	YongN	Mbuti	0.295612	0.704388
Mulam	Gurung	Mbuti	0.277971	0.722029
Mulam	Han_Shanxi	Mbuti	0.290916	0.709084
Mulam	Han_Guangdong	Mbuti	0.29644	0.70356
Mulam	Han_Henan	Mbuti	0.292	0.708
Mulam	Han_Shandong	Mbuti	0.291797	0.708203
Mulam	Han_Jiangsu	Mbuti	0.294081	0.705919
Mulam	Han_Fujian	Mbuti	0.29522	0.70478
Mulam	Han_Sichuan	Mbuti	0.2939	0.7061
Mulam	Han_Zhejiang	Mbuti	0.293676	0.706324
Mulam	Han_Chongqing	Mbuti	0.29543	0.70457
Mulam	Han_Hubei	Mbuti	0.295394	0.704606
Mulam	Han_Shanghai	Mbuti	0.295351	0.704649
Mulam	Hanhi	Mbuti	0.289881	0.710119
Mulam	Kinh	Mbuti	0.294598	0.705402
Mulam	Punjabi	Mbuti	0.230538	0.769462
Mulam	Bengali	Mbuti	0.237078	0.762922
Mulam	Brahui	Mbuti	0.217879	0.782121
Mulam	Balochi	Mbuti	0.218614	0.781386
Mulam	Hazara	Mbuti	0.252402	0.747598
Mulam	Makrani	Mbuti	0.213527	0.786473
Mulam	Sindhi_Pakistan	Mbuti	0.224533	0.775467
Mulam	Pathan	Mbuti	0.223864	0.776136
Mulam	Kalash	Mbuti	0.224099	0.775901
Mulam	Burusho	Mbuti	0.230476	0.769524
Mulam	Mbuti	Mbuti	0	1
Mulam	French	Mbuti	0.216686	0.783314
Mulam	Cambodian	Mbuti	0.28396	0.71604
Mulam	Japanese	Mbuti	0.290331	0.709669
Mulam	Han	Mbuti	0.294087	0.705913
Mulam	Tujia	Mbuti	0.294555	0.705445
Mulam	Yi	Mbuti	0.289307	0.710693
Mulam	Miao	Mbuti	0.294764	0.705236
Mulam	Oroqen	Mbuti	0.28486	0.71514
Mulam	Daur	Mbuti	0.284991	0.715009
Mulam	Mongola	Mbuti	0.286139	0.713861
Mulam	Hezhen	Mbuti	0.286	0.714
Mulam	Xibo	Mbuti	0.285961	0.714039
Mulam	Uyghur	Mbuti	0.253096	0.746904
Mulam	Dai	Mbuti	0.296391	0.703609
Mulam	Lahu_CN	Mbuti	0.291578	0.708422
Mulam	She	Mbuti	0.295793	0.704207
Mulam	Naxi	Mbuti	0.288638	0.711362
Mulam	Tu	Mbuti	0.283892	0.716108
Mulam	N_YR_CN	Mbuti	0.289468	0.710532
Mulam	BA_YR_CN	Mbuti	0.290182	0.709818
Mulam	Kazakh_CN	Mbuti	0.265697	0.734303
Mulam	Kyrgyz_CN	Mbuti	0.262706	0.737294
Mulam	HmongNjuaN	Mbuti	0.29523	0.70477
Mulam	HmongN	Mbuti	0.295477	0.704523
Mulam	HmongDawN	Mbuti	0.295182	0.704818
Mulam	N_UYR_CN	Mbuti	0.28608	0.71392
Mulam	Hmong_VN	Mbuti	0.2957	0.7043
Mulam	HB_GaoHuaHua_CNG	Mbuti	0.291636	0.708364
Mulam	N_ManBac_VN	Mbuti	0.279988	0.720012
Mulam	N_North_MN	Mbuti	0.277963	0.722037
Mulam	IA_Hanben_TW	Mbuti	0.294578	0.705422
Mulam	IA_Gongguan_TW	Mbuti	0.297272	0.702728
Mulam	Jomon_HG_JP	Mbuti	0.268121	0.731879
Mulam	BA_NuiNap_VN	Mbuti	0.290324	0.709676
Mulam	N_East_MN	Mbuti	0.280182	0.719818
Mulam	Kankanaey	Mbuti	0.296385	0.703615
Mulam	IA_Loyang_ID	Mbuti	0.275689	0.724311
Mulam	Maonan	Mbuti	0.29828	0.70172
Mulam	Lao	Mbuti	0.29115	0.70885
Mulam	KalueangNE	Mbuti	0.289199	0.710801
Mulam	Kalmyk	Mbuti	0.271932	0.728068
Mulam	KhmerNE	Mbuti	0.284302	0.715698
Mulam	Khomu	Mbuti	0.289484	0.710516
Mulam	Kinh_VN	Mbuti	0.294757	0.705243
Mulam	Karakalpak	Mbuti	0.252953	0.747047
Mulam	KhmuN	Mbuti	0.288747	0.711253
Mulam	M_Kolyma_RU	Mbuti	0.268936	0.731064
Mulam	KarenSkawN	Mbuti	0.285741	0.714259
Mulam	Kusunda	Mbuti	0.266711	0.733289
Mulam	Kazakh	Mbuti	0.258609	0.741391
Mulam	HB_Fujian_CN	Mbuti	0.289275	0.710725
Mulam	N_Fujian_CN	Mbuti	0.282107	0.717893
Mulam	N.BA_TamPaLing_LA	Mbuti	0.283874	0.716126
Mulam	Ho_PhaFaen_LA	Mbuti	0.240912	0.759088
Mulam	BA_TamHang_LA	Mbuti	0.281508	0.718492
Mulam	HB_TamHang_LA	Mbuti	0.289498	0.710502
Mulam	Lachi	Mbuti	0.296953	0.703047
Mulam	Lahu_VN	Mbuti	0.290779	0.709221
Mulam	LaoIsanNE	Mbuti	0.288596	0.711404
Mulam	Laotian	Mbuti	0.292641	0.707359
Mulam	N_Matsu_CN	Mbuti	0.284105	0.715895
Mulam	N_LiangBua_ID	Mbuti	0.277941	0.722059
Mulam	IA_LiangToge_ID	Mbuti	0.263123	0.736877
Mulam	Lolo	Mbuti	0.294692	0.705308
Mulam	EP_Longlin_CNG	Mbuti	0.260909	0.739091
Mulam	LisuN	Mbuti	0.289956	0.710044
Mulam	Tagalog	Mbuti	0.286797	0.713203
Mulam	Ilocano	Mbuti	0.292354	0.707646
Mulam	LawaN	Mbuti	0.286623	0.713377
Mulam	Lawa_EasternN	Mbuti	0.28667	0.71333
Mulam	Lawa_WesternN	Mbuti	0.286604	0.713396
Mulam	Magar	Mbuti	0.275483	0.724517
Mulam	MlabriN	Mbuti	0.286706	0.713294
Mulam	HB_SupuHujung_MY	Mbuti	0.286598	0.713402
Mulam	HB_Kinabatagan_MY	Mbuti	0.290465	0.709535
Mulam	Ho_GuaChaCave_MY	Mbuti	0.234032	0.765968
Mulam	N_GuaChaCave_MY	Mbuti	0.279865	0.720135
Mulam	Malay	Mbuti	0.281805	0.718195
Mulam	Mang	Mbuti	0.289911	0.710089
Mulam	ManiqS	Mbuti	0.261147	0.738853
Mulam	LahuN	Mbuti	0.291187	0.708813
Mulam	IA_Xianbei_CN	Mbuti	0.279703	0.720297
Mulam	MonC	Mbuti	0.278842	0.721158
Mulam	MonN	Mbuti	0.282227	0.717773
Mulam	Mongol	Mbuti	0.275212	0.724788
Mulam	Birhor	Mbuti	0.249174	0.750826
Mulam	Brahmins_UttarPradesh	Mbuti	0.235485	0.764515
Mulam	Irula	Mbuti	0.237388	0.762612
Mulam	Jarawa	Mbuti	0.246761	0.753239
Mulam	Onge	Mbuti	0.246338	0.753662
Mulam	Vellalar	Mbuti	0.23084	0.76916
Mulam	SouthernThai_ANS	Mbuti	0.276968	0.723032
Mulam	Muong	Mbuti	0.295572	0.704428
Mulam	Murut	Mbuti	0.293545	0.706455
Mulam	N_Miiaozigou_CN	Mbuti	0.287036	0.712964
Mulam	Korean	Mbuti	0.291782	0.708218
Mulam	Atayal	Mbuti	0.295906	0.704094
Mulam	Ami	Mbuti	0.297194	0.702806
Mulam	Gujarati	Mbuti	0.228228	0.771772
Mulam	Newar	Mbuti	0.257112	0.742888
Mulam	P_AR_CN	Mbuti	0.262812	0.737188
Mulam	N_AR_CN	Mbuti	0.268848	0.731152
Mulam	M_AR_CN	Mbuti	0.278303	0.721697
Mulam	Nung	Mbuti	0.297001	0.702999
Mulam	Pathen	Mbuti	0.295345	0.704655
Mulam	Phula	Mbuti	0.293554	0.706446
Mulam	PalaungN	Mbuti	0.286207	0.713793
Mulam	BlangN	Mbuti	0.288147	0.711853
Mulam	PhutaiNE	Mbuti	0.291355	0.708645
Mulam	Tibetan_Gangcha	Mbuti	0.281368	0.718632
Mulam	EP_Qihe_CNG	Mbuti	0.276063	0.723937
Mulam	Rai	Mbuti	0.281637	0.718363
Mulam	Khamu1N	Mbuti	0.289356	0.710644
Mulam	Khamu2N	Mbuti	0.288885	0.711115
Mulam	Khamu3N	Mbuti	0.28947	0.71053
Mulam	LuaRLA1N	Mbuti	0.288063	0.711937
Mulam	LuaRLA2N	Mbuti	0.287678	0.712322
Mulam	YuanC	Mbuti	0.292773	0.707227
Mulam	SaekNE	Mbuti	0.292208	0.707792
Mulam	HB_Shenxian_CNG	Mbuti	0.289198	0.710802
Mulam	Sherpa	Mbuti	0.281722	0.718278
Mulam	Sila	Mbuti	0.28951	0.71049
Mulam	Salar	Mbuti	0.278383	0.721617
Mulam	N_Shimao_CN	Mbuti	0.287504	0.712496
Mulam	SoaNE	Mbuti	0.287291	0.712709
Mulam	PhuanN	Mbuti	0.294099	0.705901
Mulam	KuyNE	Mbuti	0.284736	0.715264
Mulam	N_Penghu_CN	Mbuti	0.287798	0.712202
Mulam	Tibetan_Nagqu	Mbuti	0.283166	0.716834
Mulam	Tibetan_Lhasa	Mbuti	0.28231	0.71769
Mulam	Tibetan_Shannan	Mbuti	0.281335	0.718665
Mulam	Tibetan_Chamdo	Mbuti	0.283297	0.716703
Mulam	Tibetan_Shigatse	Mbuti	0.282056	0.717944
Mulam	Tamang	Mbuti	0.273784	0.726216
Mulam	P_Liangdao_TW	Mbuti	0.280767	0.719233
Mulam	N.BA_TanjungPinang_ID	Mbuti	0.272372	0.727628
Mulam	Tay	Mbuti	0.295916	0.704084
Mulam	Tharu	Mbuti	0.258167	0.741833
Mulam	IA_LongLongRak_TH	Mbuti	0.279724	0.720276
Mulam	Thai_VN	Mbuti	0.296188	0.703812
Mulam	Tibetan_Yunnan	Mbuti	0.286434	0.713566
Mulam	Tajik	Mbuti	0.227774	0.772226
Mulam	KhuenN	Mbuti	0.29535	0.70465
Mulam	Lue1N	Mbuti	0.295484	0.704516
Mulam	Lue2N	Mbuti	0.296152	0.703848
Mulam	Lue3N	Mbuti	0.295468	0.704532
Mulam	Lue4N	Mbuti	0.296229	0.703771
Mulam	HtinMalN	Mbuti	0.288659	0.711341
Mulam	HtinPrayN	Mbuti	0.287525	0.712475
Mulam	N_GuaUattamdi_ID	Mbuti	0.273528	0.726472
Mulam	LP_Alaska_US	Mbuti	0.26064	0.73936
Mulam	Ust.Ishim_RU	Mbuti	0.216964	0.783036
Mulam	Uzbek_Tashkent	Mbuti	0.240785	0.759215
Mulam	Uzbek_Khorezm	Mbuti	0.238333	0.761667
Mulam	Dungan	Mbuti	0.281176	0.718824
Mulam	Uzbek_Khorezm	Mbuti	0.238068	0.761932
Mulam	Vietnamese	Mbuti	0.295051	0.704949
Mulam	Vizaya	Mbuti	0.286743	0.713257
Mulam	HB_HonHaiCoTien_VN	Mbuti	0.291517	0.708483
Mulam	N_NamTun_VN	Mbuti	0.281637	0.718363
Mulam	N_MaiDaDieu_VN	Mbuti	0.28152	0.71848
Mulam	N_HhonHaiCoTien_VN	Mbuti	0.277887	0.722113
Mulam	Tibetan_Xunhua	Mbuti	0.282214	0.717786
Mulam	N_Shandong_CN	Mbuti	0.280541	0.719459
Mulam	Tibetan_Xinlong	Mbuti	0.289006	0.710994
Mulam	IuMien	Mbuti	0.294946	0.705054
Mulam	ShanN	Mbuti	0.289275	0.710725
Mulam	Yana_UP.SG_RU	Mbuti	0.225443	0.774557
Mulam	HB_Yiyang_CNG	Mbuti	0.291815	0.708185
Mulam	Tibetan_Yajiang	Mbuti	0.284744	0.715256
Mulam	NyawNE	Mbuti	0.290138	0.709862
Mulam	N_Yumin_CN	Mbuti	0.276241	0.723759
Mulam	Zhuang	Mbuti	0.29732	0.70268
Mulam	IA_AR_CN	Mbuti	0.272322	0.727678
KhonmueangN	BA_WLR_CN	Mbuti	0.282439	0.717561
KhonmueangN	Mulam	Mbuti	0.292075	0.707925
KhonmueangN	KhonmueangN	Mbuti	0	1
KhonmueangN	AkhaN	Mbuti	0.285509	0.714491
KhonmueangN	BA_AruManara_ID	Mbuti	0.267723	0.732277
KhonmueangN	100BP_GreatAndaman_IN	Mbuti	0.243729	0.756271
KhonmueangN	Bahun	Mbuti	0.237565	0.762435
KhonmueangN	2000BP_SouthAfrica_SA	Mbuti	0.032398	0.967602
KhonmueangN	HB_BaBanQinCen_CNG	Mbuti	0.287771	0.712229
KhonmueangN	Bonan	Mbuti	0.278326	0.721674
KhonmueangN	MN_Baojianshan_CNG	Mbuti	0.265168	0.734832
KhonmueangN	N_Bianbian_CN	Mbuti	0.278529	0.721471
KhonmueangN	Kyrgyz_Kyrgyzstan	Mbuti	0.259223	0.740777
KhonmueangN	N_WLR_CN	Mbuti	0.282168	0.717832
KhonmueangN	Qiang_Daofu	Mbuti	0.282826	0.717174
KhonmueangN	NyahkurNE	Mbuti	0.280638	0.719362
KhonmueangN	Boy	Mbuti	0.289448	0.710552
KhonmueangN	BruNE	Mbuti	0.285258	0.714742
KhonmueangN	N_Boshan_CN	Mbuti	0.281167	0.718833
KhonmueangN	SouthernThai_TKS	Mbuti	0.275245	0.724755
KhonmueangN	BlackTaiNE	Mbuti	0.290514	0.709486
KhonmueangN	Burmese	Mbuti	0.27454	0.72546
KhonmueangN	HB_LaCen_CNG	Mbuti	0.286831	0.713169
KhonmueangN	Cham	Mbuti	0.279962	0.720038
KhonmueangN	ThaiC	Mbuti	0.279949	0.720051
KhonmueangN	Colao	Mbuti	0.292014	0.707986
KhonmueangN	Cong	Mbuti	0.286393	0.713607
KhonmueangN	Li	Mbuti	0.29167	0.70833
KhonmueangN	CentralThaiC	Mbuti	0.279171	0.720829
KhonmueangN	Dao	Mbuti	0.291948	0.708052
KhonmueangN	Qiang_Danba	Mbuti	0.283922	0.716078
KhonmueangN	IA_UYR_CN	Mbuti	0.283722	0.716278
KhonmueangN	Dong	Mbuti	0.29148	0.70852
KhonmueangN	EN_Dushan_CNG	Mbuti	0.273366	0.726634
KhonmueangN	Dusun	Mbuti	0.287923	0.712077
KhonmueangN	Dongxiang	Mbuti	0.276123	0.723877
KhonmueangN	KarenSkaw2N	Mbuti	0.28459	0.71541
KhonmueangN	Ede	Mbuti	0.280569	0.719431
KhonmueangN	KarenPwoN	Mbuti	0.284672	0.715328
KhonmueangN	KarenPadaungN	Mbuti	0.283698	0.716302
KhonmueangN	Yugur	Mbuti	0.281995	0.718005
KhonmueangN	IA_Shirenzigou_CN	Mbuti	0.247869	0.752131
KhonmueangN	Giarai	Mbuti	0.280885	0.719115
KhonmueangN	Gelao	Mbuti	0.291313	0.708687
KhonmueangN	Tibetan_Gannan	Mbuti	0.279222	0.720778
KhonmueangN	Lue5N	Mbuti	0.291509	0.708491
KhonmueangN	Lue6N	Mbuti	0.291609	0.708391
KhonmueangN	Lue7N	Mbuti	0.291895	0.708105
KhonmueangN	Lue8N	Mbuti	0.292835	0.707165
KhonmueangN	YongN	Mbuti	0.29157	0.70843
KhonmueangN	Gurung	Mbuti	0.274444	0.725556
KhonmueangN	Han_Shanxi	Mbuti	0.285545	0.714455
KhonmueangN	Han_Guangdong	Mbuti	0.291217	0.708783
KhonmueangN	Han_Henan	Mbuti	0.286437	0.713563
KhonmueangN	Han_Shandong	Mbuti	0.286303	0.713697
KhonmueangN	Han_Jiangsu	Mbuti	0.288594	0.711406
KhonmueangN	Han_Fujian	Mbuti	0.289732	0.710268
KhonmueangN	Han_Sichuan	Mbuti	0.288624	0.711376
KhonmueangN	Han_Zhejiang	Mbuti	0.288675	0.711325
KhonmueangN	Han_Chongqing	Mbuti	0.29007	0.70993
KhonmueangN	Han_Hubei	Mbuti	0.28983	0.71017
KhonmueangN	Han_Shanghai	Mbuti	0.289791	0.710209
KhonmueangN	Hanhi	Mbuti	0.285913	0.714087
KhonmueangN	Kinh	Mbuti	0.289792	0.710208
KhonmueangN	Punjabi	Mbuti	0.230399	0.769601
KhonmueangN	Bengali	Mbuti	0.236067	0.763933
KhonmueangN	Brahui	Mbuti	0.217687	0.782313
KhonmueangN	Balochi	Mbuti	0.218349	0.781651
KhonmueangN	Hazara	Mbuti	0.249899	0.750101
KhonmueangN	Makrani	Mbuti	0.21335	0.78665
KhonmueangN	Sindhi_Pakistan	Mbuti	0.224103	0.775897
KhonmueangN	Pathan	Mbuti	0.223234	0.776766
KhonmueangN	Kalash	Mbuti	0.223255	0.776745
KhonmueangN	Burusho	Mbuti	0.22966	0.77034
KhonmueangN	Mbuti	Mbuti	0	1
KhonmueangN	French	Mbuti	0.216359	0.783641
KhonmueangN	Cambodian	Mbuti	0.281235	0.718765
KhonmueangN	Japanese	Mbuti	0.285015	0.714985
KhonmueangN	Han	Mbuti	0.2887	0.7113
KhonmueangN	Tujia	Mbuti	0.289165	0.710835
KhonmueangN	Yi	Mbuti	0.284874	0.715126
KhonmueangN	Miao	Mbuti	0.289622	0.710378
KhonmueangN	Oroqen	Mbuti	0.280112	0.719888
KhonmueangN	Daur	Mbuti	0.280433	0.719567
KhonmueangN	Mongola	Mbuti	0.281235	0.718765
KhonmueangN	Hezhen	Mbuti	0.280852	0.719148
KhonmueangN	Xibo	Mbuti	0.28107	0.71893
KhonmueangN	Uyghur	Mbuti	0.250487	0.749513
KhonmueangN	Dai	Mbuti	0.292085	0.707915
KhonmueangN	Lahu_CN	Mbuti	0.287947	0.712053
KhonmueangN	She	Mbuti	0.290333	0.709667
KhonmueangN	Naxi	Mbuti	0.284595	0.715405
KhonmueangN	Tu	Mbuti	0.279247	0.720753
KhonmueangN	N_YR_CN	Mbuti	0.28398	0.71602
KhonmueangN	BA_YR_CN	Mbuti	0.284634	0.715366
KhonmueangN	Kazakh_CN	Mbuti	0.262197	0.737803
KhonmueangN	Kyrgyz_CN	Mbuti	0.259385	0.740615
KhonmueangN	HmongNjuaN	Mbuti	0.289886	0.710114
KhonmueangN	HmongN	Mbuti	0.290341	0.709659
KhonmueangN	HmongDawN	Mbuti	0.290213	0.709787
KhonmueangN	N_UYR_CN	Mbuti	0.280858	0.719142
KhonmueangN	Hmong_VN	Mbuti	0.290903	0.709097
KhonmueangN	HB_GaoHuaHua_CNG	Mbuti	0.286651	0.713349
KhonmueangN	N_ManBac_VN	Mbuti	0.277729	0.722271
KhonmueangN	N_North_MN	Mbuti	0.273642	0.726358
KhonmueangN	IA_Hanben_TW	Mbuti	0.2894	0.7106
KhonmueangN	IA_Gongguan_TW	Mbuti	0.291444	0.708556
KhonmueangN	Jomon_HG_JP	Mbuti	0.265306	0.734694
KhonmueangN	BA_NuiNap_VN	Mbuti	0.286044	0.713956
KhonmueangN	N_East_MN	Mbuti	0.275537	0.724463
KhonmueangN	Kankanaey	Mbuti	0.29101	0.70899
KhonmueangN	IA_Loyang_ID	Mbuti	0.273767	0.726233
KhonmueangN	Maonan	Mbuti	0.293024	0.706976
KhonmueangN	Lao	Mbuti	0.287726	0.712274
KhonmueangN	KalueangNE	Mbuti	0.286264	0.713736
KhonmueangN	Kalmyk	Mbuti	0.268085	0.731915
KhonmueangN	KhmerNE	Mbuti	0.282451	0.717549
KhonmueangN	Khomu	Mbuti	0.286833	0.713167
KhonmueangN	Kinh_VN	Mbuti	0.29015	0.70985
KhonmueangN	Karakalpak	Mbuti	0.250247	0.749753
KhonmueangN	KhmuN	Mbuti	0.286603	0.713397
KhonmueangN	M_Kolyma_RU	Mbuti	0.264692	0.735308
KhonmueangN	KarenSkawN	Mbuti	0.283539	0.716461
KhonmueangN	Kusunda	Mbuti	0.263714	0.736286
KhonmueangN	Kazakh	Mbuti	0.255464	0.744536
KhonmueangN	HB_Fujian_CN	Mbuti	0.284223	0.715777
KhonmueangN	N_Fujian_CN	Mbuti	0.277933	0.722067
KhonmueangN	N.BA_TamPaLing_LA	Mbuti	0.282566	0.717434
KhonmueangN	Ho_PhaFaen_LA	Mbuti	0.239599	0.760401
KhonmueangN	BA_TamHang_LA	Mbuti	0.278263	0.721737
KhonmueangN	HB_TamHang_LA	Mbuti	0.288685	0.711315
KhonmueangN	Lachi	Mbuti	0.292472	0.707528
KhonmueangN	Lahu_VN	Mbuti	0.287071	0.712929
KhonmueangN	LaoIsanNE	Mbuti	0.285637	0.714363
KhonmueangN	Laotian	Mbuti	0.289094	0.710906
KhonmueangN	N_Matsu_CN	Mbuti	0.279326	0.720674
KhonmueangN	N_LiangBua_ID	Mbuti	0.275445	0.724555
KhonmueangN	IA_LiangToge_ID	Mbuti	0.260319	0.739681
KhonmueangN	Lolo	Mbuti	0.29101	0.70899
KhonmueangN	EP_Longlin_CNG	Mbuti	0.25941	0.74059
KhonmueangN	LisuN	Mbuti	0.285893	0.714107
KhonmueangN	Tagalog	Mbuti	0.282301	0.717699
KhonmueangN	Ilocano	Mbuti	0.287234	0.712766
KhonmueangN	LawaN	Mbuti	0.284186	0.715814
KhonmueangN	Lawa_EasternN	Mbuti	0.283844	0.716156
KhonmueangN	Lawa_WesternN	Mbuti	0.283818	0.716182
KhonmueangN	Magar	Mbuti	0.271839	0.728161
KhonmueangN	MlabriN	Mbuti	0.285182	0.714818
KhonmueangN	HB_SupuHujung_MY	Mbuti	0.282389	0.717611
KhonmueangN	HB_Kinabatagan_MY	Mbuti	0.285711	0.714289
KhonmueangN	Ho_GuaChaCave_MY	Mbuti	0.232177	0.767823
KhonmueangN	N_GuaChaCave_MY	Mbuti	0.278987	0.721013
KhonmueangN	Malay	Mbuti	0.279239	0.720761
KhonmueangN	Mang	Mbuti	0.286574	0.713426
KhonmueangN	ManiqS	Mbuti	0.259816	0.740184
KhonmueangN	LahuN	Mbuti	0.287593	0.712407
KhonmueangN	IA_Xianbei_CN	Mbuti	0.275677	0.724323
KhonmueangN	MonC	Mbuti	0.276083	0.723917
KhonmueangN	MonN	Mbuti	0.279169	0.720831
KhonmueangN	Mongol	Mbuti	0.270916	0.729084
KhonmueangN	Birhor	Mbuti	0.248792	0.751208
KhonmueangN	Brahmins_UttarPradesh	Mbuti	0.234522	0.765478
KhonmueangN	Irula	Mbuti	0.236817	0.763183
KhonmueangN	Jarawa	Mbuti	0.245903	0.754097
KhonmueangN	Onge	Mbuti	0.24518	0.75482
KhonmueangN	Vellalar	Mbuti	0.230516	0.769484
KhonmueangN	SouthernThai_ANS	Mbuti	0.27444	0.72556
KhonmueangN	Muong	Mbuti	0.291143	0.708857
KhonmueangN	Murut	Mbuti	0.289611	0.710389
KhonmueangN	N_Miiaozigou_CN	Mbuti	0.282356	0.717644
KhonmueangN	Korean	Mbuti	0.286158	0.713842
KhonmueangN	Atayal	Mbuti	0.290954	0.709046
KhonmueangN	Ami	Mbuti	0.291733	0.708267
KhonmueangN	Gujarati	Mbuti	0.227634	0.772366
KhonmueangN	Newar	Mbuti	0.25523	0.74477
KhonmueangN	P_AR_CN	Mbuti	0.259731	0.740269
KhonmueangN	N_AR_CN	Mbuti	0.2654	0.7346
KhonmueangN	M_AR_CN	Mbuti	0.273689	0.726311
KhonmueangN	Nung	Mbuti	0.292041	0.707959
KhonmueangN	Pathen	Mbuti	0.290265	0.709735
KhonmueangN	Phula	Mbuti	0.289325	0.710675
KhonmueangN	PalaungN	Mbuti	0.283352	0.716648
KhonmueangN	BlangN	Mbuti	0.285757	0.714243
KhonmueangN	PhutaiNE	Mbuti	0.288021	0.711979
KhonmueangN	Tibetan_Gangcha	Mbuti	0.277319	0.722681
KhonmueangN	EP_Qihe_CNG	Mbuti	0.272325	0.727675
KhonmueangN	Rai	Mbuti	0.277819	0.722181
KhonmueangN	Khamu1N	Mbuti	0.286908	0.713092
KhonmueangN	Khamu2N	Mbuti	0.28638	0.71362
KhonmueangN	Khamu3N	Mbuti	0.28675	0.71325
KhonmueangN	LuaRLA1N	Mbuti	0.286325	0.713675
KhonmueangN	LuaRLA2N	Mbuti	0.285579	0.714421
KhonmueangN	YuanC	Mbuti	0.289065	0.710935
KhonmueangN	SaekNE	Mbuti	0.288396	0.711604
KhonmueangN	HB_Shenxian_CNG	Mbuti	0.285037	0.714963
KhonmueangN	Sherpa	Mbuti	0.27786	0.72214
KhonmueangN	Sila	Mbuti	0.28556	0.71444
KhonmueangN	Salar	Mbuti	0.273669	0.726331
KhonmueangN	N_Shimao_CN	Mbuti	0.282792	0.717208
KhonmueangN	SoaNE	Mbuti	0.28525	0.71475
KhonmueangN	PhuanN	Mbuti	0.290088	0.709912
KhonmueangN	KuyNE	Mbuti	0.28278	0.71722
KhonmueangN	N_Penghu_CN	Mbuti	0.283148	0.716852
KhonmueangN	Tibetan_Nagqu	Mbuti	0.278749	0.721251
KhonmueangN	Tibetan_Lhasa	Mbuti	0.278244	0.721756
KhonmueangN	Tibetan_Shannan	Mbuti	0.277245	0.722755
KhonmueangN	Tibetan_Chamdo	Mbuti	0.27912	0.72088
KhonmueangN	Tibetan_Shigatse	Mbuti	0.278111	0.721889
KhonmueangN	Tamang	Mbuti	0.270085	0.729915
KhonmueangN	P_Liangdao_TW	Mbuti	0.275511	0.724489
KhonmueangN	N.BA_TanjungPinang_ID	Mbuti	0.268546	0.731454
KhonmueangN	Tay	Mbuti	0.291239	0.708761
KhonmueangN	Tharu	Mbuti	0.255902	0.744098
KhonmueangN	IA_LongLongRak_TH	Mbuti	0.277187	0.722813
KhonmueangN	Thai_VN	Mbuti	0.291977	0.708023
KhonmueangN	Tibetan_Yunnan	Mbuti	0.28214	0.71786
KhonmueangN	Tajik	Mbuti	0.227006	0.772994
KhonmueangN	KhuenN	Mbuti	0.291346	0.708654
KhonmueangN	Lue1N	Mbuti	0.291353	0.708647
KhonmueangN	Lue2N	Mbuti	0.291867	0.708133
KhonmueangN	Lue3N	Mbuti	0.291404	0.708596
KhonmueangN	Lue4N	Mbuti	0.291657	0.708343
KhonmueangN	HtinMalN	Mbuti	0.286409	0.713591
KhonmueangN	HtinPrayN	Mbuti	0.28547	0.71453
KhonmueangN	N_GuaUattamdi_ID	Mbuti	0.269232	0.730768
KhonmueangN	LP_Alaska_US	Mbuti	0.258018	0.741982
KhonmueangN	Ust.Ishim_RU	Mbuti	0.216898	0.783102
KhonmueangN	Uzbek_Tashkent	Mbuti	0.239008	0.760992
KhonmueangN	Uzbek_Khorezm	Mbuti	0.236742	0.763258
KhonmueangN	Dungan	Mbuti	0.276564	0.723436
KhonmueangN	Uzbek_Khorezm	Mbuti	0.236502	0.763498
KhonmueangN	Vietnamese	Mbuti	0.290559	0.709441
KhonmueangN	Vizaya	Mbuti	0.282658	0.717342
KhonmueangN	HB_HonHaiCoTien_VN	Mbuti	0.286895	0.713105
KhonmueangN	N_NamTun_VN	Mbuti	0.279165	0.720835
KhonmueangN	N_MaiDaDieu_VN	Mbuti	0.278334	0.721666
KhonmueangN	N_HhonHaiCoTien_VN	Mbuti	0.276813	0.723187
KhonmueangN	Tibetan_Xunhua	Mbuti	0.277963	0.722037
KhonmueangN	N_Shandong_CN	Mbuti	0.276078	0.723922
KhonmueangN	Tibetan_Xinlong	Mbuti	0.284224	0.715776
KhonmueangN	IuMien	Mbuti	0.290234	0.709766
KhonmueangN	ShanN	Mbuti	0.285921	0.714079
KhonmueangN	Yana_UP.SG_RU	Mbuti	0.224479	0.775521
KhonmueangN	HB_Yiyang_CNG	Mbuti	0.287423	0.712577
KhonmueangN	Tibetan_Yajiang	Mbuti	0.280278	0.719722
KhonmueangN	NyawNE	Mbuti	0.287167	0.712833
KhonmueangN	N_Yumin_CN	Mbuti	0.272181	0.727819
KhonmueangN	Zhuang	Mbuti	0.292178	0.707822
KhonmueangN	IA_AR_CN	Mbuti	0.267715	0.732285
AkhaN	BA_WLR_CN	Mbuti	0.284841	0.715159
AkhaN	Mulam	Mbuti	0.28945	0.71055
AkhaN	KhonmueangN	Mbuti	0.285509	0.714491
AkhaN	AkhaN	Mbuti	0	1
AkhaN	BA_AruManara_ID	Mbuti	0.266322	0.733678
AkhaN	100BP_GreatAndaman_IN	Mbuti	0.24456	0.75544
AkhaN	Bahun	Mbuti	0.239144	0.760856
AkhaN	2000BP_SouthAfrica_SA	Mbuti	0.032713	0.967287
AkhaN	HB_BaBanQinCen_CNG	Mbuti	0.284723	0.715277
AkhaN	Bonan	Mbuti	0.281425	0.718575
AkhaN	MN_Baojianshan_CNG	Mbuti	0.264764	0.735236
AkhaN	N_Bianbian_CN	Mbuti	0.279743	0.720257
AkhaN	Kyrgyz_Kyrgyzstan	Mbuti	0.261825	0.738175
AkhaN	N_WLR_CN	Mbuti	0.285432	0.714568
AkhaN	Qiang_Daofu	Mbuti	0.287458	0.712542
AkhaN	NyahkurNE	Mbuti	0.278879	0.721121
AkhaN	Boy	Mbuti	0.287721	0.712279
AkhaN	BruNE	Mbuti	0.282675	0.717325
AkhaN	N_Boshan_CN	Mbuti	0.285107	0.714893
AkhaN	SouthernThai_TKS	Mbuti	0.274129	0.725871
AkhaN	BlackTaiNE	Mbuti	0.287136	0.712864
AkhaN	Burmese	Mbuti	0.276089	0.723911
AkhaN	HB_LaCen_CNG	Mbuti	0.282876	0.717124
AkhaN	Cham	Mbuti	0.278086	0.721914
AkhaN	ThaiC	Mbuti	0.278517	0.721483
AkhaN	Colao	Mbuti	0.290896	0.709104
AkhaN	Cong	Mbuti	0.289084	0.710916
AkhaN	Li	Mbuti	0.287642	0.712358
AkhaN	CentralThaiC	Mbuti	0.277768	0.722232
AkhaN	Dao	Mbuti	0.289734	0.710266
AkhaN	Qiang_Danba	Mbuti	0.288233	0.711767
AkhaN	IA_UYR_CN	Mbuti	0.286976	0.713024
AkhaN	Dong	Mbuti	0.289878	0.710122
AkhaN	EN_Dushan_CNG	Mbuti	0.269696	0.730304
AkhaN	Dusun	Mbuti	0.284946	0.715054
AkhaN	Dongxiang	Mbuti	0.27866	0.72134
AkhaN	KarenSkaw2N	Mbuti	0.285109	0.714891
AkhaN	Ede	Mbuti	0.278282	0.721718
AkhaN	KarenPwoN	Mbuti	0.285283	0.714717
AkhaN	KarenPadaungN	Mbuti	0.285026	0.714974
AkhaN	Yugur	Mbuti	0.284697	0.715303
AkhaN	IA_Shirenzigou_CN	Mbuti	0.251097	0.748903
AkhaN	Giarai	Mbuti	0.278891	0.721109
AkhaN	Gelao	Mbuti	0.289455	0.710545
AkhaN	Tibetan_Gannan	Mbuti	0.281744	0.718256
AkhaN	Lue5N	Mbuti	0.288264	0.711736
AkhaN	Lue6N	Mbuti	0.288394	0.711606
AkhaN	Lue7N	Mbuti	0.288465	0.711535
AkhaN	Lue8N	Mbuti	0.289452	0.710548
AkhaN	YongN	Mbuti	0.28849	0.71151
AkhaN	Gurung	Mbuti	0.279911	0.720089
AkhaN	Han_Shanxi	Mbuti	0.288026	0.711974
AkhaN	Han_Guangdong	Mbuti	0.29024	0.70976
AkhaN	Han_Henan	Mbuti	0.289069	0.710931
AkhaN	Han_Shandong	Mbuti	0.288637	0.711363
AkhaN	Han_Jiangsu	Mbuti	0.290402	0.709598
AkhaN	Han_Fujian	Mbuti	0.289516	0.710484
AkhaN	Han_Sichuan	Mbuti	0.28948	0.71052
AkhaN	Han_Zhejiang	Mbuti	0.289768	0.710232
AkhaN	Han_Chongqing	Mbuti	0.290503	0.709497
AkhaN	Han_Hubei	Mbuti	0.290891	0.709109
AkhaN	Han_Shanghai	Mbuti	0.291561	0.708439
AkhaN	Hanhi	Mbuti	0.291757	0.708243
AkhaN	Kinh	Mbuti	0.287672	0.712328
AkhaN	Punjabi	Mbuti	0.230333	0.769667
AkhaN	Bengali	Mbuti	0.236371	0.763629
AkhaN	Brahui	Mbuti	0.217756	0.782244
AkhaN	Balochi	Mbuti	0.218637	0.781363
AkhaN	Hazara	Mbuti	0.251665	0.748335
AkhaN	Makrani	Mbuti	0.213425	0.786575
AkhaN	Sindhi_Pakistan	Mbuti	0.224313	0.775687
AkhaN	Pathan	Mbuti	0.223754	0.776246
AkhaN	Kalash	Mbuti	0.223806	0.776194
AkhaN	Burusho	Mbuti	0.23071	0.76929
AkhaN	Mbuti	Mbuti	0	1
AkhaN	French	Mbuti	0.216925	0.783075
AkhaN	Cambodian	Mbuti	0.279604	0.720396
AkhaN	Japanese	Mbuti	0.286846	0.713154
AkhaN	Han	Mbuti	0.289394	0.710606
AkhaN	Tujia	Mbuti	0.289877	0.710123
AkhaN	Yi	Mbuti	0.288304	0.711696
AkhaN	Miao	Mbuti	0.28994	0.71006
AkhaN	Oroqen	Mbuti	0.282974	0.717026
AkhaN	Daur	Mbuti	0.283288	0.716712
AkhaN	Mongola	Mbuti	0.283715	0.716285
AkhaN	Hezhen	Mbuti	0.284157	0.715843
AkhaN	Xibo	Mbuti	0.283962	0.716038
AkhaN	Uyghur	Mbuti	0.252383	0.747617
AkhaN	Dai	Mbuti	0.288835	0.711165
AkhaN	Lahu_CN	Mbuti	0.289156	0.710844
AkhaN	She	Mbuti	0.289956	0.710044
AkhaN	Naxi	Mbuti	0.288048	0.711952
AkhaN	Tu	Mbuti	0.282511	0.717489
AkhaN	N_YR_CN	Mbuti	0.287038	0.712962
AkhaN	BA_YR_CN	Mbuti	0.288263	0.711737
AkhaN	Kazakh_CN	Mbuti	0.26531	0.73469
AkhaN	Kyrgyz_CN	Mbuti	0.261988	0.738012
AkhaN	HmongNjuaN	Mbuti	0.289254	0.710746
AkhaN	HmongN	Mbuti	0.289795	0.710205
AkhaN	HmongDawN	Mbuti	0.289661	0.710339
AkhaN	N_UYR_CN	Mbuti	0.286124	0.713876
AkhaN	Hmong_VN	Mbuti	0.29013	0.70987
AkhaN	HB_GaoHuaHua_CNG	Mbuti	0.285596	0.714404
AkhaN	N_ManBac_VN	Mbuti	0.275559	0.724441
AkhaN	N_North_MN	Mbuti	0.278403	0.721597
AkhaN	IA_Hanben_TW	Mbuti	0.285887	0.714113
AkhaN	IA_Gongguan_TW	Mbuti	0.28821	0.71179
AkhaN	Jomon_HG_JP	Mbuti	0.265891	0.734109
AkhaN	BA_NuiNap_VN	Mbuti	0.283631	0.716369
AkhaN	N_East_MN	Mbuti	0.280372	0.719628
AkhaN	Kankanaey	Mbuti	0.28749	0.71251
AkhaN	IA_Loyang_ID	Mbuti	0.271539	0.728461
AkhaN	Maonan	Mbuti	0.28973	0.71027
AkhaN	Lao	Mbuti	0.284969	0.715031
AkhaN	KalueangNE	Mbuti	0.283488	0.716512
AkhaN	Kalmyk	Mbuti	0.2712	0.7288
AkhaN	KhmerNE	Mbuti	0.28002	0.71998
AkhaN	Khomu	Mbuti	0.28598	0.71402
AkhaN	Kinh_VN	Mbuti	0.28805	0.71195
AkhaN	Karakalpak	Mbuti	0.25245	0.74755
AkhaN	KhmuN	Mbuti	0.285095	0.714905
AkhaN	M_Kolyma_RU	Mbuti	0.267796	0.732204
AkhaN	KarenSkawN	Mbuti	0.284277	0.715723
AkhaN	Kusunda	Mbuti	0.267431	0.732569
AkhaN	Kazakh	Mbuti	0.258065	0.741935
AkhaN	HB_Fujian_CN	Mbuti	0.283821	0.716179
AkhaN	N_Fujian_CN	Mbuti	0.274444	0.725556
AkhaN	N.BA_TamPaLing_LA	Mbuti	0.280719	0.719281
AkhaN	Ho_PhaFaen_LA	Mbuti	0.240858	0.759142
AkhaN	BA_TamHang_LA	Mbuti	0.276057	0.723943
AkhaN	HB_TamHang_LA	Mbuti	0.285787	0.714213
AkhaN	Lachi	Mbuti	0.289724	0.710276
AkhaN	Lahu_VN	Mbuti	0.290957	0.709043
AkhaN	LaoIsanNE	Mbuti	0.283146	0.716854
AkhaN	Laotian	Mbuti	0.286705	0.713295
AkhaN	N_Matsu_CN	Mbuti	0.275876	0.724124
AkhaN	N_LiangBua_ID	Mbuti	0.272766	0.727234
AkhaN	IA_LiangToge_ID	Mbuti	0.25885	0.74115
AkhaN	Lolo	Mbuti	0.288917	0.711083
AkhaN	EP_Longlin_CNG	Mbuti	0.259398	0.740602
AkhaN	LisuN	Mbuti	0.288355	0.711645
AkhaN	Tagalog	Mbuti	0.280511	0.719489
AkhaN	Ilocano	Mbuti	0.28434	0.71566
AkhaN	LawaN	Mbuti	0.285515	0.714485
AkhaN	Lawa_EasternN	Mbuti	0.284636	0.715364
AkhaN	Lawa_WesternN	Mbuti	0.28499	0.71501
AkhaN	Magar	Mbuti	0.276538	0.723462
AkhaN	MlabriN	Mbuti	0.283761	0.716239
AkhaN	HB_SupuHujung_MY	Mbuti	0.280082	0.719918
AkhaN	HB_Kinabatagan_MY	Mbuti	0.283691	0.716309
AkhaN	Ho_GuaChaCave_MY	Mbuti	0.234958	0.765042
AkhaN	N_GuaChaCave_MY	Mbuti	0.277327	0.722673
AkhaN	Malay	Mbuti	0.277334	0.722666
AkhaN	Mang	Mbuti	0.28663	0.71337
AkhaN	ManiqS	Mbuti	0.259244	0.740756
AkhaN	LahuN	Mbuti	0.288556	0.711444
AkhaN	IA_Xianbei_CN	Mbuti	0.280823	0.719177
AkhaN	MonC	Mbuti	0.275814	0.724186
AkhaN	MonN	Mbuti	0.278285	0.721715
AkhaN	Mongol	Mbuti	0.274282	0.725718
AkhaN	Birhor	Mbuti	0.248507	0.751493
AkhaN	Brahmins_UttarPradesh	Mbuti	0.235532	0.764468
AkhaN	Irula	Mbuti	0.236866	0.763134
AkhaN	Jarawa	Mbuti	0.247034	0.752966
AkhaN	Onge	Mbuti	0.2463	0.7537
AkhaN	Vellalar	Mbuti	0.230546	0.769454
AkhaN	SouthernThai_ANS	Mbuti	0.272859	0.727141
AkhaN	Muong	Mbuti	0.287981	0.712019
AkhaN	Murut	Mbuti	0.286514	0.713486
AkhaN	N_Miiaozigou_CN	Mbuti	0.286946	0.713054
AkhaN	Korean	Mbuti	0.288653	0.711347
AkhaN	Atayal	Mbuti	0.287644	0.712356
AkhaN	Ami	Mbuti	0.288082	0.711918
AkhaN	Gujarati	Mbuti	0.2279	0.7721
AkhaN	Newar	Mbuti	0.25812	0.74188
AkhaN	P_AR_CN	Mbuti	0.261636	0.738364
AkhaN	N_AR_CN	Mbuti	0.268426	0.731574
AkhaN	M_AR_CN	Mbuti	0.277245	0.722755
AkhaN	Nung	Mbuti	0.289191	0.710809
AkhaN	Pathen	Mbuti	0.289414	0.710586
AkhaN	Phula	Mbuti	0.289089	0.710911
AkhaN	PalaungN	Mbuti	0.284574	0.715426
AkhaN	BlangN	Mbuti	0.286339	0.713661
AkhaN	PhutaiNE	Mbuti	0.284968	0.715032
AkhaN	Tibetan_Gangcha	Mbuti	0.28213	0.71787
AkhaN	EP_Qihe_CNG	Mbuti	0.270029	0.729971
AkhaN	Rai	Mbuti	0.282873	0.717127
AkhaN	Khamu1N	Mbuti	0.286099	0.713901
AkhaN	Khamu2N	Mbuti	0.285421	0.714579
AkhaN	Khamu3N	Mbuti	0.285557	0.714443
AkhaN	LuaRLA1N	Mbuti	0.284937	0.715063
AkhaN	LuaRLA2N	Mbuti	0.284206	0.715794
AkhaN	YuanC	Mbuti	0.286225	0.713775
AkhaN	SaekNE	Mbuti	0.285734	0.714266
AkhaN	HB_Shenxian_CNG	Mbuti	0.281604	0.718396
AkhaN	Sherpa	Mbuti	0.28333	0.71667
AkhaN	Sila	Mbuti	0.291558	0.708442
AkhaN	Salar	Mbuti	0.276692	0.723308
AkhaN	N_Shimao_CN	Mbuti	0.287142	0.712858
AkhaN	SoaNE	Mbuti	0.282624	0.717376
AkhaN	PhuanN	Mbuti	0.286888	0.713112
AkhaN	KuyNE	Mbuti	0.280531	0.719469
AkhaN	N_Penghu_CN	Mbuti	0.280601	0.719399
AkhaN	Tibetan_Nagqu	Mbuti	0.284538	0.715462
AkhaN	Tibetan_Lhasa	Mbuti	0.28364	0.71636
AkhaN	Tibetan_Shannan	Mbuti	0.283149	0.716851
AkhaN	Tibetan_Chamdo	Mbuti	0.284995	0.715005
AkhaN	Tibetan_Shigatse	Mbuti	0.283231	0.716769
AkhaN	Tamang	Mbuti	0.274716	0.725284
AkhaN	P_Liangdao_TW	Mbuti	0.272572	0.727428
AkhaN	N.BA_TanjungPinang_ID	Mbuti	0.266679	0.733321
AkhaN	Tay	Mbuti	0.288733	0.711267
AkhaN	Tharu	Mbuti	0.258585	0.741415
AkhaN	IA_LongLongRak_TH	Mbuti	0.278004	0.721996
AkhaN	Thai_VN	Mbuti	0.288747	0.711253
AkhaN	Tibetan_Yunnan	Mbuti	0.287078	0.712922
AkhaN	Tajik	Mbuti	0.227761	0.772239
AkhaN	KhuenN	Mbuti	0.288221	0.711779
AkhaN	Lue1N	Mbuti	0.288131	0.711869
AkhaN	Lue2N	Mbuti	0.288666	0.711334
AkhaN	Lue3N	Mbuti	0.288588	0.711412
AkhaN	Lue4N	Mbuti	0.28823	0.71177
AkhaN	HtinMalN	Mbuti	0.284547	0.715453
AkhaN	HtinPrayN	Mbuti	0.283945	0.716055
AkhaN	N_GuaUattamdi_ID	Mbuti	0.267712	0.732288
AkhaN	LP_Alaska_US	Mbuti	0.260175	0.739825
AkhaN	Ust.Ishim_RU	Mbuti	0.217778	0.782222
AkhaN	Uzbek_Tashkent	Mbuti	0.240389	0.759611
AkhaN	Uzbek_Khorezm	Mbuti	0.237715	0.762285
AkhaN	Dungan	Mbuti	0.278734	0.721266
AkhaN	Uzbek_Khorezm	Mbuti	0.23798	0.76202
AkhaN	Vietnamese	Mbuti	0.288488	0.711512
AkhaN	Vizaya	Mbuti	0.280042	0.719958
AkhaN	HB_HonHaiCoTien_VN	Mbuti	0.28487	0.71513
AkhaN	N_NamTun_VN	Mbuti	0.277368	0.722632
AkhaN	N_MaiDaDieu_VN	Mbuti	0.27782	0.72218
AkhaN	N_HhonHaiCoTien_VN	Mbuti	0.274846	0.725154
AkhaN	Tibetan_Xunhua	Mbuti	0.282261	0.717739
AkhaN	N_Shandong_CN	Mbuti	0.279049	0.720951
AkhaN	Tibetan_Xinlong	Mbuti	0.287598	0.712402
AkhaN	IuMien	Mbuti	0.289164	0.710836
AkhaN	ShanN	Mbuti	0.285482	0.714518
AkhaN	Yana_UP.SG_RU	Mbuti	0.225709	0.774291
AkhaN	HB_Yiyang_CNG	Mbuti	0.2833	0.7167
AkhaN	Tibetan_Yajiang	Mbuti	0.284983	0.715017
AkhaN	NyawNE	Mbuti	0.284319	0.715681
AkhaN	N_Yumin_CN	Mbuti	0.278278	0.721722
AkhaN	Zhuang	Mbuti	0.289376	0.710624
AkhaN	IA_AR_CN	Mbuti	0.27284	0.72716
BA_AruManara_ID	BA_WLR_CN	Mbuti	0.267171	0.732829
BA_AruManara_ID	Mulam	Mbuti	0.271829	0.728171
BA_AruManara_ID	KhonmueangN	Mbuti	0.267723	0.732277
BA_AruManara_ID	AkhaN	Mbuti	0.266322	0.733678
BA_AruManara_ID	BA_AruManara_ID	Mbuti	0	1
BA_AruManara_ID	100BP_GreatAndaman_IN	Mbuti	0.242052	0.757948
BA_AruManara_ID	Bahun	Mbuti	0.229937	0.770063
BA_AruManara_ID	2000BP_SouthAfrica_SA	Mbuti	0.033252	0.966748
BA_AruManara_ID	HB_BaBanQinCen_CNG	Mbuti	0.273204	0.726796
BA_AruManara_ID	Bonan	Mbuti	0.260849	0.739151
BA_AruManara_ID	MN_Baojianshan_CNG	Mbuti	0.259016	0.740984
BA_AruManara_ID	N_Bianbian_CN	Mbuti	0.265524	0.734476
BA_AruManara_ID	Kyrgyz_Kyrgyzstan	Mbuti	0.247018	0.752982
BA_AruManara_ID	N_WLR_CN	Mbuti	0.26609	0.73391
BA_AruManara_ID	Qiang_Daofu	Mbuti	0.265218	0.734782
BA_AruManara_ID	NyahkurNE	Mbuti	0.262116	0.737884
BA_AruManara_ID	Boy	Mbuti	0.269117	0.730883
BA_AruManara_ID	BruNE	Mbuti	0.265473	0.734527
BA_AruManara_ID	N_Boshan_CN	Mbuti	0.267545	0.732455
BA_AruManara_ID	SouthernThai_TKS	Mbuti	0.259976	0.740024
BA_AruManara_ID	BlackTaiNE	Mbuti	0.270048	0.729952
BA_AruManara_ID	Burmese	Mbuti	0.257939	0.742061
BA_AruManara_ID	HB_LaCen_CNG	Mbuti	0.269517	0.730483
BA_AruManara_ID	Cham	Mbuti	0.262621	0.737379
BA_AruManara_ID	ThaiC	Mbuti	0.262129	0.737871
BA_AruManara_ID	Colao	Mbuti	0.271793	0.728207
BA_AruManara_ID	Cong	Mbuti	0.266786	0.733214
BA_AruManara_ID	Li	Mbuti	0.271228	0.728772
BA_AruManara_ID	CentralThaiC	Mbuti	0.26179	0.73821
BA_AruManara_ID	Dao	Mbuti	0.271778	0.728222
BA_AruManara_ID	Qiang_Danba	Mbuti	0.2654	0.7346
BA_AruManara_ID	IA_UYR_CN	Mbuti	0.266195	0.733805
BA_AruManara_ID	Dong	Mbuti	0.271183	0.728817
BA_AruManara_ID	EN_Dushan_CNG	Mbuti	0.261481	0.738519
BA_AruManara_ID	Dusun	Mbuti	0.274721	0.725279
BA_AruManara_ID	Dongxiang	Mbuti	0.259096	0.740904
BA_AruManara_ID	KarenSkaw2N	Mbuti	0.2642	0.7358
BA_AruManara_ID	Ede	Mbuti	0.261872	0.738128
BA_AruManara_ID	KarenPwoN	Mbuti	0.264539	0.735461
BA_AruManara_ID	KarenPadaungN	Mbuti	0.263933	0.736067
BA_AruManara_ID	Yugur	Mbuti	0.264657	0.735343
BA_AruManara_ID	IA_Shirenzigou_CN	Mbuti	0.238713	0.761287
BA_AruManara_ID	Giarai	Mbuti	0.262634	0.737366
BA_AruManara_ID	Gelao	Mbuti	0.270638	0.729362
BA_AruManara_ID	Tibetan_Gannan	Mbuti	0.261845	0.738155
BA_AruManara_ID	Lue5N	Mbuti	0.270547	0.729453
BA_AruManara_ID	Lue6N	Mbuti	0.270758	0.729242
BA_AruManara_ID	Lue7N	Mbuti	0.2711	0.7289
BA_AruManara_ID	Lue8N	Mbuti	0.271827	0.728173
BA_AruManara_ID	YongN	Mbuti	0.270203	0.729797
BA_AruManara_ID	Gurung	Mbuti	0.259243	0.740757
BA_AruManara_ID	Han_Shanxi	Mbuti	0.267654	0.732346
BA_AruManara_ID	Han_Guangdong	Mbuti	0.270469	0.729531
BA_AruManara_ID	Han_Henan	Mbuti	0.267879	0.732121
BA_AruManara_ID	Han_Shandong	Mbuti	0.268223	0.731777
BA_AruManara_ID	Han_Jiangsu	Mbuti	0.270004	0.729996
BA_AruManara_ID	Han_Fujian	Mbuti	0.270187	0.729813
BA_AruManara_ID	Han_Sichuan	Mbuti	0.269438	0.730562
BA_AruManara_ID	Han_Zhejiang	Mbuti	0.269544	0.730456
BA_AruManara_ID	Han_Chongqing	Mbuti	0.270237	0.729763
BA_AruManara_ID	Han_Hubei	Mbuti	0.271806	0.728194
BA_AruManara_ID	Han_Shanghai	Mbuti	0.269936	0.730064
BA_AruManara_ID	Hanhi	Mbuti	0.266547	0.733453
BA_AruManara_ID	Kinh	Mbuti	0.270228	0.729772
BA_AruManara_ID	Punjabi	Mbuti	0.225979	0.774021
BA_AruManara_ID	Bengali	Mbuti	0.230023	0.769977
BA_AruManara_ID	Brahui	Mbuti	0.212805	0.787195
BA_AruManara_ID	Balochi	Mbuti	0.214201	0.785799
BA_AruManara_ID	Hazara	Mbuti	0.23965	0.76035
BA_AruManara_ID	Makrani	Mbuti	0.208646	0.791354
BA_AruManara_ID	Sindhi_Pakistan	Mbuti	0.219388	0.780612
BA_AruManara_ID	Pathan	Mbuti	0.218793	0.781207
BA_AruManara_ID	Kalash	Mbuti	0.218691	0.781309
BA_AruManara_ID	Burusho	Mbuti	0.224285	0.775715
BA_AruManara_ID	Mbuti	Mbuti	0	1
BA_AruManara_ID	French	Mbuti	0.212138	0.787862
BA_AruManara_ID	Cambodian	Mbuti	0.263	0.737
BA_AruManara_ID	Japanese	Mbuti	0.267791	0.732209
BA_AruManara_ID	Han	Mbuti	0.269559	0.730441
BA_AruManara_ID	Tujia	Mbuti	0.270219	0.729781
BA_AruManara_ID	Yi	Mbuti	0.26614	0.73386
BA_AruManara_ID	Miao	Mbuti	0.270242	0.729758
BA_AruManara_ID	Oroqen	Mbuti	0.263633	0.736367
BA_AruManara_ID	Daur	Mbuti	0.263308	0.736692
BA_AruManara_ID	Mongola	Mbuti	0.26421	0.73579
BA_AruManara_ID	Hezhen	Mbuti	0.26387	0.73613
BA_AruManara_ID	Xibo	Mbuti	0.263956	0.736044
BA_AruManara_ID	Uyghur	Mbuti	0.239465	0.760535
BA_AruManara_ID	Dai	Mbuti	0.271601	0.728399
BA_AruManara_ID	Lahu_CN	Mbuti	0.267789	0.732211
BA_AruManara_ID	She	Mbuti	0.270917	0.729083
BA_AruManara_ID	Naxi	Mbuti	0.265468	0.734532
BA_AruManara_ID	Tu	Mbuti	0.262105	0.737895
BA_AruManara_ID	N_YR_CN	Mbuti	0.266325	0.733675
BA_AruManara_ID	BA_YR_CN	Mbuti	0.266917	0.733083
BA_AruManara_ID	Kazakh_CN	Mbuti	0.249546	0.750454
BA_AruManara_ID	Kyrgyz_CN	Mbuti	0.24698	0.75302
BA_AruManara_ID	HmongNjuaN	Mbuti	0.270641	0.729359
BA_AruManara_ID	HmongN	Mbuti	0.270869	0.729131
BA_AruManara_ID	HmongDawN	Mbuti	0.270585	0.729415
BA_AruManara_ID	N_UYR_CN	Mbuti	0.265045	0.734955
BA_AruManara_ID	Hmong_VN	Mbuti	0.271018	0.728982
BA_AruManara_ID	HB_GaoHuaHua_CNG	Mbuti	0.269077	0.730923
BA_AruManara_ID	N_ManBac_VN	Mbuti	0.267887	0.732113
BA_AruManara_ID	N_North_MN	Mbuti	0.261214	0.738786
BA_AruManara_ID	IA_Hanben_TW	Mbuti	0.280435	0.719565
BA_AruManara_ID	IA_Gongguan_TW	Mbuti	0.283038	0.716962
BA_AruManara_ID	Jomon_HG_JP	Mbuti	0.260726	0.739274
BA_AruManara_ID	BA_NuiNap_VN	Mbuti	0.272742	0.727258
BA_AruManara_ID	N_East_MN	Mbuti	0.262445	0.737555
BA_AruManara_ID	Kankanaey	Mbuti	0.28026	0.71974
BA_AruManara_ID	IA_Loyang_ID	Mbuti	0.262019	0.737981
BA_AruManara_ID	Maonan	Mbuti	0.272017	0.727983
BA_AruManara_ID	Lao	Mbuti	0.267495	0.732505
BA_AruManara_ID	KalueangNE	Mbuti	0.266248	0.733752
BA_AruManara_ID	Kalmyk	Mbuti	0.253558	0.746442
BA_AruManara_ID	KhmerNE	Mbuti	0.263615	0.736385
BA_AruManara_ID	Khomu	Mbuti	0.266906	0.733094
BA_AruManara_ID	Kinh_VN	Mbuti	0.270502	0.729498
BA_AruManara_ID	Karakalpak	Mbuti	0.239261	0.760739
BA_AruManara_ID	KhmuN	Mbuti	0.265977	0.734023
BA_AruManara_ID	M_Kolyma_RU	Mbuti	0.253967	0.746033
BA_AruManara_ID	KarenSkawN	Mbuti	0.262956	0.737044
BA_AruManara_ID	Kusunda	Mbuti	0.251356	0.748644
BA_AruManara_ID	Kazakh	Mbuti	0.243661	0.756339
BA_AruManara_ID	HB_Fujian_CN	Mbuti	0.271783	0.728217
BA_AruManara_ID	N_Fujian_CN	Mbuti	0.27171	0.72829
BA_AruManara_ID	N.BA_TamPaLing_LA	Mbuti	0.262471	0.737529
BA_AruManara_ID	Ho_PhaFaen_LA	Mbuti	0.239569	0.760431
BA_AruManara_ID	BA_TamHang_LA	Mbuti	0.262487	0.737513
BA_AruManara_ID	HB_TamHang_LA	Mbuti	0.271644	0.728356
BA_AruManara_ID	Lachi	Mbuti	0.27198	0.72802
BA_AruManara_ID	Lahu_VN	Mbuti	0.267646	0.732354
BA_AruManara_ID	LaoIsanNE	Mbuti	0.266016	0.733984
BA_AruManara_ID	Laotian	Mbuti	0.26868	0.73132
BA_AruManara_ID	N_Matsu_CN	Mbuti	0.272422	0.727578
BA_AruManara_ID	N_LiangBua_ID	Mbuti	0.270884	0.729116
BA_AruManara_ID	IA_LiangToge_ID	Mbuti	0.27436	0.72564
BA_AruManara_ID	Lolo	Mbuti	0.269534	0.730466
BA_AruManara_ID	EP_Longlin_CNG	Mbuti	0.252413	0.747587
BA_AruManara_ID	LisuN	Mbuti	0.266625	0.733375
BA_AruManara_ID	Tagalog	Mbuti	0.270611	0.729389
BA_AruManara_ID	Ilocano	Mbuti	0.27781	0.72219
BA_AruManara_ID	LawaN	Mbuti	0.264192	0.735808
BA_AruManara_ID	Lawa_EasternN	Mbuti	0.264434	0.735566
BA_AruManara_ID	Lawa_WesternN	Mbuti	0.264434	0.735566
BA_AruManara_ID	Magar	Mbuti	0.2562	0.7438
BA_AruManara_ID	MlabriN	Mbuti	0.264507	0.735493
BA_AruManara_ID	HB_SupuHujung_MY	Mbuti	0.277673	0.722327
BA_AruManara_ID	HB_Kinabatagan_MY	Mbuti	0.276797	0.723203
BA_AruManara_ID	Ho_GuaChaCave_MY	Mbuti	0.230388	0.769612
BA_AruManara_ID	N_GuaChaCave_MY	Mbuti	0.261406	0.738594
BA_AruManara_ID	Malay	Mbuti	0.265806	0.734194
BA_AruManara_ID	Mang	Mbuti	0.26581	0.73419
BA_AruManara_ID	ManiqS	Mbuti	0.250217	0.749783
BA_AruManara_ID	LahuN	Mbuti	0.267539	0.732461
BA_AruManara_ID	IA_Xianbei_CN	Mbuti	0.259614	0.740386
BA_AruManara_ID	MonC	Mbuti	0.259384	0.740616
BA_AruManara_ID	MonN	Mbuti	0.2614	0.7386
BA_AruManara_ID	Mongol	Mbuti	0.255908	0.744092
BA_AruManara_ID	Birhor	Mbuti	0.240686	0.759314
BA_AruManara_ID	Brahmins_UttarPradesh	Mbuti	0.227742	0.772258
BA_AruManara_ID	Irula	Mbuti	0.232266	0.767734
BA_AruManara_ID	Jarawa	Mbuti	0.243731	0.756269
BA_AruManara_ID	Onge	Mbuti	0.242112	0.757888
BA_AruManara_ID	Vellalar	Mbuti	0.226008	0.773992
BA_AruManara_ID	SouthernThai_ANS	Mbuti	0.260214	0.739786
BA_AruManara_ID	Muong	Mbuti	0.270149	0.729851
BA_AruManara_ID	Murut	Mbuti	0.276	0.724
BA_AruManara_ID	N_Miiaozigou_CN	Mbuti	0.266222	0.733778
BA_AruManara_ID	Korean	Mbuti	0.268276	0.731724
BA_AruManara_ID	Atayal	Mbuti	0.277647	0.722353
BA_AruManara_ID	Ami	Mbuti	0.279646	0.720354
BA_AruManara_ID	Gujarati	Mbuti	0.223535	0.776465
BA_AruManara_ID	Newar	Mbuti	0.244097	0.755903
BA_AruManara_ID	P_AR_CN	Mbuti	0.254306	0.745694
BA_AruManara_ID	N_AR_CN	Mbuti	0.255104	0.744896
BA_AruManara_ID	M_AR_CN	Mbuti	0.264368	0.735632
BA_AruManara_ID	Nung	Mbuti	0.271988	0.728012
BA_AruManara_ID	Pathen	Mbuti	0.270745	0.729255
BA_AruManara_ID	Phula	Mbuti	0.268925	0.731075
BA_AruManara_ID	PalaungN	Mbuti	0.263757	0.736243
BA_AruManara_ID	BlangN	Mbuti	0.265304	0.734696
BA_AruManara_ID	PhutaiNE	Mbuti	0.268037	0.731963
BA_AruManara_ID	Tibetan_Gangcha	Mbuti	0.260579	0.739421
BA_AruManara_ID	EP_Qihe_CNG	Mbuti	0.263775	0.736225
BA_AruManara_ID	Rai	Mbuti	0.260625	0.739375
BA_AruManara_ID	Khamu1N	Mbuti	0.266181	0.733819
BA_AruManara_ID	Khamu2N	Mbuti	0.26587	0.73413
BA_AruManara_ID	Khamu3N	Mbuti	0.26641	0.73359
BA_AruManara_ID	LuaRLA1N	Mbuti	0.2658	0.7342
BA_AruManara_ID	LuaRLA2N	Mbuti	0.265672	0.734328
BA_AruManara_ID	YuanC	Mbuti	0.268195	0.731805
BA_AruManara_ID	SaekNE	Mbuti	0.268356	0.731644
BA_AruManara_ID	HB_Shenxian_CNG	Mbuti	0.267161	0.732839
BA_AruManara_ID	Sherpa	Mbuti	0.26129	0.73871
BA_AruManara_ID	Sila	Mbuti	0.26612	0.73388
BA_AruManara_ID	Salar	Mbuti	0.257905	0.742095
BA_AruManara_ID	N_Shimao_CN	Mbuti	0.265721	0.734279
BA_AruManara_ID	SoaNE	Mbuti	0.265178	0.734822
BA_AruManara_ID	PhuanN	Mbuti	0.270098	0.729902
BA_AruManara_ID	KuyNE	Mbuti	0.263526	0.736474
BA_AruManara_ID	N_Penghu_CN	Mbuti	0.279423	0.720577
BA_AruManara_ID	Tibetan_Nagqu	Mbuti	0.261928	0.738072
BA_AruManara_ID	Tibetan_Lhasa	Mbuti	0.261795	0.738205
BA_AruManara_ID	Tibetan_Shannan	Mbuti	0.261038	0.738962
BA_AruManara_ID	Tibetan_Chamdo	Mbuti	0.26172	0.73828
BA_AruManara_ID	Tibetan_Shigatse	Mbuti	0.261069	0.738931
BA_AruManara_ID	Tamang	Mbuti	0.255678	0.744322
BA_AruManara_ID	P_Liangdao_TW	Mbuti	0.261988	0.738012
BA_AruManara_ID	N.BA_TanjungPinang_ID	Mbuti	0.28466	0.71534
BA_AruManara_ID	Tay	Mbuti	0.270915	0.729085
BA_AruManara_ID	Tharu	Mbuti	0.246063	0.753937
BA_AruManara_ID	IA_LongLongRak_TH	Mbuti	0.258615	0.741385
BA_AruManara_ID	Thai_VN	Mbuti	0.271719	0.728281
BA_AruManara_ID	Tibetan_Yunnan	Mbuti	0.264188	0.735812
BA_AruManara_ID	Tajik	Mbuti	0.220782	0.779218
BA_AruManara_ID	KhuenN	Mbuti	0.27046	0.72954
BA_AruManara_ID	Lue1N	Mbuti	0.270475	0.729525
BA_AruManara_ID	Lue2N	Mbuti	0.27114	0.72886
BA_AruManara_ID	Lue3N	Mbuti	0.270494	0.729506
BA_AruManara_ID	Lue4N	Mbuti	0.27111	0.72889
BA_AruManara_ID	HtinMalN	Mbuti	0.265094	0.734906
BA_AruManara_ID	HtinPrayN	Mbuti	0.264719	0.735281
BA_AruManara_ID	N_GuaUattamdi_ID	Mbuti	0.280844	0.719156
BA_AruManara_ID	LP_Alaska_US	Mbuti	0.246644	0.753356
BA_AruManara_ID	Ust.Ishim_RU	Mbuti	0.21569	0.78431
BA_AruManara_ID	Uzbek_Tashkent	Mbuti	0.230702	0.769298
BA_AruManara_ID	Uzbek_Khorezm	Mbuti	0.228595	0.771405
BA_AruManara_ID	Dungan	Mbuti	0.260012	0.739988
BA_AruManara_ID	Uzbek_Khorezm	Mbuti	0.227835	0.772165
BA_AruManara_ID	Vietnamese	Mbuti	0.270993	0.729007
BA_AruManara_ID	Vizaya	Mbuti	0.274946	0.725054
BA_AruManara_ID	HB_HonHaiCoTien_VN	Mbuti	0.271064	0.728936
BA_AruManara_ID	N_NamTun_VN	Mbuti	0.259243	0.740757
BA_AruManara_ID	N_MaiDaDieu_VN	Mbuti	0.258087	0.741913
BA_AruManara_ID	N_HhonHaiCoTien_VN	Mbuti	0.255857	0.744143
BA_AruManara_ID	Tibetan_Xunhua	Mbuti	0.261828	0.738172
BA_AruManara_ID	N_Shandong_CN	Mbuti	0.265212	0.734788
BA_AruManara_ID	Tibetan_Xinlong	Mbuti	0.265869	0.734131
BA_AruManara_ID	IuMien	Mbuti	0.269537	0.730463
BA_AruManara_ID	ShanN	Mbuti	0.266186	0.733814
BA_AruManara_ID	Yana_UP.SG_RU	Mbuti	0.222435	0.777565
BA_AruManara_ID	HB_Yiyang_CNG	Mbuti	0.271759	0.728241
BA_AruManara_ID	Tibetan_Yajiang	Mbuti	0.262916	0.737084
BA_AruManara_ID	NyawNE	Mbuti	0.267422	0.732578
BA_AruManara_ID	N_Yumin_CN	Mbuti	0.260655	0.739345
BA_AruManara_ID	Zhuang	Mbuti	0.271654	0.728346
BA_AruManara_ID	IA_AR_CN	Mbuti	0.254444	0.745556
100BP_GreatAndaman_IN	BA_WLR_CN	Mbuti	0.244762	0.755238
100BP_GreatAndaman_IN	Mulam	Mbuti	0.244929	0.755071
100BP_GreatAndaman_IN	KhonmueangN	Mbuti	0.243729	0.756271
100BP_GreatAndaman_IN	AkhaN	Mbuti	0.24456	0.75544
100BP_GreatAndaman_IN	BA_AruManara_ID	Mbuti	0.242052	0.757948
100BP_GreatAndaman_IN	100BP_GreatAndaman_IN	Mbuti	0	1
100BP_GreatAndaman_IN	Bahun	Mbuti	0.227535	0.772465
100BP_GreatAndaman_IN	2000BP_SouthAfrica_SA	Mbuti	0.033128	0.966872
100BP_GreatAndaman_IN	HB_BaBanQinCen_CNG	Mbuti	0.242712	0.757288
100BP_GreatAndaman_IN	Bonan	Mbuti	0.240263	0.759737
100BP_GreatAndaman_IN	MN_Baojianshan_CNG	Mbuti	0.239114	0.760886
100BP_GreatAndaman_IN	N_Bianbian_CN	Mbuti	0.239488	0.760512
100BP_GreatAndaman_IN	Kyrgyz_Kyrgyzstan	Mbuti	0.233001	0.766999
100BP_GreatAndaman_IN	N_WLR_CN	Mbuti	0.244327	0.755673
100BP_GreatAndaman_IN	Qiang_Daofu	Mbuti	0.244054	0.755946
100BP_GreatAndaman_IN	NyahkurNE	Mbuti	0.244451	0.755549
100BP_GreatAndaman_IN	Boy	Mbuti	0.243574	0.756426
100BP_GreatAndaman_IN	BruNE	Mbuti	0.246203	0.753797
100BP_GreatAndaman_IN	N_Boshan_CN	Mbuti	0.241617	0.758383
100BP_GreatAndaman_IN	SouthernThai_TKS	Mbuti	0.241626	0.758374
100BP_GreatAndaman_IN	BlackTaiNE	Mbuti	0.244679	0.755321
100BP_GreatAndaman_IN	Burmese	Mbuti	0.241717	0.758283
100BP_GreatAndaman_IN	HB_LaCen_CNG	Mbuti	0.240312	0.759688
100BP_GreatAndaman_IN	Cham	Mbuti	0.242851	0.757149
100BP_GreatAndaman_IN	ThaiC	Mbuti	0.24291	0.75709
100BP_GreatAndaman_IN	Colao	Mbuti	0.246184	0.753816
100BP_GreatAndaman_IN	Cong	Mbuti	0.244599	0.755401
100BP_GreatAndaman_IN	Li	Mbuti	0.244205	0.755795
100BP_GreatAndaman_IN	CentralThaiC	Mbuti	0.242978	0.757022
100BP_GreatAndaman_IN	Dao	Mbuti	0.245206	0.754794
100BP_GreatAndaman_IN	Qiang_Danba	Mbuti	0.243878	0.756122
100BP_GreatAndaman_IN	IA_UYR_CN	Mbuti	0.24135	0.75865
100BP_GreatAndaman_IN	Dong	Mbuti	0.244889	0.755111
100BP_GreatAndaman_IN	EN_Dushan_CNG	Mbuti	0.238095	0.761905
100BP_GreatAndaman_IN	Dusun	Mbuti	0.245575	0.754425
100BP_GreatAndaman_IN	Dongxiang	Mbuti	0.239865	0.760135
100BP_GreatAndaman_IN	KarenSkaw2N	Mbuti	0.244285	0.755715
100BP_GreatAndaman_IN	Ede	Mbuti	0.244689	0.755311
100BP_GreatAndaman_IN	KarenPwoN	Mbuti	0.246147	0.753853
100BP_GreatAndaman_IN	KarenPadaungN	Mbuti	0.244985	0.755015
100BP_GreatAndaman_IN	Yugur	Mbuti	0.243087	0.756913
100BP_GreatAndaman_IN	IA_Shirenzigou_CN	Mbuti	0.230916	0.769084
100BP_GreatAndaman_IN	Giarai	Mbuti	0.244666	0.755334
100BP_GreatAndaman_IN	Gelao	Mbuti	0.245409	0.754591
100BP_GreatAndaman_IN	Tibetan_Gannan	Mbuti	0.241289	0.758711
100BP_GreatAndaman_IN	Lue5N	Mbuti	0.244867	0.755133
100BP_GreatAndaman_IN	Lue6N	Mbuti	0.244741	0.755259
100BP_GreatAndaman_IN	Lue7N	Mbuti	0.243595	0.756405
100BP_GreatAndaman_IN	Lue8N	Mbuti	0.244883	0.755117
100BP_GreatAndaman_IN	YongN	Mbuti	0.245544	0.754456
100BP_GreatAndaman_IN	Gurung	Mbuti	0.241357	0.758643
100BP_GreatAndaman_IN	Han_Shanxi	Mbuti	0.242842	0.757158
100BP_GreatAndaman_IN	Han_Guangdong	Mbuti	0.245057	0.754943
100BP_GreatAndaman_IN	Han_Henan	Mbuti	0.243758	0.756242
100BP_GreatAndaman_IN	Han_Shandong	Mbuti	0.24411	0.75589
100BP_GreatAndaman_IN	Han_Jiangsu	Mbuti	0.24488	0.75512
100BP_GreatAndaman_IN	Han_Fujian	Mbuti	0.243988	0.756012
100BP_GreatAndaman_IN	Han_Sichuan	Mbuti	0.244204	0.755796
100BP_GreatAndaman_IN	Han_Zhejiang	Mbuti	0.243475	0.756525
100BP_GreatAndaman_IN	Han_Chongqing	Mbuti	0.245657	0.754343
100BP_GreatAndaman_IN	Han_Hubei	Mbuti	0.243621	0.756379
100BP_GreatAndaman_IN	Han_Shanghai	Mbuti	0.245212	0.754788
100BP_GreatAndaman_IN	Hanhi	Mbuti	0.24412	0.75588
100BP_GreatAndaman_IN	Kinh	Mbuti	0.243953	0.756047
100BP_GreatAndaman_IN	Punjabi	Mbuti	0.227588	0.772412
100BP_GreatAndaman_IN	Bengali	Mbuti	0.230941	0.769059
100BP_GreatAndaman_IN	Brahui	Mbuti	0.215162	0.784838
100BP_GreatAndaman_IN	Balochi	Mbuti	0.215304	0.784696
100BP_GreatAndaman_IN	Hazara	Mbuti	0.229655	0.770345
100BP_GreatAndaman_IN	Makrani	Mbuti	0.210931	0.789069
100BP_GreatAndaman_IN	Sindhi_Pakistan	Mbuti	0.221243	0.778757
100BP_GreatAndaman_IN	Pathan	Mbuti	0.220409	0.779591
100BP_GreatAndaman_IN	Kalash	Mbuti	0.220056	0.779944
100BP_GreatAndaman_IN	Burusho	Mbuti	0.223464	0.776536
100BP_GreatAndaman_IN	Mbuti	Mbuti	0	1
100BP_GreatAndaman_IN	French	Mbuti	0.213755	0.786245
100BP_GreatAndaman_IN	Cambodian	Mbuti	0.244291	0.755709
100BP_GreatAndaman_IN	Japanese	Mbuti	0.244655	0.755345
100BP_GreatAndaman_IN	Han	Mbuti	0.244022	0.755978
100BP_GreatAndaman_IN	Tujia	Mbuti	0.244724	0.755276
100BP_GreatAndaman_IN	Yi	Mbuti	0.244484	0.755516
100BP_GreatAndaman_IN	Miao	Mbuti	0.243869	0.756131
100BP_GreatAndaman_IN	Oroqen	Mbuti	0.242379	0.757621
100BP_GreatAndaman_IN	Daur	Mbuti	0.2416	0.7584
100BP_GreatAndaman_IN	Mongola	Mbuti	0.240703	0.759297
100BP_GreatAndaman_IN	Hezhen	Mbuti	0.242453	0.757547
100BP_GreatAndaman_IN	Xibo	Mbuti	0.241755	0.758245
100BP_GreatAndaman_IN	Uyghur	Mbuti	0.230718	0.769282
100BP_GreatAndaman_IN	Dai	Mbuti	0.244862	0.755138
100BP_GreatAndaman_IN	Lahu_CN	Mbuti	0.243996	0.756004
100BP_GreatAndaman_IN	She	Mbuti	0.244178	0.755822
100BP_GreatAndaman_IN	Naxi	Mbuti	0.243866	0.756134
100BP_GreatAndaman_IN	Tu	Mbuti	0.24125	0.75875
100BP_GreatAndaman_IN	N_YR_CN	Mbuti	0.24217	0.75783
100BP_GreatAndaman_IN	BA_YR_CN	Mbuti	0.243356	0.756644
100BP_GreatAndaman_IN	Kazakh_CN	Mbuti	0.233244	0.766756
100BP_GreatAndaman_IN	Kyrgyz_CN	Mbuti	0.23321	0.76679
100BP_GreatAndaman_IN	HmongNjuaN	Mbuti	0.244603	0.755397
100BP_GreatAndaman_IN	HmongN	Mbuti	0.245039	0.754961
100BP_GreatAndaman_IN	HmongDawN	Mbuti	0.244316	0.755684
100BP_GreatAndaman_IN	N_UYR_CN	Mbuti	0.245007	0.754993
100BP_GreatAndaman_IN	Hmong_VN	Mbuti	0.244014	0.755986
100BP_GreatAndaman_IN	HB_GaoHuaHua_CNG	Mbuti	0.241482	0.758518
100BP_GreatAndaman_IN	N_ManBac_VN	Mbuti	0.239988	0.760012
100BP_GreatAndaman_IN	N_North_MN	Mbuti	0.241177	0.758823
100BP_GreatAndaman_IN	IA_Hanben_TW	Mbuti	0.244259	0.755741
100BP_GreatAndaman_IN	IA_Gongguan_TW	Mbuti	0.245571	0.754429
100BP_GreatAndaman_IN	Jomon_HG_JP	Mbuti	0.245033	0.754967
100BP_GreatAndaman_IN	BA_NuiNap_VN	Mbuti	0.241946	0.758054
100BP_GreatAndaman_IN	N_East_MN	Mbuti	0.242265	0.757735
100BP_GreatAndaman_IN	Kankanaey	Mbuti	0.244055	0.755945
100BP_GreatAndaman_IN	IA_Loyang_ID	Mbuti	0.242434	0.757566
100BP_GreatAndaman_IN	Maonan	Mbuti	0.244929	0.755071
100BP_GreatAndaman_IN	Lao	Mbuti	0.244827	0.755173
100BP_GreatAndaman_IN	KalueangNE	Mbuti	0.244861	0.755139
100BP_GreatAndaman_IN	Kalmyk	Mbuti	0.237545	0.762455
100BP_GreatAndaman_IN	KhmerNE	Mbuti	0.246443	0.753557
100BP_GreatAndaman_IN	Khomu	Mbuti	0.24463	0.75537
100BP_GreatAndaman_IN	Kinh_VN	Mbuti	0.244881	0.755119
100BP_GreatAndaman_IN	Karakalpak	Mbuti	0.228811	0.771189
100BP_GreatAndaman_IN	KhmuN	Mbuti	0.245317	0.754683
100BP_GreatAndaman_IN	M_Kolyma_RU	Mbuti	0.234856	0.765144
100BP_GreatAndaman_IN	KarenSkawN	Mbuti	0.244751	0.755249
100BP_GreatAndaman_IN	Kusunda	Mbuti	0.23861	0.76139
100BP_GreatAndaman_IN	Kazakh	Mbuti	0.231636	0.768364
100BP_GreatAndaman_IN	HB_Fujian_CN	Mbuti	0.241328	0.758672
100BP_GreatAndaman_IN	N_Fujian_CN	Mbuti	0.237645	0.762355
100BP_GreatAndaman_IN	N.BA_TamPaLing_LA	Mbuti	0.241874	0.758126
100BP_GreatAndaman_IN	Ho_PhaFaen_LA	Mbuti	0.245514	0.754486
100BP_GreatAndaman_IN	BA_TamHang_LA	Mbuti	0.24204	0.75796
100BP_GreatAndaman_IN	HB_TamHang_LA	Mbuti	0.244759	0.755241
100BP_GreatAndaman_IN	Lachi	Mbuti	0.245326	0.754674
100BP_GreatAndaman_IN	Lahu_VN	Mbuti	0.244936	0.755064
100BP_GreatAndaman_IN	LaoIsanNE	Mbuti	0.244243	0.755757
100BP_GreatAndaman_IN	Laotian	Mbuti	0.244873	0.755127
100BP_GreatAndaman_IN	N_Matsu_CN	Mbuti	0.243706	0.756294
100BP_GreatAndaman_IN	N_LiangBua_ID	Mbuti	0.239035	0.760965
100BP_GreatAndaman_IN	IA_LiangToge_ID	Mbuti	0.240038	0.759962
100BP_GreatAndaman_IN	Lolo	Mbuti	0.244214	0.755786
100BP_GreatAndaman_IN	EP_Longlin_CNG	Mbuti	0.238002	0.761998
100BP_GreatAndaman_IN	LisuN	Mbuti	0.244867	0.755133
100BP_GreatAndaman_IN	Tagalog	Mbuti	0.242389	0.757611
100BP_GreatAndaman_IN	Ilocano	Mbuti	0.245643	0.754357
100BP_GreatAndaman_IN	LawaN	Mbuti	0.245537	0.754463
100BP_GreatAndaman_IN	Lawa_EasternN	Mbuti	0.245028	0.754972
100BP_GreatAndaman_IN	Lawa_WesternN	Mbuti	0.244658	0.755342
100BP_GreatAndaman_IN	Magar	Mbuti	0.241373	0.758627
100BP_GreatAndaman_IN	MlabriN	Mbuti	0.244659	0.755341
100BP_GreatAndaman_IN	HB_SupuHujung_MY	Mbuti	0.241005	0.758995
100BP_GreatAndaman_IN	HB_Kinabatagan_MY	Mbuti	0.244746	0.755254
100BP_GreatAndaman_IN	Ho_GuaChaCave_MY	Mbuti	0.238281	0.761719
100BP_GreatAndaman_IN	N_GuaChaCave_MY	Mbuti	0.240342	0.759658
100BP_GreatAndaman_IN	Malay	Mbuti	0.244578	0.755422
100BP_GreatAndaman_IN	Mang	Mbuti	0.244989	0.755011
100BP_GreatAndaman_IN	ManiqS	Mbuti	0.24632	0.75368
100BP_GreatAndaman_IN	LahuN	Mbuti	0.244407	0.755593
100BP_GreatAndaman_IN	IA_Xianbei_CN	Mbuti	0.242585	0.757415
100BP_GreatAndaman_IN	MonC	Mbuti	0.242357	0.757643
100BP_GreatAndaman_IN	MonN	Mbuti	0.242145	0.757855
100BP_GreatAndaman_IN	Mongol	Mbuti	0.238118	0.761882
100BP_GreatAndaman_IN	Birhor	Mbuti	0.241207	0.758793
100BP_GreatAndaman_IN	Brahmins_UttarPradesh	Mbuti	0.226883	0.773117
100BP_GreatAndaman_IN	Irula	Mbuti	0.236748	0.763252
100BP_GreatAndaman_IN	Jarawa	Mbuti	0.293233	0.706767
100BP_GreatAndaman_IN	Onge	Mbuti	0.289969	0.710031
100BP_GreatAndaman_IN	Vellalar	Mbuti	0.228647	0.771353
100BP_GreatAndaman_IN	SouthernThai_ANS	Mbuti	0.241898	0.758102
100BP_GreatAndaman_IN	Muong	Mbuti	0.243262	0.756738
100BP_GreatAndaman_IN	Murut	Mbuti	0.245267	0.754733
100BP_GreatAndaman_IN	N_Miiaozigou_CN	Mbuti	0.242899	0.757101
100BP_GreatAndaman_IN	Korean	Mbuti	0.244093	0.755907
100BP_GreatAndaman_IN	Atayal	Mbuti	0.243948	0.756052
100BP_GreatAndaman_IN	Ami	Mbuti	0.243922	0.756078
100BP_GreatAndaman_IN	Gujarati	Mbuti	0.225873	0.774127
100BP_GreatAndaman_IN	Newar	Mbuti	0.235209	0.764791
100BP_GreatAndaman_IN	P_AR_CN	Mbuti	0.237435	0.762565
100BP_GreatAndaman_IN	N_AR_CN	Mbuti	0.238508	0.761492
100BP_GreatAndaman_IN	M_AR_CN	Mbuti	0.239942	0.760058
100BP_GreatAndaman_IN	Nung	Mbuti	0.244369	0.755631
100BP_GreatAndaman_IN	Pathen	Mbuti	0.24393	0.75607
100BP_GreatAndaman_IN	Phula	Mbuti	0.243716	0.756284
100BP_GreatAndaman_IN	PalaungN	Mbuti	0.244266	0.755734
100BP_GreatAndaman_IN	BlangN	Mbuti	0.244642	0.755358
100BP_GreatAndaman_IN	PhutaiNE	Mbuti	0.244269	0.755731
100BP_GreatAndaman_IN	Tibetan_Gangcha	Mbuti	0.242126	0.757874
100BP_GreatAndaman_IN	EP_Qihe_CNG	Mbuti	0.240187	0.759813
100BP_GreatAndaman_IN	Rai	Mbuti	0.243188	0.756812
100BP_GreatAndaman_IN	Khamu1N	Mbuti	0.2456	0.7544
100BP_GreatAndaman_IN	Khamu2N	Mbuti	0.245347	0.754653
100BP_GreatAndaman_IN	Khamu3N	Mbuti	0.245169	0.754831
100BP_GreatAndaman_IN	LuaRLA1N	Mbuti	0.245659	0.754341
100BP_GreatAndaman_IN	LuaRLA2N	Mbuti	0.244369	0.755631
100BP_GreatAndaman_IN	YuanC	Mbuti	0.245549	0.754451
100BP_GreatAndaman_IN	SaekNE	Mbuti	0.24414	0.75586
100BP_GreatAndaman_IN	HB_Shenxian_CNG	Mbuti	0.242515	0.757485
100BP_GreatAndaman_IN	Sherpa	Mbuti	0.244253	0.755747
100BP_GreatAndaman_IN	Sila	Mbuti	0.244625	0.755375
100BP_GreatAndaman_IN	Salar	Mbuti	0.239544	0.760456
100BP_GreatAndaman_IN	N_Shimao_CN	Mbuti	0.240676	0.759324
100BP_GreatAndaman_IN	SoaNE	Mbuti	0.245003	0.754997
100BP_GreatAndaman_IN	PhuanN	Mbuti	0.244449	0.755551
100BP_GreatAndaman_IN	KuyNE	Mbuti	0.244435	0.755565
100BP_GreatAndaman_IN	N_Penghu_CN	Mbuti	0.24825	0.75175
100BP_GreatAndaman_IN	Tibetan_Nagqu	Mbuti	0.243352	0.756648
100BP_GreatAndaman_IN	Tibetan_Lhasa	Mbuti	0.243238	0.756762
100BP_GreatAndaman_IN	Tibetan_Shannan	Mbuti	0.243007	0.756993
100BP_GreatAndaman_IN	Tibetan_Chamdo	Mbuti	0.242533	0.757467
100BP_GreatAndaman_IN	Tibetan_Shigatse	Mbuti	0.241724	0.758276
100BP_GreatAndaman_IN	Tamang	Mbuti	0.240959	0.759041
100BP_GreatAndaman_IN	P_Liangdao_TW	Mbuti	0.241621	0.758379
100BP_GreatAndaman_IN	N.BA_TanjungPinang_ID	Mbuti	0.241875	0.758125
100BP_GreatAndaman_IN	Tay	Mbuti	0.243864	0.756136
100BP_GreatAndaman_IN	Tharu	Mbuti	0.236485	0.763515
100BP_GreatAndaman_IN	IA_LongLongRak_TH	Mbuti	0.238296	0.761704
100BP_GreatAndaman_IN	Thai_VN	Mbuti	0.245147	0.754853
100BP_GreatAndaman_IN	Tibetan_Yunnan	Mbuti	0.242941	0.757059
100BP_GreatAndaman_IN	Tajik	Mbuti	0.219222	0.780778
100BP_GreatAndaman_IN	KhuenN	Mbuti	0.244053	0.755947
100BP_GreatAndaman_IN	Lue1N	Mbuti	0.244795	0.755205
100BP_GreatAndaman_IN	Lue2N	Mbuti	0.245313	0.754687
100BP_GreatAndaman_IN	Lue3N	Mbuti	0.244051	0.755949
100BP_GreatAndaman_IN	Lue4N	Mbuti	0.244508	0.755492
100BP_GreatAndaman_IN	HtinMalN	Mbuti	0.244869	0.755131
100BP_GreatAndaman_IN	HtinPrayN	Mbuti	0.245136	0.754864
100BP_GreatAndaman_IN	N_GuaUattamdi_ID	Mbuti	0.237868	0.762132
100BP_GreatAndaman_IN	LP_Alaska_US	Mbuti	0.236875	0.763125
100BP_GreatAndaman_IN	Ust.Ishim_RU	Mbuti	0.218485	0.781515
100BP_GreatAndaman_IN	Uzbek_Tashkent	Mbuti	0.224955	0.775045
100BP_GreatAndaman_IN	Uzbek_Khorezm	Mbuti	0.223336	0.776664
100BP_GreatAndaman_IN	Dungan	Mbuti	0.239588	0.760412
100BP_GreatAndaman_IN	Uzbek_Khorezm	Mbuti	0.223074	0.776926
100BP_GreatAndaman_IN	Vietnamese	Mbuti	0.245396	0.754604
100BP_GreatAndaman_IN	Vizaya	Mbuti	0.24336	0.75664
100BP_GreatAndaman_IN	HB_HonHaiCoTien_VN	Mbuti	0.241304	0.758696
100BP_GreatAndaman_IN	N_NamTun_VN	Mbuti	0.240879	0.759121
100BP_GreatAndaman_IN	N_MaiDaDieu_VN	Mbuti	0.240195	0.759805
100BP_GreatAndaman_IN	N_HhonHaiCoTien_VN	Mbuti	0.245876	0.754124
100BP_GreatAndaman_IN	Tibetan_Xunhua	Mbuti	0.2413	0.7587
100BP_GreatAndaman_IN	N_Shandong_CN	Mbuti	0.237361	0.762639
100BP_GreatAndaman_IN	Tibetan_Xinlong	Mbuti	0.24398	0.75602
100BP_GreatAndaman_IN	IuMien	Mbuti	0.244249	0.755751
100BP_GreatAndaman_IN	ShanN	Mbuti	0.243567	0.756433
100BP_GreatAndaman_IN	Yana_UP.SG_RU	Mbuti	0.223838	0.776162
100BP_GreatAndaman_IN	HB_Yiyang_CNG	Mbuti	0.237657	0.762343
100BP_GreatAndaman_IN	Tibetan_Yajiang	Mbuti	0.242745	0.757255
100BP_GreatAndaman_IN	NyawNE	Mbuti	0.245714	0.754286
100BP_GreatAndaman_IN	N_Yumin_CN	Mbuti	0.239523	0.760477
100BP_GreatAndaman_IN	Zhuang	Mbuti	0.244535	0.755465
100BP_GreatAndaman_IN	IA_AR_CN	Mbuti	0.226498	0.773502
Bahun	BA_WLR_CN	Mbuti	0.237855	0.762145
Bahun	Mulam	Mbuti	0.23901	0.76099
Bahun	KhonmueangN	Mbuti	0.237565	0.762435
Bahun	AkhaN	Mbuti	0.239144	0.760856
Bahun	BA_AruManara_ID	Mbuti	0.229937	0.770063
Bahun	100BP_GreatAndaman_IN	Mbuti	0.227535	0.772465
Bahun	Bahun	Mbuti	0	1
Bahun	2000BP_SouthAfrica_SA	Mbuti	0.031598	0.968402
Bahun	HB_BaBanQinCen_CNG	Mbuti	0.235089	0.764911
Bahun	Bonan	Mbuti	0.23947	0.76053
Bahun	MN_Baojianshan_CNG	Mbuti	0.228562	0.771438
Bahun	N_Bianbian_CN	Mbuti	0.234491	0.765509
Bahun	Kyrgyz_Kyrgyzstan	Mbuti	0.23906	0.76094
Bahun	N_WLR_CN	Mbuti	0.238972	0.761028
Bahun	Qiang_Daofu	Mbuti	0.24046	0.75954
Bahun	NyahkurNE	Mbuti	0.236135	0.763865
Bahun	Boy	Mbuti	0.238198	0.761802
Bahun	BruNE	Mbuti	0.236547	0.763453
Bahun	N_Boshan_CN	Mbuti	0.236757	0.763243
Bahun	SouthernThai_TKS	Mbuti	0.237783	0.762217
Bahun	BlackTaiNE	Mbuti	0.23774	0.76226
Bahun	Burmese	Mbuti	0.238132	0.761868
Bahun	HB_LaCen_CNG	Mbuti	0.233425	0.766575
Bahun	Cham	Mbuti	0.237327	0.762673
Bahun	ThaiC	Mbuti	0.23774	0.76226
Bahun	Colao	Mbuti	0.240074	0.759926
Bahun	Cong	Mbuti	0.237819	0.762181
Bahun	Li	Mbuti	0.237474	0.762526
Bahun	CentralThaiC	Mbuti	0.237171	0.762829
Bahun	Dao	Mbuti	0.239135	0.760865
Bahun	Qiang_Danba	Mbuti	0.239665	0.760335
Bahun	IA_UYR_CN	Mbuti	0.239119	0.760881
Bahun	Dong	Mbuti	0.239293	0.760707
Bahun	EN_Dushan_CNG	Mbuti	0.22902	0.77098
Bahun	Dusun	Mbuti	0.237818	0.762182
Bahun	Dongxiang	Mbuti	0.239554	0.760446
Bahun	KarenSkaw2N	Mbuti	0.23762	0.76238
Bahun	Ede	Mbuti	0.235699	0.764301
Bahun	KarenPwoN	Mbuti	0.237754	0.762246
Bahun	KarenPadaungN	Mbuti	0.237662	0.762338
Bahun	Yugur	Mbuti	0.240018	0.759982
Bahun	IA_Shirenzigou_CN	Mbuti	0.237593	0.762407
Bahun	Giarai	Mbuti	0.236448	0.763552
Bahun	Gelao	Mbuti	0.238799	0.761201
Bahun	Tibetan_Gannan	Mbuti	0.240067	0.759933
Bahun	Lue5N	Mbuti	0.238576	0.761424
Bahun	Lue6N	Mbuti	0.238219	0.761781
Bahun	Lue7N	Mbuti	0.238291	0.761709
Bahun	Lue8N	Mbuti	0.238253	0.761747
Bahun	YongN	Mbuti	0.238795	0.761205
Bahun	Gurung	Mbuti	0.239678	0.760322
Bahun	Han_Shanxi	Mbuti	0.240546	0.759454
Bahun	Han_Guangdong	Mbuti	0.239446	0.760554
Bahun	Han_Henan	Mbuti	0.240824	0.759176
Bahun	Han_Shandong	Mbuti	0.240368	0.759632
Bahun	Han_Jiangsu	Mbuti	0.240263	0.759737
Bahun	Han_Fujian	Mbuti	0.239365	0.760635
Bahun	Han_Sichuan	Mbuti	0.240019	0.759981
Bahun	Han_Zhejiang	Mbuti	0.239674	0.760326
Bahun	Han_Chongqing	Mbuti	0.240265	0.759735
Bahun	Han_Hubei	Mbuti	0.240799	0.759201
Bahun	Han_Shanghai	Mbuti	0.242438	0.757562
Bahun	Hanhi	Mbuti	0.23897	0.76103
Bahun	Kinh	Mbuti	0.239005	0.760995
Bahun	Punjabi	Mbuti	0.238264	0.761736
Bahun	Bengali	Mbuti	0.238128	0.761872
Bahun	Brahui	Mbuti	0.23208	0.76792
Bahun	Balochi	Mbuti	0.232948	0.767052
Bahun	Hazara	Mbuti	0.237678	0.762322
Bahun	Makrani	Mbuti	0.228899	0.771101
Bahun	Sindhi_Pakistan	Mbuti	0.236632	0.763368
Bahun	Pathan	Mbuti	0.23679	0.76321
Bahun	Kalash	Mbuti	0.237503	0.762497
Bahun	Burusho	Mbuti	0.237899	0.762101
Bahun	Mbuti	Mbuti	0	1
Bahun	French	Mbuti	0.233002	0.766998
Bahun	Cambodian	Mbuti	0.236572	0.763428
Bahun	Japanese	Mbuti	0.240016	0.759984
Bahun	Han	Mbuti	0.23978	0.76022
Bahun	Tujia	Mbuti	0.239887	0.760113
Bahun	Yi	Mbuti	0.240219	0.759781
Bahun	Miao	Mbuti	0.239658	0.760342
Bahun	Oroqen	Mbuti	0.240294	0.759706
Bahun	Daur	Mbuti	0.240022	0.759978
Bahun	Mongola	Mbuti	0.239793	0.760207
Bahun	Hezhen	Mbuti	0.239721	0.760279
Bahun	Xibo	Mbuti	0.239408	0.760592
Bahun	Uyghur	Mbuti	0.238145	0.761855
Bahun	Dai	Mbuti	0.239189	0.760811
Bahun	Lahu_CN	Mbuti	0.238921	0.761079
Bahun	She	Mbuti	0.239502	0.760498
Bahun	Naxi	Mbuti	0.240209	0.759791
Bahun	Tu	Mbuti	0.2395	0.7605
Bahun	N_YR_CN	Mbuti	0.237969	0.762031
Bahun	BA_YR_CN	Mbuti	0.238481	0.761519
Bahun	Kazakh_CN	Mbuti	0.238107	0.761893
Bahun	Kyrgyz_CN	Mbuti	0.238472	0.761528
Bahun	HmongNjuaN	Mbuti	0.239436	0.760564
Bahun	HmongN	Mbuti	0.239921	0.760079
Bahun	HmongDawN	Mbuti	0.239067	0.760933
Bahun	N_UYR_CN	Mbuti	0.239312	0.760688
Bahun	Hmong_VN	Mbuti	0.239437	0.760563
Bahun	HB_GaoHuaHua_CNG	Mbuti	0.237447	0.762553
Bahun	N_ManBac_VN	Mbuti	0.232002	0.767998
Bahun	N_North_MN	Mbuti	0.23635	0.76365
Bahun	IA_Hanben_TW	Mbuti	0.237186	0.762814
Bahun	IA_Gongguan_TW	Mbuti	0.23831	0.76169
Bahun	Jomon_HG_JP	Mbuti	0.233983	0.766017
Bahun	BA_NuiNap_VN	Mbuti	0.237436	0.762564
Bahun	N_East_MN	Mbuti	0.236515	0.763485
Bahun	Kankanaey	Mbuti	0.238196	0.761804
Bahun	IA_Loyang_ID	Mbuti	0.234689	0.765311
Bahun	Maonan	Mbuti	0.238745	0.761255
Bahun	Lao	Mbuti	0.237304	0.762696
Bahun	KalueangNE	Mbuti	0.236405	0.763595
Bahun	Kalmyk	Mbuti	0.238397	0.761603
Bahun	KhmerNE	Mbuti	0.23663	0.76337
Bahun	Khomu	Mbuti	0.237199	0.762801
Bahun	Kinh_VN	Mbuti	0.238841	0.761159
Bahun	Karakalpak	Mbuti	0.236938	0.763062
Bahun	KhmuN	Mbuti	0.237175	0.762825
Bahun	M_Kolyma_RU	Mbuti	0.23857	0.76143
Bahun	KarenSkawN	Mbuti	0.236867	0.763133
Bahun	Kusunda	Mbuti	0.239188	0.760812
Bahun	Kazakh	Mbuti	0.238059	0.761941
Bahun	HB_Fujian_CN	Mbuti	0.235872	0.764128
Bahun	N_Fujian_CN	Mbuti	0.230066	0.769934
Bahun	N.BA_TamPaLing_LA	Mbuti	0.234226	0.765774
Bahun	Ho_PhaFaen_LA	Mbuti	0.223226	0.776774
Bahun	BA_TamHang_LA	Mbuti	0.232862	0.767138
Bahun	HB_TamHang_LA	Mbuti	0.241204	0.758796
Bahun	Lachi	Mbuti	0.2389	0.7611
Bahun	Lahu_VN	Mbuti	0.238938	0.761062
Bahun	LaoIsanNE	Mbuti	0.237612	0.762388
Bahun	Laotian	Mbuti	0.237844	0.762156
Bahun	N_Matsu_CN	Mbuti	0.233536	0.766464
Bahun	N_LiangBua_ID	Mbuti	0.229221	0.770779
Bahun	IA_LiangToge_ID	Mbuti	0.226791	0.773209
Bahun	Lolo	Mbuti	0.238609	0.761391
Bahun	EP_Longlin_CNG	Mbuti	0.227445	0.772555
Bahun	LisuN	Mbuti	0.23927	0.76073
Bahun	Tagalog	Mbuti	0.23722	0.76278
Bahun	Ilocano	Mbuti	0.23725	0.76275
Bahun	LawaN	Mbuti	0.237572	0.762428
Bahun	Lawa_EasternN	Mbuti	0.237666	0.762334
Bahun	Lawa_WesternN	Mbuti	0.237909	0.762091
Bahun	Magar	Mbuti	0.240916	0.759084
Bahun	MlabriN	Mbuti	0.235374	0.764626
Bahun	HB_SupuHujung_MY	Mbuti	0.235138	0.764862
Bahun	HB_Kinabatagan_MY	Mbuti	0.237349	0.762651
Bahun	Ho_GuaChaCave_MY	Mbuti	0.219295	0.780705
Bahun	N_GuaChaCave_MY	Mbuti	0.233957	0.766043
Bahun	Malay	Mbuti	0.236582	0.763418
Bahun	Mang	Mbuti	0.23773	0.76227
Bahun	ManiqS	Mbuti	0.229525	0.770475
Bahun	LahuN	Mbuti	0.23846	0.76154
Bahun	IA_Xianbei_CN	Mbuti	0.23594	0.76406
Bahun	MonC	Mbuti	0.237997	0.762003
Bahun	MonN	Mbuti	0.237847	0.762153
Bahun	Mongol	Mbuti	0.238834	0.761166
Bahun	Birhor	Mbuti	0.235975	0.764025
Bahun	Brahmins_UttarPradesh	Mbuti	0.240122	0.759878
Bahun	Irula	Mbuti	0.236998	0.763002
Bahun	Jarawa	Mbuti	0.228965	0.771035
Bahun	Onge	Mbuti	0.228135	0.771865
Bahun	Vellalar	Mbuti	0.238189	0.761811
Bahun	SouthernThai_ANS	Mbuti	0.236777	0.763223
Bahun	Muong	Mbuti	0.237337	0.762663
Bahun	Murut	Mbuti	0.238276	0.761724
Bahun	N_Miiaozigou_CN	Mbuti	0.237991	0.762009
Bahun	Korean	Mbuti	0.239928	0.760072
Bahun	Atayal	Mbuti	0.238464	0.761536
Bahun	Ami	Mbuti	0.238871	0.761129
Bahun	Gujarati	Mbuti	0.238202	0.761798
Bahun	Newar	Mbuti	0.239781	0.760219
Bahun	P_AR_CN	Mbuti	0.226874	0.773126
Bahun	N_AR_CN	Mbuti	0.23716	0.76284
Bahun	M_AR_CN	Mbuti	0.233164	0.766836
Bahun	Nung	Mbuti	0.238778	0.761222
Bahun	Pathen	Mbuti	0.239165	0.760835
Bahun	Phula	Mbuti	0.238294	0.761706
Bahun	PalaungN	Mbuti	0.238442	0.761558
Bahun	BlangN	Mbuti	0.238201	0.761799
Bahun	PhutaiNE	Mbuti	0.237158	0.762842
Bahun	Tibetan_Gangcha	Mbuti	0.239844	0.760156
Bahun	EP_Qihe_CNG	Mbuti	0.230011	0.769989
Bahun	Rai	Mbuti	0.240994	0.759006
Bahun	Khamu1N	Mbuti	0.237876	0.762124
Bahun	Khamu2N	Mbuti	0.237338	0.762662
Bahun	Khamu3N	Mbuti	0.237574	0.762426
Bahun	LuaRLA1N	Mbuti	0.236795	0.763205
Bahun	LuaRLA2N	Mbuti	0.236297	0.763703
Bahun	YuanC	Mbuti	0.238397	0.761603
Bahun	SaekNE	Mbuti	0.237573	0.762427
Bahun	HB_Shenxian_CNG	Mbuti	0.233776	0.766224
Bahun	Sherpa	Mbuti	0.239924	0.760076
Bahun	Sila	Mbuti	0.238754	0.761246
Bahun	Salar	Mbuti	0.239277	0.760723
Bahun	N_Shimao_CN	Mbuti	0.238992	0.761008
Bahun	SoaNE	Mbuti	0.236072	0.763928
Bahun	PhuanN	Mbuti	0.238271	0.761729
Bahun	KuyNE	Mbuti	0.236458	0.763542
Bahun	N_Penghu_CN	Mbuti	0.233698	0.766302
Bahun	Tibetan_Nagqu	Mbuti	0.239739	0.760261
Bahun	Tibetan_Lhasa	Mbuti	0.240372	0.759628
Bahun	Tibetan_Shannan	Mbuti	0.239687	0.760313
Bahun	Tibetan_Chamdo	Mbuti	0.23915	0.76085
Bahun	Tibetan_Shigatse	Mbuti	0.239661	0.760339
Bahun	Tamang	Mbuti	0.239633	0.760367
Bahun	P_Liangdao_TW	Mbuti	0.234103	0.765897
Bahun	N.BA_TanjungPinang_ID	Mbuti	0.229288	0.770712
Bahun	Tay	Mbuti	0.238138	0.761862
Bahun	Tharu	Mbuti	0.239319	0.760681
Bahun	IA_LongLongRak_TH	Mbuti	0.2338	0.7662
Bahun	Thai_VN	Mbuti	0.238817	0.761183
Bahun	Tibetan_Yunnan	Mbuti	0.239741	0.760259
Bahun	Tajik	Mbuti	0.23584	0.76416
Bahun	KhuenN	Mbuti	0.238909	0.761091
Bahun	Lue1N	Mbuti	0.238683	0.761317
Bahun	Lue2N	Mbuti	0.238752	0.761248
Bahun	Lue3N	Mbuti	0.238511	0.761489
Bahun	Lue4N	Mbuti	0.238242	0.761758
Bahun	HtinMalN	Mbuti	0.236192	0.763808
Bahun	HtinPrayN	Mbuti	0.236556	0.763444
Bahun	N_GuaUattamdi_ID	Mbuti	0.230153	0.769847
Bahun	LP_Alaska_US	Mbuti	0.236694	0.763306
Bahun	Ust.Ishim_RU	Mbuti	0.211716	0.788284
Bahun	Uzbek_Tashkent	Mbuti	0.236544	0.763456
Bahun	Uzbek_Khorezm	Mbuti	0.235717	0.764283
Bahun	Dungan	Mbuti	0.239306	0.760694
Bahun	Uzbek_Khorezm	Mbuti	0.234815	0.765185
Bahun	Vietnamese	Mbuti	0.239019	0.760981
Bahun	Vizaya	Mbuti	0.234866	0.765134
Bahun	HB_HonHaiCoTien_VN	Mbuti	0.238889	0.761111
Bahun	N_NamTun_VN	Mbuti	0.23459	0.76541
Bahun	N_MaiDaDieu_VN	Mbuti	0.231922	0.768078
Bahun	N_HhonHaiCoTien_VN	Mbuti	0.234071	0.765929
Bahun	Tibetan_Xunhua	Mbuti	0.239616	0.760384
Bahun	N_Shandong_CN	Mbuti	0.233852	0.766148
Bahun	Tibetan_Xinlong	Mbuti	0.239931	0.760069
Bahun	IuMien	Mbuti	0.238902	0.761098
Bahun	ShanN	Mbuti	0.23824	0.76176
Bahun	Yana_UP.SG_RU	Mbuti	0.224421	0.775579
Bahun	HB_Yiyang_CNG	Mbuti	0.236486	0.763514
Bahun	Tibetan_Yajiang	Mbuti	0.239299	0.760701
Bahun	NyawNE	Mbuti	0.237569	0.762431
Bahun	N_Yumin_CN	Mbuti	0.23631	0.76369
Bahun	Zhuang	Mbuti	0.239135	0.760865
Bahun	IA_AR_CN	Mbuti	0.235745	0.764255
2000BP_SouthAfrica_SA	BA_WLR_CN	Mbuti	0.033554	0.966446
2000BP_SouthAfrica_SA	Mulam	Mbuti	0.032914	0.967086
2000BP_SouthAfrica_SA	KhonmueangN	Mbuti	0.032398	0.967602
2000BP_SouthAfrica_SA	AkhaN	Mbuti	0.032713	0.967287
2000BP_SouthAfrica_SA	BA_AruManara_ID	Mbuti	0.033252	0.966748
2000BP_SouthAfrica_SA	100BP_GreatAndaman_IN	Mbuti	0.033128	0.966872
2000BP_SouthAfrica_SA	Bahun	Mbuti	0.031598	0.968402
2000BP_SouthAfrica_SA	2000BP_SouthAfrica_SA	Mbuti	0	1
2000BP_SouthAfrica_SA	HB_BaBanQinCen_CNG	Mbuti	0.033136	0.966864
2000BP_SouthAfrica_SA	Bonan	Mbuti	0.032308	0.967692
2000BP_SouthAfrica_SA	MN_Baojianshan_CNG	Mbuti	0.034496	0.965504
2000BP_SouthAfrica_SA	N_Bianbian_CN	Mbuti	0.034327	0.965673
2000BP_SouthAfrica_SA	Kyrgyz_Kyrgyzstan	Mbuti	0.032274	0.967726
2000BP_SouthAfrica_SA	N_WLR_CN	Mbuti	0.03439	0.96561
2000BP_SouthAfrica_SA	Qiang_Daofu	Mbuti	0.032852	0.967148
2000BP_SouthAfrica_SA	NyahkurNE	Mbuti	0.032244	0.967756
2000BP_SouthAfrica_SA	Boy	Mbuti	0.032651	0.967349
2000BP_SouthAfrica_SA	BruNE	Mbuti	0.032455	0.967545
2000BP_SouthAfrica_SA	N_Boshan_CN	Mbuti	0.033205	0.966795
2000BP_SouthAfrica_SA	SouthernThai_TKS	Mbuti	0.03213	0.96787
2000BP_SouthAfrica_SA	BlackTaiNE	Mbuti	0.032924	0.967076
2000BP_SouthAfrica_SA	Burmese	Mbuti	0.032597	0.967403
2000BP_SouthAfrica_SA	HB_LaCen_CNG	Mbuti	0.033574	0.966426
2000BP_SouthAfrica_SA	Cham	Mbuti	0.032669	0.967331
2000BP_SouthAfrica_SA	ThaiC	Mbuti	0.032366	0.967634
2000BP_SouthAfrica_SA	Colao	Mbuti	0.033101	0.966899
2000BP_SouthAfrica_SA	Cong	Mbuti	0.032276	0.967724
2000BP_SouthAfrica_SA	Li	Mbuti	0.03273	0.96727
2000BP_SouthAfrica_SA	CentralThaiC	Mbuti	0.032409	0.967591
2000BP_SouthAfrica_SA	Dao	Mbuti	0.032829	0.967171
2000BP_SouthAfrica_SA	Qiang_Danba	Mbuti	0.032153	0.967847
2000BP_SouthAfrica_SA	IA_UYR_CN	Mbuti	0.032375	0.967625
2000BP_SouthAfrica_SA	Dong	Mbuti	0.032559	0.967441
2000BP_SouthAfrica_SA	EN_Dushan_CNG	Mbuti	0.034763	0.965237
2000BP_SouthAfrica_SA	Dusun	Mbuti	0.032444	0.967556
2000BP_SouthAfrica_SA	Dongxiang	Mbuti	0.03227	0.96773
2000BP_SouthAfrica_SA	KarenSkaw2N	Mbuti	0.032742	0.967258
2000BP_SouthAfrica_SA	Ede	Mbuti	0.032426	0.967574
2000BP_SouthAfrica_SA	KarenPwoN	Mbuti	0.032503	0.967497
2000BP_SouthAfrica_SA	KarenPadaungN	Mbuti	0.032081	0.967919
2000BP_SouthAfrica_SA	Yugur	Mbuti	0.032379	0.967621
2000BP_SouthAfrica_SA	IA_Shirenzigou_CN	Mbuti	0.031474	0.968526
2000BP_SouthAfrica_SA	Giarai	Mbuti	0.03224	0.96776
2000BP_SouthAfrica_SA	Gelao	Mbuti	0.032434	0.967566
2000BP_SouthAfrica_SA	Tibetan_Gannan	Mbuti	0.032102	0.967898
2000BP_SouthAfrica_SA	Lue5N	Mbuti	0.032775	0.967225
2000BP_SouthAfrica_SA	Lue6N	Mbuti	0.032509	0.967491
2000BP_SouthAfrica_SA	Lue7N	Mbuti	0.032579	0.967421
2000BP_SouthAfrica_SA	Lue8N	Mbuti	0.032348	0.967652
2000BP_SouthAfrica_SA	YongN	Mbuti	0.032388	0.967612
2000BP_SouthAfrica_SA	Gurung	Mbuti	0.032437	0.967563
2000BP_SouthAfrica_SA	Han_Shanxi	Mbuti	0.032618	0.967382
2000BP_SouthAfrica_SA	Han_Guangdong	Mbuti	0.032212	0.967788
2000BP_SouthAfrica_SA	Han_Henan	Mbuti	0.032203	0.967797
2000BP_SouthAfrica_SA	Han_Shandong	Mbuti	0.03233	0.96767
2000BP_SouthAfrica_SA	Han_Jiangsu	Mbuti	0.032531	0.967469
2000BP_SouthAfrica_SA	Han_Fujian	Mbuti	0.032632	0.967368
2000BP_SouthAfrica_SA	Han_Sichuan	Mbuti	0.032051	0.967949
2000BP_SouthAfrica_SA	Han_Zhejiang	Mbuti	0.032323	0.967677
2000BP_SouthAfrica_SA	Han_Chongqing	Mbuti	0.032117	0.967883
2000BP_SouthAfrica_SA	Han_Hubei	Mbuti	0.032332	0.967668
2000BP_SouthAfrica_SA	Han_Shanghai	Mbuti	0.033157	0.966843
2000BP_SouthAfrica_SA	Hanhi	Mbuti	0.032716	0.967284
2000BP_SouthAfrica_SA	Kinh	Mbuti	0.032822	0.967178
2000BP_SouthAfrica_SA	Punjabi	Mbuti	0.031644	0.968356
2000BP_SouthAfrica_SA	Bengali	Mbuti	0.032197	0.967803
2000BP_SouthAfrica_SA	Brahui	Mbuti	0.031621	0.968379
2000BP_SouthAfrica_SA	Balochi	Mbuti	0.031514	0.968486
2000BP_SouthAfrica_SA	Hazara	Mbuti	0.032174	0.967826
2000BP_SouthAfrica_SA	Makrani	Mbuti	0.031473	0.968527
2000BP_SouthAfrica_SA	Sindhi_Pakistan	Mbuti	0.031898	0.968102
2000BP_SouthAfrica_SA	Pathan	Mbuti	0.031779	0.968221
2000BP_SouthAfrica_SA	Kalash	Mbuti	0.031922	0.968078
2000BP_SouthAfrica_SA	Burusho	Mbuti	0.031496	0.968504
2000BP_SouthAfrica_SA	Mbuti	Mbuti	0	1
2000BP_SouthAfrica_SA	French	Mbuti	0.031883	0.968117
2000BP_SouthAfrica_SA	Cambodian	Mbuti	0.032145	0.967855
2000BP_SouthAfrica_SA	Japanese	Mbuti	0.032318	0.967682
2000BP_SouthAfrica_SA	Han	Mbuti	0.032274	0.967726
2000BP_SouthAfrica_SA	Tujia	Mbuti	0.032634	0.967366
2000BP_SouthAfrica_SA	Yi	Mbuti	0.032664	0.967336
2000BP_SouthAfrica_SA	Miao	Mbuti	0.032408	0.967592
2000BP_SouthAfrica_SA	Oroqen	Mbuti	0.032239	0.967761
2000BP_SouthAfrica_SA	Daur	Mbuti	0.032076	0.967924
2000BP_SouthAfrica_SA	Mongola	Mbuti	0.032177	0.967823
2000BP_SouthAfrica_SA	Hezhen	Mbuti	0.032047	0.967953
2000BP_SouthAfrica_SA	Xibo	Mbuti	0.032231	0.967769
2000BP_SouthAfrica_SA	Uyghur	Mbuti	0.032077	0.967923
2000BP_SouthAfrica_SA	Dai	Mbuti	0.03262	0.96738
2000BP_SouthAfrica_SA	Lahu_CN	Mbuti	0.032653	0.967347
2000BP_SouthAfrica_SA	She	Mbuti	0.032617	0.967383
2000BP_SouthAfrica_SA	Naxi	Mbuti	0.03295	0.96705
2000BP_SouthAfrica_SA	Tu	Mbuti	0.032212	0.967788
2000BP_SouthAfrica_SA	N_YR_CN	Mbuti	0.032627	0.967373
2000BP_SouthAfrica_SA	BA_YR_CN	Mbuti	0.033342	0.966658
2000BP_SouthAfrica_SA	Kazakh_CN	Mbuti	0.032204	0.967796
2000BP_SouthAfrica_SA	Kyrgyz_CN	Mbuti	0.032109	0.967891
2000BP_SouthAfrica_SA	HmongNjuaN	Mbuti	0.033137	0.966863
2000BP_SouthAfrica_SA	HmongN	Mbuti	0.032625	0.967375
2000BP_SouthAfrica_SA	HmongDawN	Mbuti	0.032776	0.967224
2000BP_SouthAfrica_SA	N_UYR_CN	Mbuti	0.032581	0.967419
2000BP_SouthAfrica_SA	Hmong_VN	Mbuti	0.032436	0.967564
2000BP_SouthAfrica_SA	HB_GaoHuaHua_CNG	Mbuti	0.034362	0.965638
2000BP_SouthAfrica_SA	N_ManBac_VN	Mbuti	0.033299	0.966701
2000BP_SouthAfrica_SA	N_North_MN	Mbuti	0.033332	0.966668
2000BP_SouthAfrica_SA	IA_Hanben_TW	Mbuti	0.033871	0.966129
2000BP_SouthAfrica_SA	IA_Gongguan_TW	Mbuti	0.036155	0.963845
2000BP_SouthAfrica_SA	Jomon_HG_JP	Mbuti	0.032533	0.967467
2000BP_SouthAfrica_SA	BA_NuiNap_VN	Mbuti	0.03693	0.96307
2000BP_SouthAfrica_SA	N_East_MN	Mbuti	0.032862	0.967138
2000BP_SouthAfrica_SA	Kankanaey	Mbuti	0.032671	0.967329
2000BP_SouthAfrica_SA	IA_Loyang_ID	Mbuti	0.030914	0.969086
2000BP_SouthAfrica_SA	Maonan	Mbuti	0.032674	0.967326
2000BP_SouthAfrica_SA	Lao	Mbuti	0.032839	0.967161
2000BP_SouthAfrica_SA	KalueangNE	Mbuti	0.032888	0.967112
2000BP_SouthAfrica_SA	Kalmyk	Mbuti	0.032636	0.967364
2000BP_SouthAfrica_SA	KhmerNE	Mbuti	0.032606	0.967394
2000BP_SouthAfrica_SA	Khomu	Mbuti	0.032545	0.967455
2000BP_SouthAfrica_SA	Kinh_VN	Mbuti	0.032938	0.967062
2000BP_SouthAfrica_SA	Karakalpak	Mbuti	0.032069	0.967931
2000BP_SouthAfrica_SA	KhmuN	Mbuti	0.032019	0.967981
2000BP_SouthAfrica_SA	M_Kolyma_RU	Mbuti	0.034141	0.965859
2000BP_SouthAfrica_SA	KarenSkawN	Mbuti	0.032489	0.967511
2000BP_SouthAfrica_SA	Kusunda	Mbuti	0.033125	0.966875
2000BP_SouthAfrica_SA	Kazakh	Mbuti	0.031826	0.968174
2000BP_SouthAfrica_SA	HB_Fujian_CN	Mbuti	0.033579	0.966421
2000BP_SouthAfrica_SA	N_Fujian_CN	Mbuti	0.033432	0.966568
2000BP_SouthAfrica_SA	N.BA_TamPaLing_LA	Mbuti	0.033516	0.966484
2000BP_SouthAfrica_SA	Ho_PhaFaen_LA	Mbuti	0.031446	0.968554
2000BP_SouthAfrica_SA	BA_TamHang_LA	Mbuti	0.032516	0.967484
2000BP_SouthAfrica_SA	HB_TamHang_LA	Mbuti	0.030146	0.969854
2000BP_SouthAfrica_SA	Lachi	Mbuti	0.032829	0.967171
2000BP_SouthAfrica_SA	Lahu_VN	Mbuti	0.032695	0.967305
2000BP_SouthAfrica_SA	LaoIsanNE	Mbuti	0.032338	0.967662
2000BP_SouthAfrica_SA	Laotian	Mbuti	0.032437	0.967563
2000BP_SouthAfrica_SA	N_Matsu_CN	Mbuti	0.034033	0.965967
2000BP_SouthAfrica_SA	N_LiangBua_ID	Mbuti	0.034324	0.965676
2000BP_SouthAfrica_SA	IA_LiangToge_ID	Mbuti	0.03295	0.96705
2000BP_SouthAfrica_SA	Lolo	Mbuti	0.032457	0.967543
2000BP_SouthAfrica_SA	EP_Longlin_CNG	Mbuti	0.031738	0.968262
2000BP_SouthAfrica_SA	LisuN	Mbuti	0.03263	0.96737
2000BP_SouthAfrica_SA	Tagalog	Mbuti	0.032319	0.967681
2000BP_SouthAfrica_SA	Ilocano	Mbuti	0.032411	0.967589
2000BP_SouthAfrica_SA	LawaN	Mbuti	0.032468	0.967532
2000BP_SouthAfrica_SA	Lawa_EasternN	Mbuti	0.03195	0.96805
2000BP_SouthAfrica_SA	Lawa_WesternN	Mbuti	0.032869	0.967131
2000BP_SouthAfrica_SA	Magar	Mbuti	0.03226	0.96774
2000BP_SouthAfrica_SA	MlabriN	Mbuti	0.03252	0.96748
2000BP_SouthAfrica_SA	HB_SupuHujung_MY	Mbuti	0.033196	0.966804
2000BP_SouthAfrica_SA	HB_Kinabatagan_MY	Mbuti	0.032653	0.967347
2000BP_SouthAfrica_SA	Ho_GuaChaCave_MY	Mbuti	0.033091	0.966909
2000BP_SouthAfrica_SA	N_GuaChaCave_MY	Mbuti	0.032208	0.967792
2000BP_SouthAfrica_SA	Malay	Mbuti	0.032209	0.967791
2000BP_SouthAfrica_SA	Mang	Mbuti	0.032112	0.967888
2000BP_SouthAfrica_SA	ManiqS	Mbuti	0.031783	0.968217
2000BP_SouthAfrica_SA	LahuN	Mbuti	0.032827	0.967173
2000BP_SouthAfrica_SA	IA_Xianbei_CN	Mbuti	0.034772	0.965228
2000BP_SouthAfrica_SA	MonC	Mbuti	0.032482	0.967518
2000BP_SouthAfrica_SA	MonN	Mbuti	0.032573	0.967427
2000BP_SouthAfrica_SA	Mongol	Mbuti	0.032522	0.967478
2000BP_SouthAfrica_SA	Birhor	Mbuti	0.031789	0.968211
2000BP_SouthAfrica_SA	Brahmins_UttarPradesh	Mbuti	0.031428	0.968572
2000BP_SouthAfrica_SA	Irula	Mbuti	0.031565	0.968435
2000BP_SouthAfrica_SA	Jarawa	Mbuti	0.032717	0.967283
2000BP_SouthAfrica_SA	Onge	Mbuti	0.032384	0.967616
2000BP_SouthAfrica_SA	Vellalar	Mbuti	0.031536	0.968464
2000BP_SouthAfrica_SA	SouthernThai_ANS	Mbuti	0.032075	0.967925
2000BP_SouthAfrica_SA	Muong	Mbuti	0.032517	0.967483
2000BP_SouthAfrica_SA	Murut	Mbuti	0.032424	0.967576
2000BP_SouthAfrica_SA	N_Miiaozigou_CN	Mbuti	0.033789	0.966211
2000BP_SouthAfrica_SA	Korean	Mbuti	0.032097	0.967903
2000BP_SouthAfrica_SA	Atayal	Mbuti	0.03312	0.96688
2000BP_SouthAfrica_SA	Ami	Mbuti	0.032908	0.967092
2000BP_SouthAfrica_SA	Gujarati	Mbuti	0.031693	0.968307
2000BP_SouthAfrica_SA	Newar	Mbuti	0.031281	0.968719
2000BP_SouthAfrica_SA	P_AR_CN	Mbuti	0.032862	0.967138
2000BP_SouthAfrica_SA	N_AR_CN	Mbuti	0.032654	0.967346
2000BP_SouthAfrica_SA	M_AR_CN	Mbuti	0.033763	0.966237
2000BP_SouthAfrica_SA	Nung	Mbuti	0.032387	0.967613
2000BP_SouthAfrica_SA	Pathen	Mbuti	0.032668	0.967332
2000BP_SouthAfrica_SA	Phula	Mbuti	0.032392	0.967608
2000BP_SouthAfrica_SA	PalaungN	Mbuti	0.032573	0.967427
2000BP_SouthAfrica_SA	BlangN	Mbuti	0.032178	0.967822
2000BP_SouthAfrica_SA	PhutaiNE	Mbuti	0.033064	0.966936
2000BP_SouthAfrica_SA	Tibetan_Gangcha	Mbuti	0.032546	0.967454
2000BP_SouthAfrica_SA	EP_Qihe_CNG	Mbuti	0.034288	0.965712
2000BP_SouthAfrica_SA	Rai	Mbuti	0.032337	0.967663
2000BP_SouthAfrica_SA	Khamu1N	Mbuti	0.032285	0.967715
2000BP_SouthAfrica_SA	Khamu2N	Mbuti	0.032575	0.967425
2000BP_SouthAfrica_SA	Khamu3N	Mbuti	0.032596	0.967404
2000BP_SouthAfrica_SA	LuaRLA1N	Mbuti	0.032283	0.967717
2000BP_SouthAfrica_SA	LuaRLA2N	Mbuti	0.032976	0.967024
2000BP_SouthAfrica_SA	YuanC	Mbuti	0.032465	0.967535
2000BP_SouthAfrica_SA	SaekNE	Mbuti	0.032404	0.967596
2000BP_SouthAfrica_SA	HB_Shenxian_CNG	Mbuti	0.034441	0.965559
2000BP_SouthAfrica_SA	Sherpa	Mbuti	0.033131	0.966869
2000BP_SouthAfrica_SA	Sila	Mbuti	0.032749	0.967251
2000BP_SouthAfrica_SA	Salar	Mbuti	0.032426	0.967574
2000BP_SouthAfrica_SA	N_Shimao_CN	Mbuti	0.033452	0.966548
2000BP_SouthAfrica_SA	SoaNE	Mbuti	0.032552	0.967448
2000BP_SouthAfrica_SA	PhuanN	Mbuti	0.032465	0.967535
2000BP_SouthAfrica_SA	KuyNE	Mbuti	0.032844	0.967156
2000BP_SouthAfrica_SA	N_Penghu_CN	Mbuti	0.029952	0.970048
2000BP_SouthAfrica_SA	Tibetan_Nagqu	Mbuti	0.0332	0.9668
2000BP_SouthAfrica_SA	Tibetan_Lhasa	Mbuti	0.032528	0.967472
2000BP_SouthAfrica_SA	Tibetan_Shannan	Mbuti	0.033064	0.966936
2000BP_SouthAfrica_SA	Tibetan_Chamdo	Mbuti	0.032448	0.967552
2000BP_SouthAfrica_SA	Tibetan_Shigatse	Mbuti	0.032822	0.967178
2000BP_SouthAfrica_SA	Tamang	Mbuti	0.032659	0.967341
2000BP_SouthAfrica_SA	P_Liangdao_TW	Mbuti	0.035875	0.964125
2000BP_SouthAfrica_SA	N.BA_TanjungPinang_ID	Mbuti	0.033356	0.966644
2000BP_SouthAfrica_SA	Tay	Mbuti	0.032739	0.967261
2000BP_SouthAfrica_SA	Tharu	Mbuti	0.03139	0.96861
2000BP_SouthAfrica_SA	IA_LongLongRak_TH	Mbuti	0.03378	0.96622
2000BP_SouthAfrica_SA	Thai_VN	Mbuti	0.032421	0.967579
2000BP_SouthAfrica_SA	Tibetan_Yunnan	Mbuti	0.032905	0.967095
2000BP_SouthAfrica_SA	Tajik	Mbuti	0.031914	0.968086
2000BP_SouthAfrica_SA	KhuenN	Mbuti	0.032466	0.967534
2000BP_SouthAfrica_SA	Lue1N	Mbuti	0.032123	0.967877
2000BP_SouthAfrica_SA	Lue2N	Mbuti	0.03248	0.96752
2000BP_SouthAfrica_SA	Lue3N	Mbuti	0.032215	0.967785
2000BP_SouthAfrica_SA	Lue4N	Mbuti	0.032517	0.967483
2000BP_SouthAfrica_SA	HtinMalN	Mbuti	0.032372	0.967628
2000BP_SouthAfrica_SA	HtinPrayN	Mbuti	0.03258	0.96742
2000BP_SouthAfrica_SA	N_GuaUattamdi_ID	Mbuti	0.033823	0.966177
2000BP_SouthAfrica_SA	LP_Alaska_US	Mbuti	0.033176	0.966824
2000BP_SouthAfrica_SA	Ust.Ishim_RU	Mbuti	0.033493	0.966507
2000BP_SouthAfrica_SA	Uzbek_Tashkent	Mbuti	0.032148	0.967852
2000BP_SouthAfrica_SA	Uzbek_Khorezm	Mbuti	0.03202	0.96798
2000BP_SouthAfrica_SA	Dungan	Mbuti	0.032583	0.967417
2000BP_SouthAfrica_SA	Uzbek_Khorezm	Mbuti	0.031804	0.968196
2000BP_SouthAfrica_SA	Vietnamese	Mbuti	0.03308	0.96692
2000BP_SouthAfrica_SA	Vizaya	Mbuti	0.032797	0.967203
2000BP_SouthAfrica_SA	HB_HonHaiCoTien_VN	Mbuti	0.031034	0.968966
2000BP_SouthAfrica_SA	N_NamTun_VN	Mbuti	0.035514	0.964486
2000BP_SouthAfrica_SA	N_MaiDaDieu_VN	Mbuti	0.037278	0.962722
2000BP_SouthAfrica_SA	N_HhonHaiCoTien_VN	Mbuti	0.029667	0.970333
2000BP_SouthAfrica_SA	Tibetan_Xunhua	Mbuti	0.032719	0.967281
2000BP_SouthAfrica_SA	N_Shandong_CN	Mbuti	0.032617	0.967383
2000BP_SouthAfrica_SA	Tibetan_Xinlong	Mbuti	0.032327	0.967673
2000BP_SouthAfrica_SA	IuMien	Mbuti	0.032749	0.967251
2000BP_SouthAfrica_SA	ShanN	Mbuti	0.032335	0.967665
2000BP_SouthAfrica_SA	Yana_UP.SG_RU	Mbuti	0.032926	0.967074
2000BP_SouthAfrica_SA	HB_Yiyang_CNG	Mbuti	0.03492	0.96508
2000BP_SouthAfrica_SA	Tibetan_Yajiang	Mbuti	0.032784	0.967216
2000BP_SouthAfrica_SA	NyawNE	Mbuti	0.032282	0.967718
2000BP_SouthAfrica_SA	N_Yumin_CN	Mbuti	0.0352	0.9648
2000BP_SouthAfrica_SA	Zhuang	Mbuti	0.032242	0.967758
2000BP_SouthAfrica_SA	IA_AR_CN	Mbuti	0.031472	0.968528
HB_BaBanQinCen_CNG	BA_WLR_CN	Mbuti	0.282571	0.717429
HB_BaBanQinCen_CNG	Mulam	Mbuti	0.292107	0.707893
HB_BaBanQinCen_CNG	KhonmueangN	Mbuti	0.287771	0.712229
HB_BaBanQinCen_CNG	AkhaN	Mbuti	0.284723	0.715277
HB_BaBanQinCen_CNG	BA_AruManara_ID	Mbuti	0.273204	0.726796
HB_BaBanQinCen_CNG	100BP_GreatAndaman_IN	Mbuti	0.242712	0.757288
[truncated: 60,003 more rows]

## Sheet: Table S4
Table S4: Result of the f4 (W, X: Y, Outgroup), where Outgroup = Mbuti
W	X	Y	Z	f4	stderr	Zscore	BABA	ABBA	nsnps	Label.X	Color	Half
Han	BlangN	Lue5N	Mbuti	0.000891	0.000126	7.097	25894	25448	501356	Austroasiatic	#0000FF	First Half
Han	BruNE	Lue5N	Mbuti	0.001063	0.000143	7.42	26082	25549	501356	Austroasiatic	#0000FF	First Half
Han	Cambodian	Lue5N	Mbuti	0.002024	0.000124	16.29	26412	25398	501356	Austroasiatic	#0000FF	First Half
Han	HtinMalN	Lue5N	Mbuti	0.000829	0.000155	5.346	25978	25563	501356	Austroasiatic	#0000FF	First Half
Han	HtinPrayN	Lue5N	Mbuti	0.001071	0.000143	7.478	26060	25523	501356	Austroasiatic	#0000FF	First Half
Han	Khamu1N	Lue5N	Mbuti	0.000631	0.000118	5.363	25823	25506	501356	Austroasiatic	#0000FF	First Half
Han	Khamu2N	Lue5N	Mbuti	0.000756	0.000114	6.606	25880	25501	501356	Austroasiatic	#0000FF	First Half
Han	Khamu3N	Lue5N	Mbuti	0.000611	0.000112	5.43	25837	25531	501356	Austroasiatic	#0000FF	First Half
Han	KhmerNE	Lue5N	Mbuti	0.00175	0.000138	12.692	26366	25488	501356	Austroasiatic	#0000FF	First Half
Han	KhmuN	Lue5N	Mbuti	0.00075	0.000131	5.74	25895	25519	501356	Austroasiatic	#0000FF	First Half
Han	Khomu	Lue5N	Mbuti	0.000588	0.000124	4.753	25830	25535	501356	Austroasiatic	#0000FF	First Half
Han	Kinh	Lue5N	Mbuti	-0.000266	0.00011	-2.421	25350	25483	501356	Austroasiatic	#0000FF	First Half
Han	Kinh_VN	Lue5N	Mbuti	-0.000265	9.5e-05	-2.79	25337	25470	501356	Austroasiatic	#0000FF	First Half
Han	KuyNE	Lue5N	Mbuti	0.001739	0.000145	11.974	26350	25478	501356	Austroasiatic	#0000FF	First Half
Han	Lawa_EasternN	Lue5N	Mbuti	0.001418	0.000121	11.735	26030	25319	501356	Austroasiatic	#0000FF	First Half
Han	Lawa_WesternN	Lue5N	Mbuti	0.001353	0.000138	9.777	26037	25359	501356	Austroasiatic	#0000FF	First Half
Han	LawaN	Lue5N	Mbuti	0.001267	0.000128	9.862	26006	25370	501356	Austroasiatic	#0000FF	First Half
Han	LuaRLA1N	Lue5N	Mbuti	0.000834	0.000151	5.533	25958	25540	501356	Austroasiatic	#0000FF	First Half
Han	LuaRLA2N	Lue5N	Mbuti	0.000886	0.000172	5.139	25986	25542	501356	Austroasiatic	#0000FF	First Half
Han	Mang	Lue5N	Mbuti	0.000515	0.000149	3.458	25759	25501	501356	Austroasiatic	#0000FF	First Half
Han	ManiqS	Lue5N	Mbuti	0.007618	0.000296	25.734	28644	24824	501356	Austroasiatic	#0000FF	First Half
Han	MlabriN	Lue5N	Mbuti	0.001136	0.000236	4.807	26134	25565	501356	Austroasiatic	#0000FF	First Half
Han	MonC	Lue5N	Mbuti	0.003351	8.5e-05	39.577	26858	25178	501356	Austroasiatic	#0000FF	First Half
Han	MonN	Lue5N	Mbuti	0.002531	0.000127	19.872	26522	25253	501356	Austroasiatic	#0000FF	First Half
Han	Muong	Lue5N	Mbuti	-0.000628	0.000107	-5.882	25293	25607	501356	Austroasiatic	#0000FF	First Half
Han	NyahkurNE	Lue5N	Mbuti	0.002215	0.000136	16.345	26539	25428	501356	Austroasiatic	#0000FF	First Half
Han	PalaungN	Lue5N	Mbuti	0.001581	0.000131	12.112	26043	25251	501356	Austroasiatic	#0000FF	First Half
Han	SoaNE	Lue5N	Mbuti	0.000969	0.000122	7.962	26056	25570	501356	Austroasiatic	#0000FF	First Half
Han	Vietnamese	Lue5N	Mbuti	-0.000462	0.0001	-4.624	25290	25522	501356	Austroasiatic	#0000FF	First Half
Han	Cham	Lue5N	Mbuti	0.002355	0.000123	19.205	26543	25362	501356	Austronesian	#b38cd1	First Half
Han	Ede	Lue5N	Mbuti	0.002241	0.000127	17.644	26575	25452	501356	Austronesian	#b38cd1	First Half
Han	Giarai	Lue5N	Mbuti	0.002113	0.000132	15.964	26544	25485	501356	Austronesian	#b38cd1	First Half
Han	SouthernThai_ANS	Lue5N	Mbuti	0.00378	0.000116	32.682	27110	25215	501356	Austronesian	#b38cd1	First Half
Han	Dao	Lue5N	Mbuti	-0.000852	0.000101	-8.471	25127	25554	501356	Hmong-Mien	#F8C836	Second Half
Han	HmongN	Lue5N	Mbuti	-0.000292	0.000128	-2.276	25227	25373	501356	Hmong-Mien	#F8C836	Second Half
Han	HmongDawN	Lue5N	Mbuti	-0.000338	0.00013	-2.594	25236	25405	501356	Hmong-Mien	#F8C836	Second Half
Han	HmongNjuaN	Lue5N	Mbuti	-0.000307	0.000135	-2.269	25249	25403	501356	Hmong-Mien	#F8C836	Second Half
Han	Hmong_VN	Lue5N	Mbuti	-0.00046	0.000141	-3.249	25188	25418	501356	Hmong-Mien	#F8C836	Second Half
Han	IuMien	Lue5N	Mbuti	-0.000384	0.000103	-3.724	25281	25473	501356	Hmong-Mien	#F8C836	Second Half
Han	Pathen	Lue5N	Mbuti	-0.000451	0.000121	-3.714	25220	25446	501356	Hmong-Mien	#F8C836	Second Half
Han	AkhaN	Lue5N	Mbuti	0.000893	9.5e-05	9.411	25716	25268	501356	Tibeto-Burman	#63C8A9	Second Half
Han	Burmese	Lue5N	Mbuti	0.003746	0.00012	31.216	26927	25049	501356	Tibeto-Burman	#63C8A9	Second Half
Han	Cong	Lue5N	Mbuti	0.000649	0.000116	5.571	25707	25382	501356	Tibeto-Burman	#63C8A9	Second Half
Han	Hanhi	Lue5N	Mbuti	0.000802	0.000115	6.993	25694	25292	501356	Tibeto-Burman	#63C8A9	Second Half
Han	KarenPadaungN	Lue5N	Mbuti	0.001456	0.000127	11.43	26055	25325	501356	Tibeto-Burman	#63C8A9	Second Half
Han	KarenPwoN	Lue5N	Mbuti	0.001185	0.000136	8.717	25999	25405	501356	Tibeto-Burman	#63C8A9	Second Half
Han	KarenSkawN	Lue5N	Mbuti	0.001387	0.000134	10.323	26081	25386	501356	Tibeto-Burman	#63C8A9	Second Half
Han	KarenSkaw2N	Lue5N	Mbuti	0.001216	0.000136	8.918	25987	25378	501356	Tibeto-Burman	#63C8A9	Second Half
Han	LahuN	Lue5N	Mbuti	0.000318	0.000119	2.676	25599	25440	501356	Tibeto-Burman	#63C8A9	Second Half
Han	Lahu_VN	Lue5N	Mbuti	0.000404	0.000121	3.342	25568	25365	501356	Tibeto-Burman	#63C8A9	Second Half
Han	LisuN	Lue5N	Mbuti	0.00078	0.000113	6.878	25658	25267	501356	Tibeto-Burman	#63C8A9	Second Half
Han	Lolo	Lue5N	Mbuti	-0.000565	0.000132	-4.276	25293	25576	501356	Tibeto-Burman	#63C8A9	Second Half
Han	Phula	Lue5N	Mbuti	-9.7e-05	0.000104	-0.933	25420	25469	501356	Tibeto-Burman	#63C8A9	Second Half
Han	Sila	Lue5N	Mbuti	0.000839	0.00013	6.465	25694	25273	501356	Tibeto-Burman	#63C8A9	Second Half
Han	BlackTaiNE	Lue5N	Mbuti	-0.000362	0.00012	-3.025	25424	25606	501356	Tai-Kadai	#f72a2a	First Half
Han	Boy	Lue5N	Mbuti	-0.000164	0.000147	-1.115	25337	25419	501356	Tai-Kadai	#f72a2a	First Half
Han	CentralThaiC	Lue5N	Mbuti	0.002519	0.000101	25.034	26553	25290	501356	Tai-Kadai	#f72a2a	First Half
Han	Colao	Lue5N	Mbuti	-0.000867	0.000126	-6.875	25120	25554	501356	Tai-Kadai	#f72a2a	First Half
Han	KalueangNE	Lue5N	Mbuti	0.000649	0.000125	5.183	25892	25567	501356	Tai-Kadai	#f72a2a	First Half
Han	Lachi	Lue5N	Mbuti	-0.001005	0.000135	-7.454	25135	25639	501356	Tai-Kadai	#f72a2a	First Half
Han	Lao	Lue5N	Mbuti	0.000304	0.000109	2.789	25708	25555	501356	Tai-Kadai	#f72a2a	First Half
Han	LaoIsanNE	Lue5N	Mbuti	0.000882	9.9e-05	8.911	25962	25520	501356	Tai-Kadai	#f72a2a	First Half
Han	Laotian	Lue5N	Mbuti	-2.3e-05	8.1e-05	-0.283	25551	25562	501356	Tai-Kadai	#f72a2a	First Half
Han	Nung	Lue5N	Mbuti	-0.000924	9.7e-05	-9.496	25128	25591	501356	Tai-Kadai	#f72a2a	First Half
Han	NyawNE	Lue5N	Mbuti	0.000516	0.000125	4.14	25828	25570	501356	Tai-Kadai	#f72a2a	First Half
Han	PhuanN	Lue5N	Mbuti	-0.000325	0.000106	-3.06	25412	25574	501356	Tai-Kadai	#f72a2a	First Half
Han	PhutaiNE	Lue5N	Mbuti	0.000318	0.000119	2.679	25747	25588	501356	Tai-Kadai	#f72a2a	First Half
Han	SaekNE	Lue5N	Mbuti	9.4e-05	0.000122	0.771	25609	25562	501356	Tai-Kadai	#f72a2a	First Half
Han	SouthernThai_TKS	Lue5N	Mbuti	0.003593	0.000115	31.229	26976	25175	501356	Tai-Kadai	#f72a2a	First Half
Han	Tay	Lue5N	Mbuti	-0.000696	0.000103	-6.736	25179	25528	501356	Tai-Kadai	#f72a2a	First Half
Han	ThaiC	Lue5N	Mbuti	0.002343	0.000127	18.507	26476	25301	501356	Tai-Kadai	#f72a2a	First Half
Han	Thai_VN	Lue5N	Mbuti	-0.000767	9.9e-05	-7.739	25222	25606	501356	Tai-Kadai	#f72a2a	First Half
Han	YuanC	Lue5N	Mbuti	2.5e-05	0.000114	0.217	25553	25540	501356	Tai-Kadai	#f72a2a	First Half
Han	BlangN	Lue6N	Mbuti	0.001075	0.000126	8.507	25933	25394	501356	Austroasiatic	#0000FF	First Half
Han	BruNE	Lue6N	Mbuti	0.001158	0.000141	8.19	26099	25519	501356	Austroasiatic	#0000FF	First Half
Han	Cambodian	Lue6N	Mbuti	0.002042	0.000125	16.309	26415	25391	501356	Austroasiatic	#0000FF	First Half
Han	HtinMalN	Lue6N	Mbuti	0.00076	0.00015	5.075	25958	25577	501356	Austroasiatic	#0000FF	First Half
Han	HtinPrayN	Lue6N	Mbuti	0.001023	0.000143	7.14	26045	25532	501356	Austroasiatic	#0000FF	First Half
Han	Khamu1N	Lue6N	Mbuti	0.000681	0.000116	5.873	25833	25492	501356	Austroasiatic	#0000FF	First Half
Han	Khamu2N	Lue6N	Mbuti	0.000765	0.000113	6.773	25878	25495	501356	Austroasiatic	#0000FF	First Half
Han	Khamu3N	Lue6N	Mbuti	0.000626	0.000112	5.585	25837	25523	501356	Austroasiatic	#0000FF	First Half
Han	KhmerNE	Lue6N	Mbuti	0.001871	0.000132	14.174	26386	25448	501356	Austroasiatic	#0000FF	First Half
Han	KhmuN	Lue6N	Mbuti	0.000752	0.000129	5.849	25891	25514	501356	Austroasiatic	#0000FF	First Half
Han	Khomu	Lue6N	Mbuti	0.000587	0.000123	4.779	25826	25531	501356	Austroasiatic	#0000FF	First Half
Han	Kinh	Lue6N	Mbuti	-0.000362	0.000109	-3.311	25323	25505	501356	Austroasiatic	#0000FF	First Half
Han	Kinh_VN	Lue6N	Mbuti	-0.000375	9.6e-05	-3.886	25309	25497	501356	Austroasiatic	#0000FF	First Half
Han	KuyNE	Lue6N	Mbuti	0.001712	0.000143	11.983	26341	25483	501356	Austroasiatic	#0000FF	First Half
Han	Lawa_EasternN	Lue6N	Mbuti	0.0014	0.000123	11.41	26024	25322	501356	Austroasiatic	#0000FF	First Half
Han	Lawa_WesternN	Lue6N	Mbuti	0.001392	0.000136	10.213	26047	25349	501356	Austroasiatic	#0000FF	First Half
Han	LawaN	Lue6N	Mbuti	0.001428	0.000124	11.523	26040	25324	501356	Austroasiatic	#0000FF	First Half
Han	LuaRLA1N	Lue6N	Mbuti	0.000781	0.000147	5.299	25940	25549	501356	Austroasiatic	#0000FF	First Half
Han	LuaRLA2N	Lue6N	Mbuti	0.000885	0.000173	5.123	25981	25537	501356	Austroasiatic	#0000FF	First Half
Han	Mang	Lue6N	Mbuti	0.000747	0.000147	5.079	25805	25430	501356	Austroasiatic	#0000FF	First Half
Han	ManiqS	Lue6N	Mbuti	0.007663	0.000298	25.699	28656	24814	501356	Austroasiatic	#0000FF	First Half
Han	MlabriN	Lue6N	Mbuti	0.001221	0.000233	5.246	26150	25538	501356	Austroasiatic	#0000FF	First Half
Han	MonC	Lue6N	Mbuti	0.003398	8.3e-05	40.725	26867	25164	501356	Austroasiatic	#0000FF	First Half
Han	MonN	Lue6N	Mbuti	0.002563	0.000126	20.371	26527	25242	501356	Austroasiatic	#0000FF	First Half
Han	Muong	Lue6N	Mbuti	-0.000659	0.000108	-6.086	25281	25611	501356	Austroasiatic	#0000FF	First Half
Han	NyahkurNE	Lue6N	Mbuti	0.002248	0.000138	16.267	26540	25413	501356	Austroasiatic	#0000FF	First Half
Han	PalaungN	Lue6N	Mbuti	0.001608	0.000128	12.605	26050	25244	501356	Austroasiatic	#0000FF	First Half
Han	SoaNE	Lue6N	Mbuti	0.001104	0.000122	9.053	26084	25530	501356	Austroasiatic	#0000FF	First Half
Han	Vietnamese	Lue6N	Mbuti	-0.000463	9.7e-05	-4.79	25288	25520	501356	Austroasiatic	#0000FF	First Half
Han	Cham	Lue6N	Mbuti	0.002351	0.000122	19.252	26538	25359	501356	Austronesian	#b38cd1	First Half
Han	Ede	Lue6N	Mbuti	0.002256	0.000121	18.616	26575	25444	501356	Austronesian	#b38cd1	First Half
Han	Giarai	Lue6N	Mbuti	0.002208	0.000128	17.305	26557	25450	501356	Austronesian	#b38cd1	First Half
Han	SouthernThai_ANS	Lue6N	Mbuti	0.003805	0.000115	33.118	27114	25206	501356	Austronesian	#b38cd1	First Half
Han	Dao	Lue6N	Mbuti	-0.000871	9.7e-05	-8.977	25120	25557	501356	Hmong-Mien	#F8C836	Second Half
Han	HmongN	Lue6N	Mbuti	-0.000278	0.000127	-2.201	25229	25369	501356	Hmong-Mien	#F8C836	Second Half
Han	HmongDawN	Lue6N	Mbuti	-0.000392	0.000129	-3.042	25223	25419	501356	Hmong-Mien	#F8C836	Second Half
Han	HmongNjuaN	Lue6N	Mbuti	-0.000328	0.000136	-2.416	25241	25406	501356	Hmong-Mien	#F8C836	Second Half
Han	Hmong_VN	Lue6N	Mbuti	-0.000468	0.000139	-3.377	25181	25415	501356	Hmong-Mien	#F8C836	Second Half
Han	IuMien	Lue6N	Mbuti	-0.000398	0.000106	-3.748	25273	25472	501356	Hmong-Mien	#F8C836	Second Half
Han	Pathen	Lue6N	Mbuti	-0.00044	0.000117	-3.77	25220	25440	501356	Hmong-Mien	#F8C836	Second Half
Han	AkhaN	Lue6N	Mbuti	0.000887	9.4e-05	9.464	25714	25269	501356	Tibeto-Burman	#63C8A9	Second Half
Han	Burmese	Lue6N	Mbuti	0.003831	0.000118	32.54	26944	25024	501356	Tibeto-Burman	#63C8A9	Second Half
Han	Cong	Lue6N	Mbuti	0.000739	0.000116	6.357	25723	25353	501356	Tibeto-Burman	#63C8A9	Second Half
Han	Hanhi	Lue6N	Mbuti	0.000887	0.000112	7.92	25707	25262	501356	Tibeto-Burman	#63C8A9	Second Half
Han	KarenPadaungN	Lue6N	Mbuti	0.001526	0.000131	11.608	26069	25304	501356	Tibeto-Burman	#63C8A9	Second Half
Han	KarenPwoN	Lue6N	Mbuti	0.001406	0.000137	10.245	26044	25339	501356	Tibeto-Burman	#63C8A9	Second Half
Han	KarenSkawN	Lue6N	Mbuti	0.0016	0.000133	12.036	26123	25321	501356	Tibeto-Burman	#63C8A9	Second Half
Han	KarenSkaw2N	Lue6N	Mbuti	0.001489	0.000137	10.866	26045	25298	501356	Tibeto-Burman	#63C8A9	Second Half
Han	LahuN	Lue6N	Mbuti	0.000349	0.00012	2.906	25607	25432	501356	Tibeto-Burman	#63C8A9	Second Half
Han	Lahu_VN	Lue6N	Mbuti	0.000587	0.000124	4.738	25608	25314	501356	Tibeto-Burman	#63C8A9	Second Half
Han	LisuN	Lue6N	Mbuti	0.000778	0.000114	6.813	25655	25264	501356	Tibeto-Burman	#63C8A9	Second Half
Han	Lolo	Lue6N	Mbuti	-0.000531	0.000127	-4.195	25299	25565	501356	Tibeto-Burman	#63C8A9	Second Half
Han	Phula	Lue6N	Mbuti	-0.000108	0.000101	-1.074	25414	25468	501356	Tibeto-Burman	#63C8A9	Second Half
Han	Sila	Lue6N	Mbuti	0.000977	0.000132	7.384	25728	25238	501356	Tibeto-Burman	#63C8A9	Second Half
Han	BlackTaiNE	Lue6N	Mbuti	-0.000416	0.000119	-3.506	25414	25622	501356	Tai-Kadai	#f72a2a	First Half
Han	Boy	Lue6N	Mbuti	-0.000179	0.000147	-1.219	25335	25425	501356	Tai-Kadai	#f72a2a	First Half
Han	CentralThaiC	Lue6N	Mbuti	0.002549	9.8e-05	25.947	26558	25280	501356	Tai-Kadai	#f72a2a	First Half
Han	Colao	Lue6N	Mbuti	-0.000812	0.000123	-6.585	25132	25539	501356	Tai-Kadai	#f72a2a	First Half
Han	KalueangNE	Lue6N	Mbuti	0.000682	0.000123	5.542	25897	25555	501356	Tai-Kadai	#f72a2a	First Half
Han	Lachi	Lue6N	Mbuti	-0.001062	0.000131	-8.122	25120	25653	501356	Tai-Kadai	#f72a2a	First Half
Han	Lao	Lue6N	Mbuti	0.000321	0.000109	2.945	25708	25547	501356	Tai-Kadai	#f72a2a	First Half
Han	LaoIsanNE	Lue6N	Mbuti	0.000885	9.8e-05	8.996	25961	25517	501356	Tai-Kadai	#f72a2a	First Half
Han	Laotian	Lue6N	Mbuti	-3.1e-05	7.9e-05	-0.387	25547	25562	501356	Tai-Kadai	#f72a2a	First Half
Han	Nung	Lue6N	Mbuti	-0.000926	9.4e-05	-9.818	25126	25590	501356	Tai-Kadai	#f72a2a	First Half
Han	NyawNE	Lue6N	Mbuti	0.00051	0.000122	4.174	25823	25567	501356	Tai-Kadai	#f72a2a	First Half
Han	PhuanN	Lue6N	Mbuti	-0.000347	0.000108	-3.202	25399	25573	501356	Tai-Kadai	#f72a2a	First Half
Han	PhutaiNE	Lue6N	Mbuti	0.00027	0.000119	2.263	25732	25597	501356	Tai-Kadai	#f72a2a	First Half
Han	SaekNE	Lue6N	Mbuti	9e-06	0.000122	0.078	25589	25584	501356	Tai-Kadai	#f72a2a	First Half
Han	SouthernThai_TKS	Lue6N	Mbuti	0.003609	0.000114	31.759	26977	25168	501356	Tai-Kadai	#f72a2a	First Half
Han	Tay	Lue6N	Mbuti	-0.000734	9.8e-05	-7.494	25168	25536	501356	Tai-Kadai	#f72a2a	First Half
Han	ThaiC	Lue6N	Mbuti	0.002316	0.000121	19.083	26470	25309	501356	Tai-Kadai	#f72a2a	First Half
Han	Thai_VN	Lue6N	Mbuti	-0.000837	0.000101	-8.247	25203	25623	501356	Tai-Kadai	#f72a2a	First Half
Han	YuanC	Lue6N	Mbuti	-9.4e-05	0.000114	-0.824	25522	25570	501356	Tai-Kadai	#f72a2a	First Half
Han	BlangN	Lue7N	Mbuti	0.000934	0.000122	7.66	25913	25445	501356	Austroasiatic	#0000FF	First Half
Han	BruNE	Lue7N	Mbuti	0.001058	0.000141	7.514	26089	25559	501356	Austroasiatic	#0000FF	First Half
Han	Cambodian	Lue7N	Mbuti	0.002011	0.000124	16.17	26423	25415	501356	Austroasiatic	#0000FF	First Half
Han	HtinMalN	Lue7N	Mbuti	0.000803	0.000157	5.101	25981	25579	501356	Austroasiatic	#0000FF	First Half
Han	HtinPrayN	Lue7N	Mbuti	0.000972	0.000139	6.98	26047	25560	501356	Austroasiatic	#0000FF	First Half
Han	Khamu1N	Lue7N	Mbuti	0.000587	0.000114	5.152	25824	25530	501356	Austroasiatic	#0000FF	First Half
Han	Khamu2N	Lue7N	Mbuti	0.000751	0.000112	6.694	25892	25515	501356	Austroasiatic	#0000FF	First Half
Han	Khamu3N	Lue7N	Mbuti	0.000588	0.000111	5.317	25845	25550	501356	Austroasiatic	#0000FF	First Half
Han	KhmerNE	Lue7N	Mbuti	0.00173	0.000134	12.888	26371	25504	501356	Austroasiatic	#0000FF	First Half
Han	KhmuN	Lue7N	Mbuti	0.000721	0.000129	5.569	25902	25541	501356	Austroasiatic	#0000FF	First Half
Han	Khomu	Lue7N	Mbuti	0.000586	0.000123	4.769	25841	25547	501356	Austroasiatic	#0000FF	First Half
Han	Kinh	Lue7N	Mbuti	-0.000285	0.000109	-2.614	25354	25496	501356	Austroasiatic	#0000FF	First Half
Han	Kinh_VN	Lue7N	Mbuti	-0.000343	9.7e-05	-3.534	25331	25503	501356	Austroasiatic	#0000FF	First Half
Han	KuyNE	Lue7N	Mbuti	0.00172	0.000145	11.848	26362	25499	501356	Austroasiatic	#0000FF	First Half
Han	Lawa_EasternN	Lue7N	Mbuti	0.001438	0.000119	12.046	26046	25325	501356	Austroasiatic	#0000FF	First Half
Han	Lawa_WesternN	Lue7N	Mbuti	0.001493	0.000135	11.028	26083	25334	501356	Austroasiatic	#0000FF	First Half
Han	LawaN	Lue7N	Mbuti	0.001307	0.000124	10.581	26025	25370	501356	Austroasiatic	#0000FF	First Half
Han	LuaRLA1N	Lue7N	Mbuti	0.000796	0.000148	5.366	25959	25560	501356	Austroasiatic	#0000FF	First Half
Han	LuaRLA2N	Lue7N	Mbuti	0.00093	0.000173	5.37	26008	25542	501356	Austroasiatic	#0000FF	First Half
Han	Mang	Lue7N	Mbuti	0.000648	0.00015	4.326	25799	25474	501356	Austroasiatic	#0000FF	First Half
Han	ManiqS	Lue7N	Mbuti	0.00761	0.000293	25.985	28655	24840	501356	Austroasiatic	#0000FF	First Half
Han	MlabriN	Lue7N	Mbuti	0.001081	0.000231	4.68	26133	25591	501356	Austroasiatic	#0000FF	First Half
Han	MonC	Lue7N	Mbuti	0.003369	8.1e-05	41.489	26873	25184	501356	Austroasiatic	#0000FF	First Half
Han	MonN	Lue7N	Mbuti	0.002509	0.000127	19.723	26524	25266	501356	Austroasiatic	#0000FF	First Half
Han	Muong	Lue7N	Mbuti	-0.000658	0.00011	-5.993	25299	25629	501356	Austroasiatic	#0000FF	First Half
Han	NyahkurNE	Lue7N	Mbuti	0.002207	0.000136	16.237	26551	25445	501356	Austroasiatic	#0000FF	First Half
Han	PalaungN	Lue7N	Mbuti	0.001603	0.00013	12.306	26062	25259	501356	Austroasiatic	#0000FF	First Half
Han	SoaNE	Lue7N	Mbuti	0.001043	0.000123	8.448	26086	25563	501356	Austroasiatic	#0000FF	First Half
Han	Vietnamese	Lue7N	Mbuti	-0.000455	9.5e-05	-4.764	25305	25533	501356	Austroasiatic	#0000FF	First Half
Han	Cham	Lue7N	Mbuti	0.002367	0.000121	19.525	26557	25370	501356	Austronesian	#b38cd1	First Half
Han	Ede	Lue7N	Mbuti	0.002253	0.000122	18.436	26591	25462	501356	Austronesian	#b38cd1	First Half
Han	Giarai	Lue7N	Mbuti	0.002204	0.000127	17.328	26574	25468	501356	Austronesian	#b38cd1	First Half
Han	SouthernThai_ANS	Lue7N	Mbuti	0.003765	0.00011	34.155	27120	25232	501356	Austronesian	#b38cd1	First Half
Han	Dao	Lue7N	Mbuti	-0.000865	0.000101	-8.606	25131	25565	501356	Hmong-Mien	#F8C836	Second Half
Han	HmongN	Lue7N	Mbuti	-0.000445	0.000131	-3.397	25204	25427	501356	Hmong-Mien	#F8C836	Second Half
Han	HmongDawN	Lue7N	Mbuti	-0.000381	0.00013	-2.926	25238	25429	501356	Hmong-Mien	#F8C836	Second Half
Han	HmongNjuaN	Lue7N	Mbuti	-0.000362	0.000135	-2.685	25247	25428	501356	Hmong-Mien	#F8C836	Second Half
Han	Hmong_VN	Lue7N	Mbuti	-0.000574	0.000146	-3.919	25173	25461	501356	Hmong-Mien	#F8C836	Second Half
Han	IuMien	Lue7N	Mbuti	-0.000405	0.000104	-3.892	25287	25490	501356	Hmong-Mien	#F8C836	Second Half
Han	Pathen	Lue7N	Mbuti	-0.000446	0.000121	-3.677	25229	25453	501356	Hmong-Mien	#F8C836	Second Half
Han	AkhaN	Lue7N	Mbuti	0.000893	9.4e-05	9.523	25727	25279	501356	Tibeto-Burman	#63C8A9	Second Half
Han	Burmese	Lue7N	Mbuti	0.003807	0.000117	32.42	26951	25042	501356	Tibeto-Burman	#63C8A9	Second Half
Han	Cong	Lue7N	Mbuti	0.000646	0.000116	5.569	25719	25395	501356	Tibeto-Burman	#63C8A9	Second Half
Han	Hanhi	Lue7N	Mbuti	0.000741	0.000116	6.405	25688	25317	501356	Tibeto-Burman	#63C8A9	Second Half
Han	KarenPadaungN	Lue7N	Mbuti	0.001511	0.000129	11.715	26079	25321	501356	Tibeto-Burman	#63C8A9	Second Half
Han	KarenPwoN	Lue7N	Mbuti	0.001356	0.000136	9.969	26045	25365	501356	Tibeto-Burman	#63C8A9	Second Half
Han	KarenSkawN	Lue7N	Mbuti	0.001521	0.000129	11.786	26119	25357	501356	Tibeto-Burman	#63C8A9	Second Half
Han	KarenSkaw2N	Lue7N	Mbuti	0.00128	0.000132	9.697	26012	25370	501356	Tibeto-Burman	#63C8A9	Second Half
Han	LahuN	Lue7N	Mbuti	0.000321	0.000115	2.778	25613	25452	501356	Tibeto-Burman	#63C8A9	Second Half
Han	Lahu_VN	Lue7N	Mbuti	0.000434	0.000122	3.552	25588	25370	501356	Tibeto-Burman	#63C8A9	Second Half
Han	LisuN	Lue7N	Mbuti	0.000833	0.000116	7.159	25679	25261	501356	Tibeto-Burman	#63C8A9	Second Half
Han	Lolo	Lue7N	Mbuti	-0.000615	0.00013	-4.712	25294	25602	501356	Tibeto-Burman	#63C8A9	Second Half
Han	Phula	Lue7N	Mbuti	-0.000115	0.000103	-1.116	25430	25487	501356	Tibeto-Burman	#63C8A9	Second Half
Han	Sila	Lue7N	Mbuti	0.000821	0.000129	6.349	25704	25293	501356	Tibeto-Burman	#63C8A9	Second Half
Han	BlackTaiNE	Lue7N	Mbuti	-0.000356	0.000119	-2.993	25441	25619	501356	Tai-Kadai	#f72a2a	First Half
Han	Boy	Lue7N	Mbuti	-0.000264	0.000147	-1.793	25330	25462	501356	Tai-Kadai	#f72a2a	First Half
Han	CentralThaiC	Lue7N	Mbuti	0.002544	9.6e-05	26.565	26571	25295	501356	Tai-Kadai	#f72a2a	First Half
Han	Colao	Lue7N	Mbuti	-0.000917	0.000126	-7.255	25120	25580	501356	Tai-Kadai	#f72a2a	First Half
Han	KalueangNE	Lue7N	Mbuti	0.000681	0.000119	5.737	25908	25567	501356	Tai-Kadai	#f72a2a	First Half
Han	Lachi	Lue7N	Mbuti	-0.001044	0.000137	-7.649	25136	25659	501356	Tai-Kadai	#f72a2a	First Half
Han	Lao	Lue7N	Mbuti	0.000298	0.000108	2.747	25720	25571	501356	Tai-Kadai	#f72a2a	First Half
Han	LaoIsanNE	Lue7N	Mbuti	0.00086	9.4e-05	9.153	25967	25536	501356	Tai-Kadai	#f72a2a	First Half
Han	Laotian	Lue7N	Mbuti	-6.2e-05	7.9e-05	-0.784	25554	25585	501356	Tai-Kadai	#f72a2a	First Half
Han	Nung	Lue7N	Mbuti	-0.000945	9.4e-05	-10.102	25135	25609	501356	Tai-Kadai	#f72a2a	First Half
Han	NyawNE	Lue7N	Mbuti	0.000438	0.000123	3.559	25819	25599	501356	Tai-Kadai	#f72a2a	First Half
Han	PhuanN	Lue7N	Mbuti	-0.000317	0.000106	-2.984	25423	25582	501356	Tai-Kadai	#f72a2a	First Half
Han	PhutaiNE	Lue7N	Mbuti	0.000285	0.000117	2.428	25755	25612	501356	Tai-Kadai	#f72a2a	First Half
Han	SaekNE	Lue7N	Mbuti	0.000138	0.000121	1.139	25629	25560	501356	Tai-Kadai	#f72a2a	First Half
Han	SouthernThai_TKS	Lue7N	Mbuti	0.003554	0.000112	31.698	26976	25195	501356	Tai-Kadai	#f72a2a	First Half
Han	Tay	Lue7N	Mbuti	-0.000701	9.9e-05	-7.083	25191	25543	501356	Tai-Kadai	#f72a2a	First Half
Han	ThaiC	Lue7N	Mbuti	0.002368	0.000124	19.063	26494	25306	501356	Tai-Kadai	#f72a2a	First Half
Han	Thai_VN	Lue7N	Mbuti	-0.000785	0.000103	-7.598	25229	25622	501356	Tai-Kadai	#f72a2a	First Half
Han	YuanC	Lue7N	Mbuti	-9.7e-05	0.000113	-0.861	25537	25586	501356	Tai-Kadai	#f72a2a	First Half
Han	BlangN	Lue8N	Mbuti	0.001103	0.000125	8.833	25960	25407	501356	Austroasiatic	#0000FF	First Half
Han	BruNE	Lue8N	Mbuti	0.001104	0.000146	7.578	26111	25558	501356	Austroasiatic	#0000FF	First Half
Han	Cambodian	Lue8N	Mbuti	0.002059	0.000135	15.211	26441	25409	501356	Austroasiatic	#0000FF	First Half
Han	HtinMalN	Lue8N	Mbuti	0.00097	0.000158	6.156	26028	25541	501356	Austroasiatic	#0000FF	First Half
Han	HtinPrayN	Lue8N	Mbuti	0.001158	0.000149	7.75	26097	25517	501356	Austroasiatic	#0000FF	First Half
Han	Khamu1N	Lue8N	Mbuti	0.000725	0.000121	5.997	25863	25499	501356	Austroasiatic	#0000FF	First Half
Han	Khamu2N	Lue8N	Mbuti	0.000809	0.000115	7.028	25913	25508	501356	Austroasiatic	#0000FF	First Half
Han	Khamu3N	Lue8N	Mbuti	0.000668	0.000116	5.771	25872	25537	501356	Austroasiatic	#0000FF	First Half
Han	KhmerNE	Lue8N	Mbuti	0.001849	0.000142	13.042	26404	25477	501356	Austroasiatic	#0000FF	First Half
Han	KhmuN	Lue8N	Mbuti	0.000783	0.000133	5.866	25922	25529	501356	Austroasiatic	#0000FF	First Half
Han	Khomu	Lue8N	Mbuti	0.000676	0.000129	5.243	25868	25529	501356	Austroasiatic	#0000FF	First Half
Han	Kinh	Lue8N	Mbuti	-0.000312	0.000118	-2.656	25360	25517	501356	Austroasiatic	#0000FF	First Half
Han	Kinh_VN	Lue8N	Mbuti	-0.000384	0.000101	-3.816	25332	25524	501356	Austroasiatic	#0000FF	First Half
Han	KuyNE	Lue8N	Mbuti	0.001746	0.00015	11.61	26368	25493	501356	Austroasiatic	#0000FF	First Half
Han	Lawa_EasternN	Lue8N	Mbuti	0.001482	0.000125	11.838	26062	25319	501356	Austroasiatic	#0000FF	First Half
Han	Lawa_WesternN	Lue8N	Mbuti	0.001517	0.00014	10.798	26095	25334	501356	Austroasiatic	#0000FF	First Half
Han	LawaN	Lue8N	Mbuti	0.001587	0.000131	12.09	26097	25301	501356	Austroasiatic	#0000FF	First Half
Han	LuaRLA1N	Lue8N	Mbuti	0.001022	0.000158	6.469	26014	25501	501356	Austroasiatic	#0000FF	First Half
Han	LuaRLA2N	Lue8N	Mbuti	0.001136	0.000176	6.453	26060	25491	501356	Austroasiatic	#0000FF	First Half
Han	Mang	Lue8N	Mbuti	0.000696	0.000153	4.537	25817	25468	501356	Austroasiatic	#0000FF	First Half
Han	ManiqS	Lue8N	Mbuti	0.007808	0.000308	25.348	28709	24795	501356	Austroasiatic	#0000FF	First Half
Han	MlabriN	Lue8N	Mbuti	0.001346	0.000242	5.551	26198	25523	501356	Austroasiatic	#0000FF	First Half
Han	MonC	Lue8N	Mbuti	0.003472	8.9e-05	39.227	26907	25166	501356	Austroasiatic	#0000FF	First Half
Han	MonN	Lue8N	Mbuti	0.002642	0.000131	20.226	26565	25240	501356	Austroasiatic	#0000FF	First Half
Han	Muong	Lue8N	Mbuti	-0.000544	0.000112	-4.856	25333	25606	501356	Austroasiatic	#0000FF	First Half
Han	NyahkurNE	Lue8N	Mbuti	0.002306	0.000147	15.706	26575	25419	501356	Austroasiatic	#0000FF	First Half
Han	PalaungN	Lue8N	Mbuti	0.001612	0.000136	11.837	26073	25264	501356	Austroasiatic	#0000FF	First Half
Han	SoaNE	Lue8N	Mbuti	0.001138	0.000128	8.896	26113	25542	501356	Austroasiatic	#0000FF	First Half
Han	Vietnamese	Lue8N	Mbuti	-0.000451	0.000102	-4.432	25314	25540	501356	Austroasiatic	#0000FF	First Half
Han	Cham	Lue8N	Mbuti	0.002418	0.000129	18.786	26574	25362	501356	Austronesian	#b38cd1	First Half
Han	Ede	Lue8N	Mbuti	0.002326	0.000132	17.573	26614	25448	501356	Austronesian	#b38cd1	First Half
Han	Giarai	Lue8N	Mbuti	0.002301	0.000139	16.557	26602	25448	501356	Austronesian	#b38cd1	First Half
Han	SouthernThai_ANS	Lue8N	Mbuti	0.003824	0.000117	32.782	27141	25224	501356	Austronesian	#b38cd1	First Half
Han	Dao	Lue8N	Mbuti	-0.000862	0.000106	-8.154	25145	25577	501356	Hmong-Mien	#F8C836	Second Half
Han	HmongN	Lue8N	Mbuti	-0.000398	0.000134	-2.965	25223	25422	501356	Hmong-Mien	#F8C836	Second Half
Han	HmongDawN	Lue8N	Mbuti	-0.000334	0.000135	-2.469	25261	25428	501356	Hmong-Mien	#F8C836	Second Half
Han	HmongNjuaN	Lue8N	Mbuti	-0.000286	0.000138	-2.071	25271	25414	501356	Hmong-Mien	#F8C836	Second Half
Han	Hmong_VN	Lue8N	Mbuti	-0.000552	0.000145	-3.8	25184	25461	501356	Hmong-Mien	#F8C836	Second Half
Han	IuMien	Lue8N	Mbuti	-0.000409	0.000108	-3.776	25296	25501	501356	Hmong-Mien	#F8C836	Second Half
Han	Pathen	Lue8N	Mbuti	-0.000406	0.000131	-3.108	25248	25451	501356	Hmong-Mien	#F8C836	Second Half
Han	AkhaN	Lue8N	Mbuti	0.000939	9.7e-05	9.633	25747	25276	501356	Tibeto-Burman	#63C8A9	Second Half
Han	Burmese	Lue8N	Mbuti	0.003966	0.000123	32.164	26998	25010	501356	Tibeto-Burman	#63C8A9	Second Half
Han	Cong	Lue8N	Mbuti	0.00079	0.000124	6.389	25760	25364	501356	Tibeto-Burman	#63C8A9	Second Half
Han	Hanhi	Lue8N	Mbuti	0.00091	0.00012	7.576	25737	25281	501356	Tibeto-Burman	#63C8A9	Second Half
Han	KarenPadaungN	Lue8N	Mbuti	0.001647	0.000137	12.056	26119	25293	501356	Tibeto-Burman	#63C8A9	Second Half
Han	KarenPwoN	Lue8N	Mbuti	0.001487	0.000144	10.329	26082	25337	501356	Tibeto-Burman	#63C8A9	Second Half
Han	KarenSkawN	Lue8N	Mbuti	0.001717	0.000141	12.187	26171	25310	501356	Tibeto-Burman	#63C8A9	Second Half
Han	KarenSkaw2N	Lue8N	Mbuti	0.00156	0.000142	10.955	26081	25299	501356	Tibeto-Burman	#63C8A9	Second Half
Han	LahuN	Lue8N	Mbuti	0.000431	0.000124	3.476	25649	25433	501356	Tibeto-Burman	#63C8A9	Second Half
Han	Lahu_VN	Lue8N	Mbuti	0.000561	0.000131	4.269	25624	25342	501356	Tibeto-Burman	#63C8A9	Second Half
Han	LisuN	Lue8N	Mbuti	0.000881	0.000123	7.154	25701	25259	501356	Tibeto-Burman	#63C8A9	Second Half
Han	Lolo	Lue8N	Mbuti	-0.000565	0.000134	-4.214	25313	25596	501356	Tibeto-Burman	#63C8A9	Second Half
Han	Phula	Lue8N	Mbuti	-0.000142	0.000106	-1.345	25433	25505	501356	Tibeto-Burman	#63C8A9	Second Half
Han	Sila	Lue8N	Mbuti	0.000934	0.000136	6.878	25734	25266	501356	Tibeto-Burman	#63C8A9	Second Half
Han	BlackTaiNE	Lue8N	Mbuti	-0.000429	0.000131	-3.269	25430	25646	501356	Tai-Kadai	#f72a2a	First Half
Han	Boy	Lue8N	Mbuti	-0.000132	0.000158	-0.837	25371	25437	501356	Tai-Kadai	#f72a2a	First Half
Han	CentralThaiC	Lue8N	Mbuti	0.002636	0.000103	25.499	26602	25280	501356	Tai-Kadai	#f72a2a	First Half
Han	Colao	Lue8N	Mbuti	-0.000837	0.00013	-6.43	25145	25565	501356	Tai-Kadai	#f72a2a	First Half
Han	KalueangNE	Lue8N	Mbuti	0.000762	0.000129	5.896	25936	25554	501356	Tai-Kadai	#f72a2a	First Half
Han	Lachi	Lue8N	Mbuti	-0.001108	0.000146	-7.615	25130	25685	501356	Tai-Kadai	#f72a2a	First Half
Han	Lao	Lue8N	Mbuti	0.000393	0.000116	3.405	25750	25553	501356	Tai-Kadai	#f72a2a	First Half
Han	LaoIsanNE	Lue8N	Mbuti	0.000948	0.0001	9.456	25998	25523	501356	Tai-Kadai	#f72a2a	First Half
Han	Laotian	Lue8N	Mbuti	-3.5e-05	8.4e-05	-0.42	25567	25585	501356	Tai-Kadai	#f72a2a	First Half
Han	Nung	Lue8N	Mbuti	-0.000952	9.9e-05	-9.624	25141	25618	501356	Tai-Kadai	#f72a2a	First Half
Han	NyawNE	Lue8N	Mbuti	0.000579	0.000126	4.584	25861	25571	501356	Tai-Kadai	#f72a2a	First Half
Han	PhuanN	Lue8N	Mbuti	-0.000282	0.000112	-2.522	25437	25579	501356	Tai-Kadai	#f72a2a	First Half
Han	PhutaiNE	Lue8N	Mbuti	0.00026	0.000127	2.041	25759	25629	501356	Tai-Kadai	#f72a2a	First Half
Han	SaekNE	Lue8N	Mbuti	0.000164	0.000128	1.277	25643	25561	501356	Tai-Kadai	#f72a2a	First Half
Han	SouthernThai_TKS	Lue8N	Mbuti	0.003564	0.000119	29.97	26991	25205	501356	Tai-Kadai	#f72a2a	First Half
Han	Tay	Lue8N	Mbuti	-0.000696	0.000107	-6.485	25201	25550	501356	Tai-Kadai	#f72a2a	First Half
Han	ThaiC	Lue8N	Mbuti	0.002429	0.000133	18.326	26516	25299	501356	Tai-Kadai	#f72a2a	First Half
Han	Thai_VN	Lue8N	Mbuti	-0.000871	0.000105	-8.292	25220	25657	501356	Tai-Kadai	#f72a2a	First Half
Han	YuanC	Lue8N	Mbuti	-4.4e-05	0.000123	-0.358	25560	25582	501356	Tai-Kadai	#f72a2a	First Half
Han	BlangN	Lue1N	Mbuti	0.000826	0.000127	6.489	25858	25444	501356	Austroasiatic	#0000FF	First Half
Han	BruNE	Lue1N	Mbuti	0.000918	0.000142	6.473	26031	25571	501356	Austroasiatic	#0000FF	First Half
Han	Cambodian	Lue1N	Mbuti	0.001869	0.00013	14.418	26359	25422	501356	Austroasiatic	#0000FF	First Half
Han	HtinMalN	Lue1N	Mbuti	0.00073	0.000157	4.661	25933	25567	501356	Austroasiatic	#0000FF	First Half
Han	HtinPrayN	Lue1N	Mbuti	0.00086	0.000145	5.943	25992	25561	501356	Austroasiatic	#0000FF	First Half
Han	Khamu1N	Lue1N	Mbuti	0.000495	0.000115	4.31	25771	25523	501356	Austroasiatic	#0000FF	First Half
Han	Khamu2N	Lue1N	Mbuti	0.000634	0.000115	5.508	25831	25513	501356	Austroasiatic	#0000FF	First Half
Han	Khamu3N	Lue1N	Mbuti	0.000455	0.000117	3.886	25782	25554	501356	Austroasiatic	#0000FF	First Half
Han	KhmerNE	Lue1N	Mbuti	0.001679	0.000138	12.155	26324	25482	501356	Austroasiatic	#0000FF	First Half
Han	KhmuN	Lue1N	Mbuti	0.000533	0.000132	4.053	25826	25558	501356	Austroasiatic	#0000FF	First Half
Han	Khomu	Lue1N	Mbuti	0.000519	0.000125	4.15	25793	25533	501356	Austroasiatic	#0000FF	First Half
Han	Kinh	Lue1N	Mbuti	-0.000342	0.000113	-3.035	25312	25484	501356	Austroasiatic	#0000FF	First Half
Han	Kinh_VN	Lue1N	Mbuti	-0.000356	9.5e-05	-3.762	25295	25473	501356	Austroasiatic	#0000FF	First Half
Han	KuyNE	Lue1N	Mbuti	0.001542	0.000145	10.651	26287	25514	501356	Austroasiatic	#0000FF	First Half
Han	Lawa_EasternN	Lue1N	Mbuti	0.001347	0.000127	10.574	25994	25319	501356	Austroasiatic	#0000FF	First Half
Han	Lawa_WesternN	Lue1N	Mbuti	0.001417	0.000139	10.192	26029	25319	501356	Austroasiatic	#0000FF	First Half
Han	LawaN	Lue1N	Mbuti	0.001256	0.000125	10.057	25982	25352	501356	Austroasiatic	#0000FF	First Half
Han	LuaRLA1N	Lue1N	Mbuti	0.000635	0.00015	4.231	25891	25572	501356	Austroasiatic	#0000FF	First Half
Han	LuaRLA2N	Lue1N	Mbuti	0.000728	0.000176	4.128	25933	25568	501356	Austroasiatic	#0000FF	First Half
Han	Mang	Lue1N	Mbuti	0.000545	0.000152	3.588	25745	25472	501356	Austroasiatic	#0000FF	First Half
Han	ManiqS	Lue1N	Mbuti	0.007678	0.000299	25.693	28644	24795	501356	Austroasiatic	#0000FF	First Half
Han	MlabriN	Lue1N	Mbuti	0.001019	0.000242	4.208	26090	25579	501356	Austroasiatic	#0000FF	First Half
Han	MonC	Lue1N	Mbuti	0.003312	8.5e-05	39.195	26829	25168	501356	Austroasiatic	#0000FF	First Half
Han	MonN	Lue1N	Mbuti	0.00253	0.000127	19.983	26500	25232	501356	Austroasiatic	#0000FF	First Half
Han	Muong	Lue1N	Mbuti	-0.000696	0.000111	-6.277	25257	25607	501356	Austroasiatic	#0000FF	First Half
Han	NyahkurNE	Lue1N	Mbuti	0.002102	0.000144	14.615	26492	25438	501356	Austroasiatic	#0000FF	First Half
Han	PalaungN	Lue1N	Mbuti	0.00152	0.000131	11.597	26012	25250	501356	Austroasiatic	#0000FF	First Half
Han	SoaNE	Lue1N	Mbuti	0.001001	0.000124	8.095	26043	25541	501356	Austroasiatic	#0000FF	First Half
Han	Vietnamese	Lue1N	Mbuti	-0.000496	9.9e-05	-5.036	25260	25509	501356	Austroasiatic	#0000FF	First Half
Han	Cham	Lue1N	Mbuti	0.002217	0.000124	17.918	26490	25379	501356	Austronesian	#b38cd1	First Half
Han	Ede	Lue1N	Mbuti	0.002155	0.00013	16.596	26536	25455	501356	Austronesian	#b38cd1	First Half
Han	Giarai	Lue1N	Mbuti	0.002057	0.000135	15.187	26508	25477	501356	Austronesian	#b38cd1	First Half
Han	SouthernThai_ANS	Lue1N	Mbuti	0.00368	0.000115	31.961	27069	25224	501356	Austronesian	#b38cd1	First Half
Han	Dao	Lue1N	Mbuti	-0.001011	0.000102	-9.942	25068	25575	501356	Hmong-Mien	#F8C836	Second Half
Han	HmongN	Lue1N	Mbuti	-0.000419	0.000129	-3.233	25176	25385	501356	Hmong-Mien	#F8C836	Second Half
Han	HmongDawN	Lue1N	Mbuti	-0.000496	0.000133	-3.721	25181	25429	501356	Hmong-Mien	#F8C836	Second Half
Han	HmongNjuaN	Lue1N	Mbuti	-0.000352	0.000135	-2.611	25215	25392	501356	Hmong-Mien	#F8C836	Second Half
Han	Hmong_VN	Lue1N	Mbuti	-0.000544	0.00014	-3.874	25146	25419	501356	Hmong-Mien	#F8C836	Second Half
Han	IuMien	Lue1N	Mbuti	-0.000411	0.000104	-3.947	25251	25457	501356	Hmong-Mien	#F8C836	Second Half
Han	Pathen	Lue1N	Mbuti	-0.000462	0.00012	-3.859	25192	25424	501356	Hmong-Mien	#F8C836	Second Half
Han	AkhaN	Lue1N	Mbuti	0.000887	9.5e-05	9.37	25694	25249	501356	Tibeto-Burman	#63C8A9	Second Half
Han	Burmese	Lue1N	Mbuti	0.003758	0.000122	30.721	26913	25029	501356	Tibeto-Burman	#63C8A9	Second Half
Han	Cong	Lue1N	Mbuti	0.000621	0.000119	5.221	25682	25371	501356	Tibeto-Burman	#63C8A9	Second Half
Han	Hanhi	Lue1N	Mbuti	0.000754	0.000118	6.4	25661	25284	501356	Tibeto-Burman	#63C8A9	Second Half
Han	KarenPadaungN	Lue1N	Mbuti	0.001344	0.000129	10.436	26007	25333	501356	Tibeto-Burman	#63C8A9	Second Half
Han	KarenPwoN	Lue1N	Mbuti	0.001303	0.000138	9.428	25999	25346	501356	Tibeto-Burman	#63C8A9	Second Half
Han	KarenSkawN	Lue1N	Mbuti	0.001497	0.000139	10.736	26080	25329	501356	Tibeto-Burman	#63C8A9	Second Half
Han	KarenSkaw2N	Lue1N	Mbuti	0.00125	0.000137	9.139	25969	25342	501356	Tibeto-Burman	#63C8A9	Second Half
Han	LahuN	Lue1N	Mbuti	0.000304	0.000121	2.517	25576	25424	501356	Tibeto-Burman	#63C8A9	Second Half
Han	Lahu_VN	Lue1N	Mbuti	0.000405	0.000124	3.266	25546	25343	501356	Tibeto-Burman	#63C8A9	Second Half
Han	LisuN	Lue1N	Mbuti	0.00081	0.000118	6.863	25641	25235	501356	Tibeto-Burman	#63C8A9	Second Half
Han	Lolo	Lue1N	Mbuti	-0.000624	0.000128	-4.861	25256	25569	501356	Tibeto-Burman	#63C8A9	Second Half
Han	Phula	Lue1N	Mbuti	-0.000214	0.000103	-2.065	25376	25483	501356	Tibeto-Burman	#63C8A9	Second Half
Han	Sila	Lue1N	Mbuti	0.000898	0.000135	6.644	25690	25240	501356	Tibeto-Burman	#63C8A9	Second Half
Han	BlackTaiNE	Lue1N	Mbuti	-0.000417	0.000121	-3.446	25393	25602	501356	Tai-Kadai	#f72a2a	First Half
Han	Boy	Lue1N	Mbuti	-0.000192	0.000148	-1.301	25312	25408	501356	Tai-Kadai	#f72a2a	First Half
Han	CentralThaiC	Lue1N	Mbuti	0.002473	0.000103	24.004	26522	25282	501356	Tai-Kadai	#f72a2a	First Half
Han	Colao	Lue1N	Mbuti	-0.000892	0.00013	-6.872	25093	25540	501356	Tai-Kadai	#f72a2a	First Half
Han	KalueangNE	Lue1N	Mbuti	0.00059	0.000121	4.854	25856	25561	501356	Tai-Kadai	#f72a2a	First Half
Han	Lachi	Lue1N	Mbuti	-0.001022	0.000136	-7.501	25106	25618	501356	Tai-Kadai	#f72a2a	First Half
Han	Lao	Lue1N	Mbuti	0.000169	0.00011	1.529	25658	25574	501356	Tai-Kadai	#f72a2a	First Half
Han	LaoIsanNE	Lue1N	Mbuti	0.000768	9.9e-05	7.721	25915	25530	501356	Tai-Kadai	#f72a2a	First Half
Han	Laotian	Lue1N	Mbuti	-0.000116	8.2e-05	-1.41	25508	25566	501356	Tai-Kadai	#f72a2a	First Half
Han	Nung	Lue1N	Mbuti	-0.000987	9.5e-05	-10.403	25094	25589	501356	Tai-Kadai	#f72a2a	First Half
Han	NyawNE	Lue1N	Mbuti	0.000389	0.00013	2.998	25781	25586	501356	Tai-Kadai	#f72a2a	First Half
Han	PhuanN	Lue1N	Mbuti	-0.000346	0.00011	-3.143	25380	25554	501356	Tai-Kadai	#f72a2a	First Half
Han	PhutaiNE	Lue1N	Mbuti	0.000129	0.000122	1.056	25684	25619	501356	Tai-Kadai	#f72a2a	First Half
Han	SaekNE	Lue1N	Mbuti	7.3e-05	0.000122	0.599	25586	25550	501356	Tai-Kadai	#f72a2a	First Half
Han	SouthernThai_TKS	Lue1N	Mbuti	0.003455	0.000113	30.462	26924	25192	501356	Tai-Kadai	#f72a2a	First Half
Han	Tay	Lue1N	Mbuti	-0.000661	0.000104	-6.386	25165	25497	501356	Tai-Kadai	#f72a2a	First Half
Han	ThaiC	Lue1N	Mbuti	0.002232	0.000127	17.554	26431	25312	501356	Tai-Kadai	#f72a2a	First Half
Han	Thai_VN	Lue1N	Mbuti	-0.000963	0.000102	-9.48	25157	25640	501356	Tai-Kadai	#f72a2a	First Half
Han	YuanC	Lue1N	Mbuti	-9.3e-05	0.000115	-0.809	25507	25554	501356	Tai-Kadai	#f72a2a	First Half
Han	BlangN	Lue2N	Mbuti	0.000987	0.00012	8.202	25916	25421	501356	Austroasiatic	#0000FF	First Half
Han	BruNE	Lue2N	Mbuti	0.001009	0.00014	7.19	26075	25569	501356	Austroasiatic	#0000FF	First Half
Han	Cambodian	Lue2N	Mbuti	0.001974	0.000125	15.839	26407	25418	501356	Austroasiatic	#0000FF	First Half
Han	HtinMalN	Lue2N	Mbuti	0.000737	0.000153	4.833	25957	25588	501356	Austroasiatic	#0000FF	First Half
Han	HtinPrayN	Lue2N	Mbuti	0.00099	0.00014	7.089	26046	25550	501356	Austroasiatic	#0000FF	First Half
Han	Khamu1N	Lue2N	Mbuti	0.000669	0.000115	5.798	25835	25500	501356	Austroasiatic	#0000FF	First Half
Han	Khamu2N	Lue2N	Mbuti	0.000766	0.000112	6.861	25886	25502	501356	Austroasiatic	#0000FF	First Half
Han	Khamu3N	Lue2N	Mbuti	0.000589	0.000113	5.224	25837	25542	501356	Austroasiatic	#0000FF	First Half
Han	KhmerNE	Lue2N	Mbuti	0.001778	0.000134	13.223	26372	25480	501356	Austroasiatic	#0000FF	First Half
Han	KhmuN	Lue2N	Mbuti	0.000655	0.000132	4.966	25877	25549	501356	Austroasiatic	#0000FF	First Half
Han	Khomu	Lue2N	Mbuti	0.000585	0.000124	4.725	25833	25540	501356	Austroasiatic	#0000FF	First Half
Han	Kinh	Lue2N	Mbuti	-0.000243	0.000107	-2.276	25356	25478	501356	Austroasiatic	#0000FF	First Half
Han	Kinh_VN	Lue2N	Mbuti	-0.000381	9.5e-05	-3.998	25315	25506	501356	Austroasiatic	#0000FF	First Half
Han	KuyNE	Lue2N	Mbuti	0.001676	0.000144	11.633	26345	25505	501356	Austroasiatic	#0000FF	First Half
Han	Lawa_EasternN	Lue2N	Mbuti	0.001413	0.000122	11.575	26034	25325	501356	Austroasiatic	#0000FF	First Half
Han	Lawa_WesternN	Lue2N	Mbuti	0.001448	0.000137	10.547	26063	25338	501356	Austroasiatic	#0000FF	First Half
Han	LawaN	Lue2N	Mbuti	0.001339	0.000125	10.735	26024	25352	501356	Austroasiatic	#0000FF	First Half
Han	LuaRLA1N	Lue2N	Mbuti	0.000811	0.000149	5.456	25956	25549	501356	Austroasiatic	#0000FF	First Half
Han	LuaRLA2N	Lue2N	Mbuti	0.000967	0.000176	5.498	26010	25525	501356	Austroasiatic	#0000FF	First Half
Han	Mang	Lue2N	Mbuti	0.000586	0.000148	3.961	25775	25481	501356	Austroasiatic	#0000FF	First Half
Han	ManiqS	Lue2N	Mbuti	0.007676	0.000286	26.845	28660	24812	501356	Austroasiatic	#0000FF	First Half
Han	MlabriN	Lue2N	Mbuti	0.001052	0.000235	4.487	26121	25593	501356	Austroasiatic	#0000FF	First Half
Han	MonC	Lue2N	Mbuti	0.003346	8.5e-05	39.576	26862	25184	501356	Austroasiatic	#0000FF	First Half
Han	MonN	Lue2N	Mbuti	0.002585	0.000129	19.999	26536	25240	501356	Austroasiatic	#0000FF	First Half
Han	Muong	Lue2N	Mbuti	-0.00065	0.00011	-5.902	25295	25621	501356	Austroasiatic	#0000FF	First Half
Han	NyahkurNE	Lue2N	Mbuti	0.002255	0.00014	16.116	26553	25422	501356	Austroasiatic	#0000FF	First Half
Han	PalaungN	Lue2N	Mbuti	0.001585	0.000127	12.47	26049	25254	501356	Austroasiatic	#0000FF	First Half
Han	SoaNE	Lue2N	Mbuti	0.001043	0.000123	8.512	26079	25556	501356	Austroasiatic	#0000FF	First Half
Han	Vietnamese	Lue2N	Mbuti	-0.000437	9.9e-05	-4.41	25299	25518	501356	Austroasiatic	#0000FF	First Half
Han	Cham	Lue2N	Mbuti	0.002291	0.000122	18.709	26533	25384	501356	Austronesian	#b38cd1	First Half
Han	Ede	Lue2N	Mbuti	0.002198	0.000125	17.563	26570	25468	501356	Austronesian	#b38cd1	First Half
Han	Giarai	Lue2N	Mbuti	0.002097	0.000127	16.448	26540	25488	501356	Austronesian	#b38cd1	First Half
Han	SouthernThai_ANS	Lue2N	Mbuti	0.003763	0.000114	33.071	27111	25224	501356	Austronesian	#b38cd1	First Half
Han	Dao	Lue2N	Mbuti	-0.00088	9.8e-05	-9.023	25122	25564	501356	Hmong-Mien	#F8C836	Second Half
Han	HmongN	Lue2N	Mbuti	-0.000415	0.000122	-3.395	25201	25409	501356	Hmong-Mien	#F8C836	Second Half
Han	HmongDawN	Lue2N	Mbuti	-0.000431	0.000127	-3.399	25223	25439	501356	Hmong-Mien	#F8C836	Second Half
Han	HmongNjuaN	Lue2N	Mbuti	-0.000356	0.000135	-2.638	25242	25420	501356	Hmong-Mien	#F8C836	Second Half
Han	Hmong_VN	Lue2N	Mbuti	-0.0006	0.000142	-4.241	25159	25460	501356	Hmong-Mien	#F8C836	Second Half
Han	IuMien	Lue2N	Mbuti	-0.000416	0.000105	-3.962	25276	25485	501356	Hmong-Mien	#F8C836	Second Half
Han	Pathen	Lue2N	Mbuti	-0.000367	0.000121	-3.032	25241	25425	501356	Hmong-Mien	#F8C836	Second Half
Han	AkhaN	Lue2N	Mbuti	0.000876	9.1e-05	9.598	25714	25275	501356	Tibeto-Burman	#63C8A9	Second Half
Han	Burmese	Lue2N	Mbuti	0.003771	0.000119	31.594	26935	25044	501356	Tibeto-Burman	#63C8A9	Second Half
Han	Cong	Lue2N	Mbuti	0.00067	0.000115	5.811	25715	25379	501356	Tibeto-Burman	#63C8A9	Second Half
Han	Hanhi	Lue2N	Mbuti	0.000779	0.000113	6.885	25691	25300	501356	Tibeto-Burman	#63C8A9	Second Half
Han	KarenPadaungN	Lue2N	Mbuti	0.001416	0.000128	11.078	26047	25337	501356	Tibeto-Burman	#63C8A9	Second Half
Han	KarenPwoN	Lue2N	Mbuti	0.001392	0.000136	10.251	26046	25348	501356	Tibeto-Burman	#63C8A9	Second Half
Han	KarenSkawN	Lue2N	Mbuti	0.00159	0.000135	11.778	26126	25329	501356	Tibeto-Burman	#63C8A9	Second Half
Han	KarenSkaw2N	Lue2N	Mbuti	0.001406	0.000136	10.318	26030	25325	501356	Tibeto-Burman	#63C8A9	Second Half
Han	LahuN	Lue2N	Mbuti	0.000366	0.000118	3.103	25617	25434	501356	Tibeto-Burman	#63C8A9	Second Half
Han	Lahu_VN	Lue2N	Mbuti	0.000536	0.000121	4.425	25605	25336	501356	Tibeto-Burman	#63C8A9	Second Half
Han	LisuN	Lue2N	Mbuti	0.000787	0.000114	6.912	25660	25265	501356	Tibeto-Burman	#63C8A9	Second Half
Han	Lolo	Lue2N	Mbuti	-0.000545	0.000124	-4.383	25302	25576	501356	Tibeto-Burman	#63C8A9	Second Half
Han	Phula	Lue2N	Mbuti	-0.000117	0.000103	-1.14	25423	25482	501356	Tibeto-Burman	#63C8A9	Second Half
Han	Sila	Lue2N	Mbuti	0.000796	0.00013	6.144	25689	25289	501356	Tibeto-Burman	#63C8A9	Second Half
Han	BlackTaiNE	Lue2N	Mbuti	-0.000423	0.000119	-3.551	25417	25630	501356	Tai-Kadai	#f72a2a	First Half
Han	Boy	Lue2N	Mbuti	-0.000234	0.000147	-1.588	25334	25451	501356	Tai-Kadai	#f72a2a	First Half
Han	CentralThaiC	Lue2N	Mbuti	0.002509	9.8e-05	25.537	26555	25297	501356	Tai-Kadai	#f72a2a	First Half
Han	Colao	Lue2N	Mbuti	-0.000853	0.000126	-6.787	25127	25554	501356	Tai-Kadai	#f72a2a	First Half
Han	KalueangNE	Lue2N	Mbuti	0.000667	0.00012	5.541	25898	25564	501356	Tai-Kadai	#f72a2a	First Half
Han	Lachi	Lue2N	Mbuti	-0.001031	0.000134	-7.699	25130	25647	501356	Tai-Kadai	#f72a2a	First Half
Han	Lao	Lue2N	Mbuti	0.00024	0.000107	2.23	25698	25577	501356	Tai-Kadai	#f72a2a	First Half
Han	LaoIsanNE	Lue2N	Mbuti	0.000846	9.8e-05	8.642	25958	25533	501356	Tai-Kadai	#f72a2a	First Half
Han	Laotian	Lue2N	Mbuti	-7e-05	8e-05	-0.871	25544	25579	501356	Tai-Kadai	#f72a2a	First Half
Han	Nung	Lue2N	Mbuti	-0.000937	9.6e-05	-9.789	25130	25599	501356	Tai-Kadai	#f72a2a	First Half
Han	NyawNE	Lue2N	Mbuti	0.000382	0.000123	3.112	25802	25610	501356	Tai-Kadai	#f72a2a	First Half
Han	PhuanN	Lue2N	Mbuti	-0.000366	0.000105	-3.493	25403	25586	501356	Tai-Kadai	#f72a2a	First Half
Han	PhutaiNE	Lue2N	Mbuti	0.000234	0.00012	1.944	25732	25615	501356	Tai-Kadai	#f72a2a	First Half
Han	SaekNE	Lue2N	Mbuti	7.2e-05	0.000119	0.609	25610	25574	501356	Tai-Kadai	#f72a2a	First Half
Han	SouthernThai_TKS	Lue2N	Mbuti	0.00355	0.000114	31.024	26970	25190	501356	Tai-Kadai	#f72a2a	First Half
Han	Tay	Lue2N	Mbuti	-0.000719	9.9e-05	-7.226	25180	25540	501356	Tai-Kadai	#f72a2a	First Half
Han	ThaiC	Lue2N	Mbuti	0.002345	0.000125	18.821	26482	25306	501356	Tai-Kadai	#f72a2a	First Half
Han	Thai_VN	Lue2N	Mbuti	-0.000854	0.000101	-8.493	25205	25633	501356	Tai-Kadai	#f72a2a	First Half
Han	YuanC	Lue2N	Mbuti	-0.00015	0.000116	-1.291	25517	25592	501356	Tai-Kadai	#f72a2a	First Half
Han	BlangN	Lue3N	Mbuti	0.000904	0.000123	7.349	25890	25437	501356	Austroasiatic	#0000FF	First Half
Han	BruNE	Lue3N	Mbuti	0.001147	0.000143	8.041	26099	25524	501356	Austroasiatic	#0000FF	First Half
Han	Cambodian	Lue3N	Mbuti	0.002093	0.000128	16.349	26427	25377	501356	Austroasiatic	#0000FF	First Half
Han	HtinMalN	Lue3N	Mbuti	0.000859	0.000153	5.608	25977	25547	501356	Austroasiatic	#0000FF	First Half
Han	HtinPrayN	Lue3N	Mbuti	0.001048	0.00014	7.508	26048	25523	501356	Austroasiatic	#0000FF	First Half
Han	Khamu1N	Lue3N	Mbuti	0.000624	0.000115	5.442	25816	25503	501356	Austroasiatic	#0000FF	First Half
Han	Khamu2N	Lue3N	Mbuti	0.000677	0.000115	5.888	25856	25516	501356	Austroasiatic	#0000FF	First Half
Han	Khamu3N	Lue3N	Mbuti	0.000609	0.000114	5.323	25832	25527	501356	Austroasiatic	#0000FF	First Half
Han	KhmerNE	Lue3N	Mbuti	0.001872	0.000134	14.003	26385	25447	501356	Austroasiatic	#0000FF	First Half
Han	KhmuN	Lue3N	Mbuti	0.000711	0.000125	5.706	25881	25525	501356	Austroasiatic	#0000FF	First Half
Han	Khomu	Lue3N	Mbuti	0.000615	0.000121	5.097	25830	25522	501356	Austroasiatic	#0000FF	First Half
Han	Kinh	Lue3N	Mbuti	-0.000237	0.000109	-2.168	25350	25469	501356	Austroasiatic	#0000FF	First Half
Han	Kinh_VN	Lue3N	Mbuti	-0.000341	9.6e-05	-3.548	25315	25486	501356	Austroasiatic	#0000FF	First Half
Han	KuyNE	Lue3N	Mbuti	0.001767	0.000144	12.294	26353	25467	501356	Austroasiatic	#0000FF	First Half
Han	Lawa_EasternN	Lue3N	Mbuti	0.001388	0.000119	11.649	26018	25322	501356	Austroasiatic	#0000FF	First Half
Han	Lawa_WesternN	Lue3N	Mbuti	0.001455	0.000138	10.582	26057	25328	501356	Austroasiatic	#0000FF	First Half
Han	LawaN	Lue3N	Mbuti	0.001418	0.000127	11.196	26036	25325	501356	Austroasiatic	#0000FF	First Half
Han	LuaRLA1N	Lue3N	Mbuti	0.000853	0.000149	5.737	25954	25526	501356	Austroasiatic	#0000FF	First Half
Han	LuaRLA2N	Lue3N	Mbuti	0.000878	0.000171	5.142	25981	25541	501356	Austroasiatic	#0000FF	First Half
Han	Mang	Lue3N	Mbuti	0.000665	0.000148	4.485	25790	25457	501356	Austroasiatic	#0000FF	First Half
Han	ManiqS	Lue3N	Mbuti	0.0077	0.000298	25.857	28670	24810	501356	Austroasiatic	#0000FF	First Half
Han	MlabriN	Lue3N	Mbuti	0.001162	0.000234	4.97	26131	25548	501356	Austroasiatic	#0000FF	First Half
Han	MonC	Lue3N	Mbuti	0.003376	8.5e-05	39.674	26861	25168	501356	Austroasiatic	#0000FF	First Half
Han	MonN	Lue3N	Mbuti	0.002544	0.00013	19.591	26522	25246	501356	Austroasiatic	#0000FF	First Half
Han	Muong	Lue3N	Mbuti	-0.000608	0.00011	-5.542	25293	25598	501356	Austroasiatic	#0000FF	First Half
Han	NyahkurNE	Lue3N	Mbuti	0.002239	0.000142	15.758	26538	25415	501356	Austroasiatic	#0000FF	First Half
Han	PalaungN	Lue3N	Mbuti	0.001516	0.000129	11.748	26025	25265	501356	Austroasiatic	#0000FF	First Half
Han	SoaNE	Lue3N	Mbuti	0.001127	0.000124	9.089	26086	25521	501356	Austroasiatic	#0000FF	First Half
Han	Vietnamese	Lue3N	Mbuti	-0.000459	9.8e-05	-4.698	25284	25514	501356	Austroasiatic	#0000FF	First Half
Han	Cham	Lue3N	Mbuti	0.002345	0.000121	19.325	26533	25357	501356	Austronesian	#b38cd1	First Half
Han	Ede	Lue3N	Mbuti	0.002305	0.000124	18.593	26586	25430	501356	Austronesian	#b38cd1	First Half
Han	Giarai	Lue3N	Mbuti	0.002185	0.000132	16.562	26552	25457	501356	Austronesian	#b38cd1	First Half
Han	SouthernThai_ANS	Lue3N	Mbuti	0.003781	0.000114	33.247	27108	25212	501356	Austronesian	#b38cd1	First Half
Han	Dao	Lue3N	Mbuti	-0.000896	9.8e-05	-9.134	25109	25558	501356	Hmong-Mien	#F8C836	Second Half
Han	HmongN	Lue3N	Mbuti	-0.000355	0.000125	-2.835	25208	25386	501356	Hmong-Mien	#F8C836	Second Half
Han	HmongDawN	Lue3N	Mbuti	-0.000385	0.000128	-3.005	25222	25415	501356	Hmong-Mien	#F8C836	Second Half
Han	HmongNjuaN	Lue3N	Mbuti	-0.00041	0.000135	-3.045	25219	25425	501356	Hmong-Mien	#F8C836	Second Half
Han	Hmong_VN	Lue3N	Mbuti	-0.000603	0.000138	-4.363	25150	25452	501356	Hmong-Mien	#F8C836	Second Half
Han	IuMien	Lue3N	Mbuti	-0.000394	0.000103	-3.826	25273	25471	501356	Hmong-Mien	#F8C836	Second Half
Han	Pathen	Lue3N	Mbuti	-0.000413	0.00012	-3.426	25218	25424	501356	Hmong-Mien	#F8C836	Second Half
Han	AkhaN	Lue3N	Mbuti	0.000807	9.4e-05	8.589	25692	25287	501356	Tibeto-Burman	#63C8A9	Second Half
Han	Burmese	Lue3N	Mbuti	0.003767	0.00012	31.459	26932	25043	501356	Tibeto-Burman	#63C8A9	Second Half
Han	Cong	Lue3N	Mbuti	0.000627	0.000115	5.445	25697	25383	501356	Tibeto-Burman	#63C8A9	Second Half
Han	Hanhi	Lue3N	Mbuti	0.000725	0.000116	6.253	25672	25309	501356	Tibeto-Burman	#63C8A9	Second Half
Han	KarenPadaungN	Lue3N	Mbuti	0.001495	0.000129	11.618	26060	25310	501356	Tibeto-Burman	#63C8A9	Second Half
Han	KarenPwoN	Lue3N	Mbuti	0.001288	0.000134	9.582	26014	25368	501356	Tibeto-Burman	#63C8A9	Second Half
Han	KarenSkawN	Lue3N	Mbuti	0.001546	0.000135	11.434	26110	25335	501356	Tibeto-Burman	#63C8A9	Second Half
Han	KarenSkaw2N	Lue3N	Mbuti	0.001421	0.000132	10.755	26026	25314	501356	Tibeto-Burman	#63C8A9	Second Half
Han	LahuN	Lue3N	Mbuti	0.000313	0.000121	2.588	25596	25439	501356	Tibeto-Burman	#63C8A9	Second Half
Han	Lahu_VN	Lue3N	Mbuti	0.000463	0.000122	3.785	25574	25342	501356	Tibeto-Burman	#63C8A9	Second Half
Han	LisuN	Lue3N	Mbuti	0.000763	0.000113	6.764	25649	25266	501356	Tibeto-Burman	#63C8A9	Second Half
Han	Lolo	Lue3N	Mbuti	-0.000571	0.000125	-4.564	25287	25574	501356	Tibeto-Burman	#63C8A9	Second Half
Han	Phula	Lue3N	Mbuti	-0.000121	0.0001	-1.208	25411	25472	501356	Tibeto-Burman	#63C8A9	Second Half
Han	Sila	Lue3N	Mbuti	0.000747	0.000131	5.715	25673	25298	501356	Tibeto-Burman	#63C8A9	Second Half
Han	BlackTaiNE	Lue3N	Mbuti	-0.000434	0.000116	-3.738	25402	25620	501356	Tai-Kadai	#f72a2a	First Half
Han	Boy	Lue3N	Mbuti	-5.4e-05	0.000148	-0.361	25360	25387	501356	Tai-Kadai	#f72a2a	First Half
Han	CentralThaiC	Lue3N	Mbuti	0.002564	0.0001	25.611	26559	25274	501356	Tai-Kadai	#f72a2a	First Half
Han	Colao	Lue3N	Mbuti	-0.000808	0.000124	-6.495	25125	25530	501356	Tai-Kadai	#f72a2a	First Half
Han	KalueangNE	Lue3N	Mbuti	0.000747	0.000123	6.085	25908	25533	501356	Tai-Kadai	#f72a2a	First Half
Han	Lachi	Lue3N	Mbuti	-0.000972	0.000134	-7.269	25136	25623	501356	Tai-Kadai	#f72a2a	First Half
Han	Lao	Lue3N	Mbuti	0.000323	0.000107	3.018	25707	25545	501356	Tai-Kadai	#f72a2a	First Half
Han	LaoIsanNE	Lue3N	Mbuti	0.000892	9.8e-05	9.102	25959	25512	501356	Tai-Kadai	#f72a2a	First Half
Han	Laotian	Lue3N	Mbuti	-2.1e-05	8.2e-05	-0.253	25546	25556	501356	Tai-Kadai	#f72a2a	First Half
Han	Nung	Lue3N	Mbuti	-0.000935	9.4e-05	-9.941	25121	25590	501356	Tai-Kadai	#f72a2a	First Half
Han	NyawNE	Lue3N	Mbuti	0.0005	0.000123	4.066	25820	25569	501356	Tai-Kadai	#f72a2a	First Half
Han	PhuanN	Lue3N	Mbuti	-0.000289	0.000105	-2.746	25411	25555	501356	Tai-Kadai	#f72a2a	First Half
Han	PhutaiNE	Lue3N	Mbuti	0.000232	0.000119	1.94	25723	25607	501356	Tai-Kadai	#f72a2a	First Half
Han	SaekNE	Lue3N	Mbuti	6.7e-05	0.000122	0.55	25599	25565	501356	Tai-Kadai	#f72a2a	First Half
Han	SouthernThai_TKS	Lue3N	Mbuti	0.003631	0.000116	31.385	26980	25160	501356	Tai-Kadai	#f72a2a	First Half
Han	Tay	Lue3N	Mbuti	-0.00068	0.0001	-6.787	25178	25519	501356	Tai-Kadai	#f72a2a	First Half
Han	ThaiC	Lue3N	Mbuti	0.002297	0.000127	18.073	26462	25311	501356	Tai-Kadai	#f72a2a	First Half
Han	Thai_VN	Lue3N	Mbuti	-0.00079	9.9e-05	-7.972	25213	25609	501356	Tai-Kadai	#f72a2a	First Half
Han	YuanC	Lue3N	Mbuti	-7e-06	0.000116	-0.058	25542	25545	501356	Tai-Kadai	#f72a2a	First Half
Han	BlangN	Lue4N	Mbuti	0.000931	0.000125	7.438	25923	25456	501356	Austroasiatic	#0000FF	First Half
Han	BruNE	Lue4N	Mbuti	0.001086	0.000143	7.595	26112	25567	501356	Austroasiatic	#0000FF	First Half
Han	Cambodian	Lue4N	Mbuti	0.001959	0.000126	15.498	26421	25439	501356	Austroasiatic	#0000FF	First Half
Han	HtinMalN	Lue4N	Mbuti	0.000793	0.000157	5.032	25985	25588	501356	Austroasiatic	#0000FF	First Half
Han	HtinPrayN	Lue4N	Mbuti	0.000972	0.000141	6.897	26057	25570	501356	Austroasiatic	#0000FF	First Half
Han	Khamu1N	Lue4N	Mbuti	0.00063	0.000116	5.44	25844	25528	501356	Austroasiatic	#0000FF	First Half
Han	Khamu2N	Lue4N	Mbuti	0.00072	0.000117	6.13	25892	25531	501356	Austroasiatic	#0000FF	First Half
Han	Khamu3N	Lue4N	Mbuti	0.000551	0.000114	4.81	25846	25570	501356	Austroasiatic	#0000FF	First Half
Han	KhmerNE	Lue4N	Mbuti	0.001719	0.000139	12.353	26374	25512	501356	Austroasiatic	#0000FF	First Half
Han	KhmuN	Lue4N	Mbuti	0.000704	0.000129	5.462	25905	25551	501356	Austroasiatic	#0000FF	First Half
Han	Khomu	Lue4N	Mbuti	0.000595	0.000127	4.687	25853	25554	501356	Austroasiatic	#0000FF	First Half
Han	Kinh	Lue4N	Mbuti	-0.000347	0.00011	-3.138	25354	25528	501356	Austroasiatic	#0000FF	First Half
Han	Kinh_VN	Lue4N	Mbuti	-0.000413	9.7e-05	-4.249	25324	25531	501356	Austroasiatic	#0000FF	First Half
Han	KuyNE	Lue4N	Mbuti	0.001706	0.000145	11.75	26363	25508	501356	Austroasiatic	#0000FF	First Half
Han	Lawa_EasternN	Lue4N	Mbuti	0.001417	0.000126	11.288	26050	25340	501356	Austroasiatic	#0000FF	First Half
Han	Lawa_WesternN	Lue4N	Mbuti	0.001534	0.00014	10.995	26100	25331	501356	Austroasiatic	#0000FF	First Half
Han	LawaN	Lue4N	Mbuti	0.001433	0.000127	11.242	26058	25340	501356	Austroasiatic	#0000FF	First Half
Han	LuaRLA1N	Lue4N	Mbuti	0.000843	0.000149	5.662	25980	25557	501356	Austroasiatic	#0000FF	First Half
Han	LuaRLA2N	Lue4N	Mbuti	0.000986	0.000174	5.654	26033	25539	501356	Austroasiatic	#0000FF	First Half
Han	Mang	Lue4N	Mbuti	0.000572	0.000145	3.942	25793	25506	501356	Austroasiatic	#0000FF	First Half
Han	ManiqS	Lue4N	Mbuti	0.007423	0.000289	25.659	28617	24896	501356	Austroasiatic	#0000FF	First Half
[truncated: 968 more rows]

## Sheet: Table S5
Table S5: Result of the f4 (W, X: Y, Outgroup), where Outgroup = French, W are Ancient groups
[truncated: 5,125 more rows]

## Sheet: Table S6
Table S6: Surrogates and Targets population for fastGLOBETROTTER and SOURCEFIND analysis
[truncated: 153 more rows]

[truncated: 3 more sheets: Table S7, Table S8, Table S9]
